# Supplementary material for: SemFunSim: A New Method for Measuring Disease Similarity by Integrating Semantic and Gene Functional Association
Source: PLoS One. 2014 Jun 16;9(6):e99415. doi: 10.1371/journal.pone.0099415 (PMC4059643; doi:10.1371/journal.pone.0099415)
Supplement: Dataset S1 — Associations between diseases and genes. (XLSX) [file pone.0099415.s004.xlsx]

## Sheet: Diseases-genes file 1
Disease_Name	DOID	Gene_Symbol
gallbladder disease	DOID:0000000	APOA1
gallbladder disease	DOID:0000000	APOB
gallbladder disease	DOID:0000000	APOE
gallbladder disease	DOID:0000000	BAX
gallbladder disease	DOID:0000000	IL10
gallbladder disease	DOID:0000000	UGT1A1
gallbladder disease	DOID:0000000	ABCG8
angiosarcoma	DOID:0001816	ANGPT2
angiosarcoma	DOID:0001816	ANXA2
angiosarcoma	DOID:0001816	CCND1
angiosarcoma	DOID:0001816	CSF3
angiosarcoma	DOID:0001816	CTNNB1
angiosarcoma	DOID:0001816	FLT1
angiosarcoma	DOID:0001816	GJA4
angiosarcoma	DOID:0001816	JUN
angiosarcoma	DOID:0001816	KDR
angiosarcoma	DOID:0001816	KRAS
angiosarcoma	DOID:0001816	MYC
angiosarcoma	DOID:0001816	TEK
angiosarcoma	DOID:0001816	TP53
angiosarcoma	DOID:0001816	VEGFA
angiosarcoma	DOID:0001816	VEGFC
angiosarcoma	DOID:0001816	HRAS1
angiosarcoma	DOID:0001816	TRP53
angiosarcoma	DOID:0001816	COL18A1
pterygium	DOID:0002116	APEX1
pterygium	DOID:0002116	CYP1A1
pterygium	DOID:0002116	ERCC2
pterygium	DOID:0002116	XRCC6
pterygium	DOID:0002116	GSTM1
pterygium	DOID:0002116	IFNA2
pterygium	DOID:0002116	IL1B
pterygium	DOID:0002116	IL1RN
pterygium	DOID:0002116	OGG1
pterygium	DOID:0002116	TNF
pterygium	DOID:0002116	TP53
pterygium	DOID:0002116	VEGFA
pterygium	DOID:0002116	XPA
pterygium	DOID:0002116	XRCC1
disease of metabolism	DOID:0014667	ACAT2
disease of metabolism	DOID:0014667	ADRB2
disease of metabolism	DOID:0014667	ADRB3
disease of metabolism	DOID:0014667	ADSL
disease of metabolism	DOID:0014667	AGTR1
disease of metabolism	DOID:0014667	AKT2
disease of metabolism	DOID:0014667	APOE
disease of metabolism	DOID:0014667	AQP7
disease of metabolism	DOID:0014667	BCS1L
disease of metabolism	DOID:0014667	BHMT
disease of metabolism	DOID:0014667	CBS
disease of metabolism	DOID:0014667	CEBPD
disease of metabolism	DOID:0014667	COL5A2
disease of metabolism	DOID:0014667	CRP
disease of metabolism	DOID:0014667	ACE
disease of metabolism	DOID:0014667	DHFR
disease of metabolism	DOID:0014667	ESRRA
disease of metabolism	DOID:0014667	ETFDH
disease of metabolism	DOID:0014667	F2
disease of metabolism	DOID:0014667	FABP2
disease of metabolism	DOID:0014667	FGB
disease of metabolism	DOID:0014667	GBE1
disease of metabolism	DOID:0014667	GCG
disease of metabolism	DOID:0014667	GHR
disease of metabolism	DOID:0014667	HFE
disease of metabolism	DOID:0014667	HIF1A
disease of metabolism	DOID:0014667	HTR2A
disease of metabolism	DOID:0014667	IL1R1
disease of metabolism	DOID:0014667	IL6
disease of metabolism	DOID:0014667	INS
disease of metabolism	DOID:0014667	ITGB3
disease of metabolism	DOID:0014667	LDLR
disease of metabolism	DOID:0014667	LEPR
disease of metabolism	DOID:0014667	LIPC
disease of metabolism	DOID:0014667	MMP3
disease of metabolism	DOID:0014667	MMP9
disease of metabolism	DOID:0014667	MTHFR
disease of metabolism	DOID:0014667	MTTP
disease of metabolism	DOID:0014667	MTR
disease of metabolism	DOID:0014667	MTRR
disease of metabolism	DOID:0014667	SERPINE1
disease of metabolism	DOID:0014667	ENPP1
disease of metabolism	DOID:0014667	PON1
disease of metabolism	DOID:0014667	PPARG
disease of metabolism	DOID:0014667	PTPN1
disease of metabolism	DOID:0014667	PTS
disease of metabolism	DOID:0014667	PYGM
disease of metabolism	DOID:0014667	SELE
disease of metabolism	DOID:0014667	SELP
disease of metabolism	DOID:0014667	TCN2
disease of metabolism	DOID:0014667	TGFB1
disease of metabolism	DOID:0014667	THBS1
disease of metabolism	DOID:0014667	ADIPOQ
disease of metabolism	DOID:0014667	SLC25A13
disease of metabolism	DOID:0014667	PPARGC1A
disease of metabolism	DOID:0014667	UPB1
disease of metabolism	DOID:0014667	SELS
disease by infectious agent	DOID:0050117	ABL1
disease by infectious agent	DOID:0050117	ABO
disease by infectious agent	DOID:0050117	ADAR
disease by infectious agent	DOID:0050117	ADM
disease by infectious agent	DOID:0050117	PARP1
disease by infectious agent	DOID:0050117	ADRB2
disease by infectious agent	DOID:0050117	ADRB3
disease by infectious agent	DOID:0050117	AFP
disease by infectious agent	DOID:0050117	AHSG
disease by infectious agent	DOID:0050117	AKT1
disease by infectious agent	DOID:0050117	ANGPT1
disease by infectious agent	DOID:0050117	ANGPT2
disease by infectious agent	DOID:0050117	ANPEP
disease by infectious agent	DOID:0050117	APCS
disease by infectious agent	DOID:0050117	BIRC5
disease by infectious agent	DOID:0050117	APOC1
disease by infectious agent	DOID:0050117	APOE
disease by infectious agent	DOID:0050117	APOH
disease by infectious agent	DOID:0050117	FAS
disease by infectious agent	DOID:0050117	FASLG
disease by infectious agent	DOID:0050117	RHOA
disease by infectious agent	DOID:0050117	ATF3
disease by infectious agent	DOID:0050117	ATM
disease by infectious agent	DOID:0050117	B2M
disease by infectious agent	DOID:0050117	BCL2
disease by infectious agent	DOID:0050117	BCL2A1
disease by infectious agent	DOID:0050117	BCL2L1
disease by infectious agent	DOID:0050117	CEACAM1
disease by infectious agent	DOID:0050117	BPI
disease by infectious agent	DOID:0050117	C1QBP
disease by infectious agent	DOID:0050117	C4A
disease by infectious agent	DOID:0050117	C4B
disease by infectious agent	DOID:0050117	CALCA
disease by infectious agent	DOID:0050117	CAMP
disease by infectious agent	DOID:0050117	CASP3
disease by infectious agent	DOID:0050117	CASP8
disease by infectious agent	DOID:0050117	CASP9
disease by infectious agent	DOID:0050117	CAV1
disease by infectious agent	DOID:0050117	CAV2
disease by infectious agent	DOID:0050117	RUNX3
disease by infectious agent	DOID:0050117	CD1D
disease by infectious agent	DOID:0050117	CD4
disease by infectious agent	DOID:0050117	CD6
disease by infectious agent	DOID:0050117	CD14
disease by infectious agent	DOID:0050117	CD80
disease by infectious agent	DOID:0050117	CD86
disease by infectious agent	DOID:0050117	TNFRSF8
disease by infectious agent	DOID:0050117	CD33
disease by infectious agent	DOID:0050117	CDKN1A
disease by infectious agent	DOID:0050117	CDKN2A
disease by infectious agent	DOID:0050117	CFTR
disease by infectious agent	DOID:0050117	CHIT1
disease by infectious agent	DOID:0050117	CCR1
disease by infectious agent	DOID:0050117	CCR5
disease by infectious agent	DOID:0050117	CRP
disease by infectious agent	DOID:0050117	MAPK14
disease by infectious agent	DOID:0050117	CSF3
disease by infectious agent	DOID:0050117	CSNK1D
disease by infectious agent	DOID:0050117	CSNK2A1
disease by infectious agent	DOID:0050117	CTBP1
disease by infectious agent	DOID:0050117	CTLA4
disease by infectious agent	DOID:0050117	CX3CR1
disease by infectious agent	DOID:0050117	CYLD
disease by infectious agent	DOID:0050117	CD55
disease by infectious agent	DOID:0050117	DAXX
disease by infectious agent	DOID:0050117	ACE
disease by infectious agent	DOID:0050117	DEFA1
disease by infectious agent	DOID:0050117	E2F1
disease by infectious agent	DOID:0050117	EDN1
disease by infectious agent	DOID:0050117	EFNB2
disease by infectious agent	DOID:0050117	EGF
disease by infectious agent	DOID:0050117	EGFR
disease by infectious agent	DOID:0050117	EIF2S1
disease by infectious agent	DOID:0050117	EIF4E
disease by infectious agent	DOID:0050117	EIF4G1
disease by infectious agent	DOID:0050117	ELANE
disease by infectious agent	DOID:0050117	EMP2
disease by infectious agent	DOID:0050117	CTTN
disease by infectious agent	DOID:0050117	EPS15
disease by infectious agent	DOID:0050117	ERBB2
disease by infectious agent	DOID:0050117	F2
disease by infectious agent	DOID:0050117	F2R
disease by infectious agent	DOID:0050117	F2RL1
disease by infectious agent	DOID:0050117	F3
disease by infectious agent	DOID:0050117	F5
disease by infectious agent	DOID:0050117	F7
disease by infectious agent	DOID:0050117	FAP
disease by infectious agent	DOID:0050117	FASN
disease by infectious agent	DOID:0050117	FCGR1A
disease by infectious agent	DOID:0050117	FCGR2A
disease by infectious agent	DOID:0050117	FGB
disease by infectious agent	DOID:0050117	FHIT
disease by infectious agent	DOID:0050117	FRA1H
disease by infectious agent	DOID:0050117	GSTP1
disease by infectious agent	DOID:0050117	HIF1A
disease by infectious agent	DOID:0050117	HLA-A
disease by infectious agent	DOID:0050117	HLA-B
disease by infectious agent	DOID:0050117	HLA-C
disease by infectious agent	DOID:0050117	HLA-DQB1
disease by infectious agent	DOID:0050117	HPR
disease by infectious agent	DOID:0050117	HRAS
disease by infectious agent	DOID:0050117	HSPA8
disease by infectious agent	DOID:0050117	HSPD1
disease by infectious agent	DOID:0050117	ICAM1
disease by infectious agent	DOID:0050117	ICAM3
disease by infectious agent	DOID:0050117	IRF8
disease by infectious agent	DOID:0050117	IDE
disease by infectious agent	DOID:0050117	IFI16
disease by infectious agent	DOID:0050117	SP110
disease by infectious agent	DOID:0050117	IFN1@
disease by infectious agent	DOID:0050117	IFNA1
disease by infectious agent	DOID:0050117	IFNA4
disease by infectious agent	DOID:0050117	IFNAR1
disease by infectious agent	DOID:0050117	IFNAR2
disease by infectious agent	DOID:0050117	IFNB1
disease by infectious agent	DOID:0050117	IFNG
disease by infectious agent	DOID:0050117	IFNGR1
disease by infectious agent	DOID:0050117	IGHG2
disease by infectious agent	DOID:0050117	RBPJ
disease by infectious agent	DOID:0050117	IL1A
disease by infectious agent	DOID:0050117	IL1B
disease by infectious agent	DOID:0050117	IL1RN
disease by infectious agent	DOID:0050117	IL2
disease by infectious agent	DOID:0050117	IL2RA
disease by infectious agent	DOID:0050117	IL4
disease by infectious agent	DOID:0050117	IL4R
disease by infectious agent	DOID:0050117	IL5
disease by infectious agent	DOID:0050117	IL6
disease by infectious agent	DOID:0050117	IL6ST
disease by infectious agent	DOID:0050117	IL7
disease by infectious agent	DOID:0050117	IL7R
disease by infectious agent	DOID:0050117	IL8
disease by infectious agent	DOID:0050117	CXCR1
disease by infectious agent	DOID:0050117	IL9
disease by infectious agent	DOID:0050117	IL10
disease by infectious agent	DOID:0050117	IL10RA
disease by infectious agent	DOID:0050117	IL11
disease by infectious agent	DOID:0050117	IL12B
disease by infectious agent	DOID:0050117	IL12RB1
disease by infectious agent	DOID:0050117	IL12RB2
disease by infectious agent	DOID:0050117	IL13
disease by infectious agent	DOID:0050117	IL17A
disease by infectious agent	DOID:0050117	IL18
disease by infectious agent	DOID:0050117	IDO1
disease by infectious agent	DOID:0050117	CXCL10
disease by infectious agent	DOID:0050117	ITGA6
disease by infectious agent	DOID:0050117	IRF1
disease by infectious agent	DOID:0050117	IRF3
disease by infectious agent	DOID:0050117	ITGA4
disease by infectious agent	DOID:0050117	ITGA5
disease by infectious agent	DOID:0050117	ITGAM
disease by infectious agent	DOID:0050117	ITGB1
disease by infectious agent	DOID:0050117	JAK1
disease by infectious agent	DOID:0050117	KIR2DL1
disease by infectious agent	DOID:0050117	KIR2DL3
disease by infectious agent	DOID:0050117	KNG1
disease by infectious agent	DOID:0050117	LAMA5
disease by infectious agent	DOID:0050117	LBP
disease by infectious agent	DOID:0050117	LDLR
disease by infectious agent	DOID:0050117	LEP
disease by infectious agent	DOID:0050117	LMAN1
disease by infectious agent	DOID:0050117	LPL
disease by infectious agent	DOID:0050117	LPO
disease by infectious agent	DOID:0050117	LTA
disease by infectious agent	DOID:0050117	LTF
disease by infectious agent	DOID:0050117	M6PR
disease by infectious agent	DOID:0050117	MBL2
disease by infectious agent	DOID:0050117	CD46
disease by infectious agent	DOID:0050117	MEFV
disease by infectious agent	DOID:0050117	MET
disease by infectious agent	DOID:0050117	MICB
disease by infectious agent	DOID:0050117	MIF
disease by infectious agent	DOID:0050117	MMP2
disease by infectious agent	DOID:0050117	MMP9
disease by infectious agent	DOID:0050117	MPO
disease by infectious agent	DOID:0050117	MRC1
disease by infectious agent	DOID:0050117	MRE11A
disease by infectious agent	DOID:0050117	ABCC1
disease by infectious agent	DOID:0050117	MSN
disease by infectious agent	DOID:0050117	MUC1
disease by infectious agent	DOID:0050117	MX1
disease by infectious agent	DOID:0050117	MYD88
disease by infectious agent	DOID:0050117	MYLK
disease by infectious agent	DOID:0050117	NOS3
disease by infectious agent	DOID:0050117	OSM
disease by infectious agent	DOID:0050117	P2RX7
disease by infectious agent	DOID:0050117	SERPINE1
disease by infectious agent	DOID:0050117	PAX2
disease by infectious agent	DOID:0050117	PCNA
disease by infectious agent	DOID:0050117	PDCD1
disease by infectious agent	DOID:0050117	PDE2A
disease by infectious agent	DOID:0050117	PIK3CG
disease by infectious agent	DOID:0050117	PKLR
disease by infectious agent	DOID:0050117	PLAT
disease by infectious agent	DOID:0050117	PLAU
disease by infectious agent	DOID:0050117	PLIN1
disease by infectious agent	DOID:0050117	PML
disease by infectious agent	DOID:0050117	POMC
disease by infectious agent	DOID:0050117	PTPN11
disease by infectious agent	DOID:0050117	PTPRC
disease by infectious agent	DOID:0050117	PTX3
disease by infectious agent	DOID:0050117	PVRL1
disease by infectious agent	DOID:0050117	PYGM
disease by infectious agent	DOID:0050117	RB1
disease by infectious agent	DOID:0050117	RDX
disease by infectious agent	DOID:0050117	RELA
disease by infectious agent	DOID:0050117	RELB
disease by infectious agent	DOID:0050117	RNASEL
disease by infectious agent	DOID:0050117	ROCK1
disease by infectious agent	DOID:0050117	S100A8
disease by infectious agent	DOID:0050117	S100B
disease by infectious agent	DOID:0050117	SAA1
disease by infectious agent	DOID:0050117	CCL2
disease by infectious agent	DOID:0050117	CCL5
disease by infectious agent	DOID:0050117	CCL11
disease by infectious agent	DOID:0050117	CCL24
disease by infectious agent	DOID:0050117	CXCL11
disease by infectious agent	DOID:0050117	CXCL5
disease by infectious agent	DOID:0050117	SDC1
disease by infectious agent	DOID:0050117	CXCL12
disease by infectious agent	DOID:0050117	SELPLG
disease by infectious agent	DOID:0050117	SFTPC
disease by infectious agent	DOID:0050117	SFTPD
disease by infectious agent	DOID:0050117	SLAMF1
disease by infectious agent	DOID:0050117	SLC4A1
disease by infectious agent	DOID:0050117	SLC11A1
disease by infectious agent	DOID:0050117	SLPI
disease by infectious agent	DOID:0050117	SMN1
disease by infectious agent	DOID:0050117	SMPD1
disease by infectious agent	DOID:0050117	SOD2
disease by infectious agent	DOID:0050117	TIA1
disease by infectious agent	DOID:0050117	TIAL1
disease by infectious agent	DOID:0050117	TIMP1
disease by infectious agent	DOID:0050117	TIMP2
disease by infectious agent	DOID:0050117	TLR1
disease by infectious agent	DOID:0050117	TLR2
disease by infectious agent	DOID:0050117	TLR3
disease by infectious agent	DOID:0050117	TLR4
disease by infectious agent	DOID:0050117	TNF
disease by infectious agent	DOID:0050117	TPMT
disease by infectious agent	DOID:0050117	TPO
disease by infectious agent	DOID:0050117	HSP90B1
disease by infectious agent	DOID:0050117	TRAF6
disease by infectious agent	DOID:0050117	UBE3A
disease by infectious agent	DOID:0050117	VEGFA
disease by infectious agent	DOID:0050117	EZR
disease by infectious agent	DOID:0050117	VIPR2
disease by infectious agent	DOID:0050117	VLDLR
disease by infectious agent	DOID:0050117	VWF
disease by infectious agent	DOID:0050117	WNT5A
disease by infectious agent	DOID:0050117	TNFRSF10A
disease by infectious agent	DOID:0050117	HDAC3
disease by infectious agent	DOID:0050117	IER3
disease by infectious agent	DOID:0050117	SGPL1
disease by infectious agent	DOID:0050117	SOCS3
disease by infectious agent	DOID:0050117	CLDN1
disease by infectious agent	DOID:0050117	IL1RL1
disease by infectious agent	DOID:0050117	PDLIM7
disease by infectious agent	DOID:0050117	CD83
disease by infectious agent	DOID:0050117	CD163
disease by infectious agent	DOID:0050117	ADIPOQ
disease by infectious agent	DOID:0050117	NTN1
disease by infectious agent	DOID:0050117	PTGES
disease by infectious agent	DOID:0050117	IKBKE
disease by infectious agent	DOID:0050117	HS3ST2
disease by infectious agent	DOID:0050117	THOC1
disease by infectious agent	DOID:0050117	NR1H3
disease by infectious agent	DOID:0050117	NAMPT
disease by infectious agent	DOID:0050117	KLRG1
disease by infectious agent	DOID:0050117	CALCOCO2
disease by infectious agent	DOID:0050117	CLEC4M
disease by infectious agent	DOID:0050117	NOD1
disease by infectious agent	DOID:0050117	BATF
disease by infectious agent	DOID:0050117	PROCR
disease by infectious agent	DOID:0050117	LILRB1
disease by infectious agent	DOID:0050117	ADAMTS13
disease by infectious agent	DOID:0050117	PRDM5
disease by infectious agent	DOID:0050117	RASSF1
disease by infectious agent	DOID:0050117	GPR182
disease by infectious agent	DOID:0050117	SIGLEC7
disease by infectious agent	DOID:0050117	GPR77
disease by infectious agent	DOID:0050117	APOBEC3C
disease by infectious agent	DOID:0050117	FLVCR1
disease by infectious agent	DOID:0050117	TBK1
disease by infectious agent	DOID:0050117	CD274
disease by infectious agent	DOID:0050117	APOM
disease by infectious agent	DOID:0050117	CCL28
disease by infectious agent	DOID:0050117	MAVS
disease by infectious agent	DOID:0050117	RPTOR
disease by infectious agent	DOID:0050117	HAMP
disease by infectious agent	DOID:0050117	IL21
disease by infectious agent	DOID:0050117	ACE2
disease by infectious agent	DOID:0050117	APOBEC3G
disease by infectious agent	DOID:0050117	NOD2
disease by infectious agent	DOID:0050117	C7orf49
disease by infectious agent	DOID:0050117	TNIP3
disease by infectious agent	DOID:0050117	PDCD1LG2
disease by infectious agent	DOID:0050117	ZBTB7C
disease by infectious agent	DOID:0050117	IL27
disease by infectious agent	DOID:0050117	RICTOR
disease by infectious agent	DOID:0050117	REXO1L1
hemophagocytic lymphohistiocytosis	DOID:0050120	CTLA4
hemophagocytic lymphohistiocytosis	DOID:0050120	GZMB
hemophagocytic lymphohistiocytosis	DOID:0050120	IL1A
hemophagocytic lymphohistiocytosis	DOID:0050120	IL16
hemophagocytic lymphohistiocytosis	DOID:0050120	LMNA
hemophagocytic lymphohistiocytosis	DOID:0050120	PRF1
hemophagocytic lymphohistiocytosis	DOID:0050120	RAB27A
hemophagocytic lymphohistiocytosis	DOID:0050120	TNF
hemophagocytic lymphohistiocytosis	DOID:0050120	STX11
hemophagocytic lymphohistiocytosis	DOID:0050120	GNLY
hemophagocytic lymphohistiocytosis	DOID:0050120	UNC13D
dengue shock syndrome	DOID:0050125	EGR2
dengue shock syndrome	DOID:0050125	MICB
dengue shock syndrome	DOID:0050125	MPZ
dengue shock syndrome	DOID:0050125	PMP22
dengue shock syndrome	DOID:0050125	CLEC5A
dengue shock syndrome	DOID:0050125	PLCE1
dengue shock syndrome	DOID:0050125	PRX
sinusitis	DOID:0050127	ALOX5
sinusitis	DOID:0050127	ALOX5AP
sinusitis	DOID:0050127	AZGP1
sinusitis	DOID:0050127	CAMP
sinusitis	DOID:0050127	CFTR
sinusitis	DOID:0050127	CLCN2
sinusitis	DOID:0050127	CLCN3
sinusitis	DOID:0050127	GJB2
sinusitis	DOID:0050127	HLA-DQB1
sinusitis	DOID:0050127	IL1A
sinusitis	DOID:0050127	IL1B
sinusitis	DOID:0050127	IL1RN
sinusitis	DOID:0050127	IL4
sinusitis	DOID:0050127	IL5
sinusitis	DOID:0050127	IL8
sinusitis	DOID:0050127	IL10
sinusitis	DOID:0050127	IL12A
sinusitis	DOID:0050127	IL12B
sinusitis	DOID:0050127	IL13
sinusitis	DOID:0050127	LTA
sinusitis	DOID:0050127	LTC4S
sinusitis	DOID:0050127	MET
sinusitis	DOID:0050127	MMP2
sinusitis	DOID:0050127	MMP8
sinusitis	DOID:0050127	MMP9
sinusitis	DOID:0050127	MUC5AC
sinusitis	DOID:0050127	MUC8
sinusitis	DOID:0050127	SERPINE1
sinusitis	DOID:0050127	SERPINA1
sinusitis	DOID:0050127	PIP
sinusitis	DOID:0050127	SFTPB
sinusitis	DOID:0050127	TAP2
sinusitis	DOID:0050127	TGFB1
sinusitis	DOID:0050127	TLR2
sinusitis	DOID:0050127	TNF
sinusitis	DOID:0050127	TNFAIP3
sinusitis	DOID:0050127	TNFAIP6
sinusitis	DOID:0050127	TP73
sinusitis	DOID:0050127	IL1RL1
sinusitis	DOID:0050127	TNFSF13B
sinusitis	DOID:0050127	CYSLTR1
sinusitis	DOID:0050127	GJB6
sinusitis	DOID:0050127	CYSLTR2
sinusitis	DOID:0050127	IL22RA1
sinusitis	DOID:0050127	PPP1R9B
sinusitis	DOID:0050127	MUC5B
sinusitis	DOID:0050127	CYSLTR1
Kartagener syndrome	DOID:0050144	DNAH5
Kartagener syndrome	DOID:0050144	DNAH11
Kartagener syndrome	DOID:0050144	DNAI1
Kartagener syndrome	DOID:0050144	CCDC40
Kartagener syndrome	DOID:0050144	DNAAF3
aspiration pneumonia	DOID:0050152	NOS2
idiopathic pulmonary fibrosis	DOID:0050156	AGT
idiopathic pulmonary fibrosis	DOID:0050156	FCGR2A
idiopathic pulmonary fibrosis	DOID:0050156	FCGR3B
idiopathic pulmonary fibrosis	DOID:0050156	CXCL10
idiopathic pulmonary fibrosis	DOID:0050156	MMP1
idiopathic pulmonary fibrosis	DOID:0050156	PLAU
idiopathic pulmonary fibrosis	DOID:0050156	PTGS2
idiopathic pulmonary fibrosis	DOID:0050156	CXCL5
idiopathic pulmonary fibrosis	DOID:0050156	SFTPC
idiopathic pulmonary fibrosis	DOID:0050156	TERC
idiopathic pulmonary fibrosis	DOID:0050156	TERT
idiopathic pulmonary fibrosis	DOID:0050156	ELMOD2
idiopathic pulmonary fibrosis	DOID:0050156	SFTPA1
idiopathic pulmonary fibrosis	DOID:0050156	MUC5B
idiopathic pulmonary fibrosis	DOID:0050156	SFTPA2
idiopathic pulmonary fibrosis	DOID:0050156	MICA
idiopathic pulmonary fibrosis	DOID:0050156	VEGF
autoimmune polyendocrine syndrome type 1	DOID:0050167	AIRE
autoimmune polyendocrine syndrome type 2	DOID:0050168	AIRE
autoimmune polyendocrine syndrome type 2	DOID:0050168	CTLA4
autoimmune polyendocrine syndrome type 2	DOID:0050168	HLA-DQA1
autoimmune polyendocrine syndrome type 2	DOID:0050168	HLA-DQB1
autoimmune polyendocrine syndrome type 2	DOID:0050168	HLA-DRB1
autoimmune polyendocrine syndrome type 2	DOID:0050168	INS
autoimmune polyendocrine syndrome type 2	DOID:0050168	TNF
autoimmune polyendocrine syndrome type 2	DOID:0050168	MICA
cutaneous lupus erythematosus	DOID:0050169	C1QA
cutaneous lupus erythematosus	DOID:0050169	FCGR2A
cutaneous lupus erythematosus	DOID:0050169	GSTP1
cutaneous lupus erythematosus	DOID:0050169	HLA-A
cutaneous lupus erythematosus	DOID:0050169	HLA-B
cutaneous lupus erythematosus	DOID:0050169	HLA-DQB1
cutaneous lupus erythematosus	DOID:0050169	HLA-DRB1
cutaneous lupus erythematosus	DOID:0050169	LMAN1
cutaneous lupus erythematosus	DOID:0050169	MBL2
cutaneous lupus erythematosus	DOID:0050169	TNF
cutaneous lupus erythematosus	DOID:0050169	TCRA
tick-borne encephalitis	DOID:0050175	CCR5
tick-borne encephalitis	DOID:0050175	OAS1
tick-borne encephalitis	DOID:0050175	OAS2
tick-borne encephalitis	DOID:0050175	OAS3
tick-borne encephalitis	DOID:0050175	TLR3
tick-borne encephalitis	DOID:0050175	OASL
Powassan encephalitis	DOID:0050179	CCR5
Powassan encephalitis	DOID:0050179	OAS1
Powassan encephalitis	DOID:0050179	OAS2
Powassan encephalitis	DOID:0050179	OAS3
Powassan encephalitis	DOID:0050179	TLR3
Powassan encephalitis	DOID:0050179	OASL
erythema multiforme	DOID:0050185	MASP2
Lambert-Eaton myasthenic syndrome	DOID:0050214	HLA-B
Lambert-Eaton myasthenic syndrome	DOID:0050214	HLA-DQA1
Lambert-Eaton myasthenic syndrome	DOID:0050214	HLA-DQB1
onychomycosis	DOID:0050275	HLA-DRB1
adenovirus infectious disease	DOID:0050298	AKT1
adenovirus infectious disease	DOID:0050298	BIRC5
adenovirus infectious disease	DOID:0050298	APOA1
adenovirus infectious disease	DOID:0050298	APOB
adenovirus infectious disease	DOID:0050298	APP
adenovirus infectious disease	DOID:0050298	FAS
adenovirus infectious disease	DOID:0050298	ATF1
adenovirus infectious disease	DOID:0050298	ATM
adenovirus infectious disease	DOID:0050298	BAX
adenovirus infectious disease	DOID:0050298	CCND1
adenovirus infectious disease	DOID:0050298	BCL2L1
adenovirus infectious disease	DOID:0050298	C1QBP
adenovirus infectious disease	DOID:0050298	CASP9
adenovirus infectious disease	DOID:0050298	CAT
adenovirus infectious disease	DOID:0050298	CAV3
adenovirus infectious disease	DOID:0050298	CD80
adenovirus infectious disease	DOID:0050298	CD86
adenovirus infectious disease	DOID:0050298	CDKN1B
adenovirus infectious disease	DOID:0050298	CDKN2A
adenovirus infectious disease	DOID:0050298	CCR5
adenovirus infectious disease	DOID:0050298	CSK
adenovirus infectious disease	DOID:0050298	CXADR
adenovirus infectious disease	DOID:0050298	EGFR
adenovirus infectious disease	DOID:0050298	EIF4E
adenovirus infectious disease	DOID:0050298	EIF4G1
adenovirus infectious disease	DOID:0050298	F10
adenovirus infectious disease	DOID:0050298	HTR4
adenovirus infectious disease	DOID:0050298	IL8
adenovirus infectious disease	DOID:0050298	IL13
adenovirus infectious disease	DOID:0050298	JAK1
adenovirus infectious disease	DOID:0050298	LTF
adenovirus infectious disease	DOID:0050298	CD46
adenovirus infectious disease	DOID:0050298	MDM2
adenovirus infectious disease	DOID:0050298	MRE11A
adenovirus infectious disease	DOID:0050298	MYC
adenovirus infectious disease	DOID:0050298	NBN
adenovirus infectious disease	DOID:0050298	PAX6
adenovirus infectious disease	DOID:0050298	POLR2A
adenovirus infectious disease	DOID:0050298	PTK2
adenovirus infectious disease	DOID:0050298	RAC1
adenovirus infectious disease	DOID:0050298	RB1
adenovirus infectious disease	DOID:0050298	RLN2
adenovirus infectious disease	DOID:0050298	SOD1
adenovirus infectious disease	DOID:0050298	U2AF1
adenovirus infectious disease	DOID:0050298	TNFRSF10A
adenovirus infectious disease	DOID:0050298	CFLAR
adenovirus infectious disease	DOID:0050298	NR1I2
adenovirus infectious disease	DOID:0050298	SOCS3
adenovirus infectious disease	DOID:0050298	MED23
adenovirus infectious disease	DOID:0050298	RAD50
adenovirus infectious disease	DOID:0050298	IL24
adenovirus infectious disease	DOID:0050298	WWP2
adenovirus infectious disease	DOID:0050298	HNRNPUL1
adenovirus infectious disease	DOID:0050298	SIN3A
adenovirus infectious disease	DOID:0050298	IL37
adenovirus infectious disease	DOID:0050298	CIAPIN1
adenovirus infectious disease	DOID:0050298	EP400
adenovirus infectious disease	DOID:0050298	SGMS1
familial abdominal aortic aneurysm	DOID:0050306	AAA1
congenital hypothyroidism	DOID:0050328	NKX2-5
congenital hypothyroidism	DOID:0050328	FOXE1
congenital hypothyroidism	DOID:0050328	SLC5A5
congenital hypothyroidism	DOID:0050328	SLC16A2
congenital hypothyroidism	DOID:0050328	NKX2-1
congenital hypothyroidism	DOID:0050328	TNF
congenital hypothyroidism	DOID:0050328	TPO
congenital hypothyroidism	DOID:0050328	TSHB
congenital hypothyroidism	DOID:0050328	TSHR
congenital hypothyroidism	DOID:0050328	TTF1
congenital hypothyroidism	DOID:0050328	PAX8
congenital hypothyroidism	DOID:0050328	TTF2
congenital hypothyroidism	DOID:0050328	DUOX2
congenital hypothyroidism	DOID:0050328	DUOXA2
mental disorder	DOID:0050329	ADRA2A
mental disorder	DOID:0050329	APOE
mental disorder	DOID:0050329	BDNF
mental disorder	DOID:0050329	CNTF
mental disorder	DOID:0050329	COMT
mental disorder	DOID:0050329	CYP1A2
mental disorder	DOID:0050329	CYP2C19
mental disorder	DOID:0050329	CYP2C9
mental disorder	DOID:0050329	CYP2D6
mental disorder	DOID:0050329	CYP3A5
mental disorder	DOID:0050329	DDC
mental disorder	DOID:0050329	DRD2
mental disorder	DOID:0050329	DRD3
mental disorder	DOID:0050329	DRD4
mental disorder	DOID:0050329	FMR1
mental disorder	DOID:0050329	GABRA2
mental disorder	DOID:0050329	GSTM1
mental disorder	DOID:0050329	GSTT1
mental disorder	DOID:0050329	HTR1A
mental disorder	DOID:0050329	HTR1B
mental disorder	DOID:0050329	HTR2A
mental disorder	DOID:0050329	HTR2C
mental disorder	DOID:0050329	HTR3A
mental disorder	DOID:0050329	IFNA2
mental disorder	DOID:0050329	LMX1B
mental disorder	DOID:0050329	MAOA
mental disorder	DOID:0050329	MECP2
mental disorder	DOID:0050329	NOS1
mental disorder	DOID:0050329	NR4A2
mental disorder	DOID:0050329	OPRM1
mental disorder	DOID:0050329	ABCB1
mental disorder	DOID:0050329	POMC
mental disorder	DOID:0050329	RARA
mental disorder	DOID:0050329	RARB
mental disorder	DOID:0050329	RARG
mental disorder	DOID:0050329	RXRA
mental disorder	DOID:0050329	RXRB
mental disorder	DOID:0050329	RXRG
mental disorder	DOID:0050329	SLC6A3
mental disorder	DOID:0050329	SLC6A4
mental disorder	DOID:0050329	TH
mental disorder	DOID:0050329	TPH1
mental disorder	DOID:0050329	XK
mental disorder	DOID:0050329	HTR3B
mental disorder	DOID:0050329	DGCR8
mental disorder	DOID:0050329	NSD1
mental disorder	DOID:0050329	TPH2
mental disorder	DOID:0050329	ARX
mental disorder	DOID:0050329	PGP
mental disorder	DOID:0050329	PIK4CA
LADD syndrome	DOID:0050331	FGF10
LADD syndrome	DOID:0050331	FGFR3
LADD syndrome	DOID:0050331	FGFR2
enlarged vestibular aqueduct	DOID:0050332	FOXI1
enlarged vestibular aqueduct	DOID:0050332	KCNJ10
enlarged vestibular aqueduct	DOID:0050332	SLC26A4
congenital anosmia	DOID:0050333	ANIC
thiourea tasting	DOID:0050334	TAS2R38
bradyopsia	DOID:0050335	RGS9
bradyopsia	DOID:0050335	RGS9BP
hypophosphatemia	DOID:0050336	SLC34A1
commensal Enterobacteriaceae infectious disease	DOID:0050360	IFNG
opportunistic Enterobacteriaceae infectious disease	DOID:0050361	IFNG
commensal Neisseriaceae infectious disease	DOID:0050370	C8A
commensal Neisseriaceae infectious disease	DOID:0050370	C8B
commensal Neisseriaceae infectious disease	DOID:0050370	CFD
commensal Pasteurellaceae infectious disease	DOID:0050371	CP
commensal Pasteurellaceae infectious disease	DOID:0050371	CRP
commensal Pasteurellaceae infectious disease	DOID:0050371	HP
Burkholderia cepacia complex infectious disease	DOID:0050377	CFTR
Burkholderia cepacia complex infectious disease	DOID:0050377	MBL2
commensal Helicobacter infectious disease	DOID:0050385	ABO
commensal Helicobacter infectious disease	DOID:0050385	PARP1
commensal Helicobacter infectious disease	DOID:0050385	AGT
commensal Helicobacter infectious disease	DOID:0050385	ALDH2
commensal Helicobacter infectious disease	DOID:0050385	APC
commensal Helicobacter infectious disease	DOID:0050385	APEX1
commensal Helicobacter infectious disease	DOID:0050385	FAS
commensal Helicobacter infectious disease	DOID:0050385	FASLG
commensal Helicobacter infectious disease	DOID:0050385	ARG1
commensal Helicobacter infectious disease	DOID:0050385	CCND1
commensal Helicobacter infectious disease	DOID:0050385	CAT
commensal Helicobacter infectious disease	DOID:0050385	CD14
commensal Helicobacter infectious disease	DOID:0050385	CDH1
commensal Helicobacter infectious disease	DOID:0050385	CDKN1A
commensal Helicobacter infectious disease	DOID:0050385	CDKN1B
commensal Helicobacter infectious disease	DOID:0050385	CMA1
commensal Helicobacter infectious disease	DOID:0050385	COMT
commensal Helicobacter infectious disease	DOID:0050385	CTLA4
commensal Helicobacter infectious disease	DOID:0050385	CYBA
commensal Helicobacter infectious disease	DOID:0050385	CYP2C19
commensal Helicobacter infectious disease	DOID:0050385	CYP2C9
commensal Helicobacter infectious disease	DOID:0050385	CYP2E1
commensal Helicobacter infectious disease	DOID:0050385	CYP3A4
commensal Helicobacter infectious disease	DOID:0050385	ACE
commensal Helicobacter infectious disease	DOID:0050385	DEFB1
commensal Helicobacter infectious disease	DOID:0050385	NQO1
commensal Helicobacter infectious disease	DOID:0050385	ERCC2
commensal Helicobacter infectious disease	DOID:0050385	FUT2
commensal Helicobacter infectious disease	DOID:0050385	FUT3
commensal Helicobacter infectious disease	DOID:0050385	GAB1
commensal Helicobacter infectious disease	DOID:0050385	GSTM1
commensal Helicobacter infectious disease	DOID:0050385	GSTM2
commensal Helicobacter infectious disease	DOID:0050385	GSTM3
commensal Helicobacter infectious disease	DOID:0050385	GSTP1
commensal Helicobacter infectious disease	DOID:0050385	GSTT1
commensal Helicobacter infectious disease	DOID:0050385	GSTT2
commensal Helicobacter infectious disease	DOID:0050385	HLA-A
commensal Helicobacter infectious disease	DOID:0050385	HLA-B
commensal Helicobacter infectious disease	DOID:0050385	HLA-C
commensal Helicobacter infectious disease	DOID:0050385	HLA-DQA1
commensal Helicobacter infectious disease	DOID:0050385	HLA-DQB1
commensal Helicobacter infectious disease	DOID:0050385	HLA-DRB1
commensal Helicobacter infectious disease	DOID:0050385	HSPA2
commensal Helicobacter infectious disease	DOID:0050385	IFNG
commensal Helicobacter infectious disease	DOID:0050385	IFNGR1
commensal Helicobacter infectious disease	DOID:0050385	IGHG1
commensal Helicobacter infectious disease	DOID:0050385	IGKC
commensal Helicobacter infectious disease	DOID:0050385	IL1A
commensal Helicobacter infectious disease	DOID:0050385	IL1B
commensal Helicobacter infectious disease	DOID:0050385	IL1R1
commensal Helicobacter infectious disease	DOID:0050385	IL1RN
commensal Helicobacter infectious disease	DOID:0050385	IL2
commensal Helicobacter infectious disease	DOID:0050385	IL4
commensal Helicobacter infectious disease	DOID:0050385	IL4R
commensal Helicobacter infectious disease	DOID:0050385	IL5
commensal Helicobacter infectious disease	DOID:0050385	IL6
commensal Helicobacter infectious disease	DOID:0050385	IL7R
commensal Helicobacter infectious disease	DOID:0050385	IL8
commensal Helicobacter infectious disease	DOID:0050385	IL10
commensal Helicobacter infectious disease	DOID:0050385	IL10RA
commensal Helicobacter infectious disease	DOID:0050385	IL12A
commensal Helicobacter infectious disease	DOID:0050385	IL12B
commensal Helicobacter infectious disease	DOID:0050385	IL13
commensal Helicobacter infectious disease	DOID:0050385	IL17A
commensal Helicobacter infectious disease	DOID:0050385	IL18
commensal Helicobacter infectious disease	DOID:0050385	ITGAL
commensal Helicobacter infectious disease	DOID:0050385	ITGAM
commensal Helicobacter infectious disease	DOID:0050385	ITGAX
commensal Helicobacter infectious disease	DOID:0050385	ITGB3
commensal Helicobacter infectious disease	DOID:0050385	LTA
commensal Helicobacter infectious disease	DOID:0050385	MBL2
commensal Helicobacter infectious disease	DOID:0050385	MDM2
commensal Helicobacter infectious disease	DOID:0050385	MIF
commensal Helicobacter infectious disease	DOID:0050385	MLH1
commensal Helicobacter infectious disease	DOID:0050385	MMP1
commensal Helicobacter infectious disease	DOID:0050385	MMP2
commensal Helicobacter infectious disease	DOID:0050385	MMP3
commensal Helicobacter infectious disease	DOID:0050385	MMP7
commensal Helicobacter infectious disease	DOID:0050385	MMP9
commensal Helicobacter infectious disease	DOID:0050385	MPO
commensal Helicobacter infectious disease	DOID:0050385	MSH2
commensal Helicobacter infectious disease	DOID:0050385	MTHFR
commensal Helicobacter infectious disease	DOID:0050385	MUC1
commensal Helicobacter infectious disease	DOID:0050385	MUC6
commensal Helicobacter infectious disease	DOID:0050385	MYC
commensal Helicobacter infectious disease	DOID:0050385	NFE2L2
commensal Helicobacter infectious disease	DOID:0050385	OGG1
commensal Helicobacter infectious disease	DOID:0050385	PGC
commensal Helicobacter infectious disease	DOID:0050385	ABCB1
commensal Helicobacter infectious disease	DOID:0050385	PON1
commensal Helicobacter infectious disease	DOID:0050385	PON2
commensal Helicobacter infectious disease	DOID:0050385	PPARG
commensal Helicobacter infectious disease	DOID:0050385	PRKCH
commensal Helicobacter infectious disease	DOID:0050385	PTGS1
commensal Helicobacter infectious disease	DOID:0050385	PTGS2
commensal Helicobacter infectious disease	DOID:0050385	PTPN1
commensal Helicobacter infectious disease	DOID:0050385	PTPN11
commensal Helicobacter infectious disease	DOID:0050385	PTPRZ1
commensal Helicobacter infectious disease	DOID:0050385	CCL2
commensal Helicobacter infectious disease	DOID:0050385	CCL5
commensal Helicobacter infectious disease	DOID:0050385	CCL22
commensal Helicobacter infectious disease	DOID:0050385	SDHC
commensal Helicobacter infectious disease	DOID:0050385	SOD2
commensal Helicobacter infectious disease	DOID:0050385	TRB@
commensal Helicobacter infectious disease	DOID:0050385	TFRC
commensal Helicobacter infectious disease	DOID:0050385	TGFB1
commensal Helicobacter infectious disease	DOID:0050385	TGFBR2
commensal Helicobacter infectious disease	DOID:0050385	TIMP1
commensal Helicobacter infectious disease	DOID:0050385	TIMP2
commensal Helicobacter infectious disease	DOID:0050385	TLR2
commensal Helicobacter infectious disease	DOID:0050385	TLR4
commensal Helicobacter infectious disease	DOID:0050385	TLR5
commensal Helicobacter infectious disease	DOID:0050385	TNF
commensal Helicobacter infectious disease	DOID:0050385	TP53
commensal Helicobacter infectious disease	DOID:0050385	TYMS
commensal Helicobacter infectious disease	DOID:0050385	VEGFA
commensal Helicobacter infectious disease	DOID:0050385	XPC
commensal Helicobacter infectious disease	DOID:0050385	XRCC1
commensal Helicobacter infectious disease	DOID:0050385	PSCA
commensal Helicobacter infectious disease	DOID:0050385	SSPN
commensal Helicobacter infectious disease	DOID:0050385	NOD1
commensal Helicobacter infectious disease	DOID:0050385	MALT1
commensal Helicobacter infectious disease	DOID:0050385	IGK@
commensal Helicobacter infectious disease	DOID:0050385	AICDA
commensal Helicobacter infectious disease	DOID:0050385	NOD2
commensal Helicobacter infectious disease	DOID:0050385	IL17F
commensal Helicobacter infectious disease	DOID:0050385	MIR196A2
commensal Helicobacter infectious disease	DOID:0050385	CagA
commensal Helicobacter infectious disease	DOID:0050385	CARD15
commensal Helicobacter infectious disease	DOID:0050385	IL8RA
commensal Helicobacter infectious disease	DOID:0050385	IL8RB
commensal Helicobacter infectious disease	DOID:0050385	MIR499
commensal Helicobacter infectious disease	DOID:0050385	MIRN146A
commensal Helicobacter infectious disease	DOID:0050385	NOS2A
commensal Helicobacter infectious disease	DOID:0050385	SELS
commensal Helicobacter infectious disease	DOID:0050385	TNFA
nonpapillary renal cell carcinoma	DOID:0050387	OGG1
nonpapillary renal cell carcinoma	DOID:0050387	HNF1A
nonpapillary renal cell carcinoma	DOID:0050387	HNF1B
nonpapillary renal cell carcinoma	DOID:0050387	VHL
nonpapillary renal cell carcinoma	DOID:0050387	RNF139
nonpapillary renal cell carcinoma	DOID:0050387	DIRC2
nonpapillary renal cell carcinoma	DOID:0050387	FLCN
commensal Mycoplasma infectious disease	DOID:0050407	CASP3
commensal Mycoplasma infectious disease	DOID:0050407	CDH1
commensal Mycoplasma infectious disease	DOID:0050407	NOS2
commensal Mycoplasma infectious disease	DOID:0050407	TAP1
commensal Mycoplasma infectious disease	DOID:0050407	TAP2
complement factor I deficiency	DOID:0050419	CFI
primary streptococcal infectious disease	DOID:0050421	CD14
primary streptococcal infectious disease	DOID:0050421	CRP
primary streptococcal infectious disease	DOID:0050421	ACE
primary streptococcal infectious disease	DOID:0050421	F5
primary streptococcal infectious disease	DOID:0050421	FCGR2A
primary streptococcal infectious disease	DOID:0050421	FCN2
primary streptococcal infectious disease	DOID:0050421	HLA-C
primary streptococcal infectious disease	DOID:0050421	HLA-DRB1
primary streptococcal infectious disease	DOID:0050421	HMGB1
primary streptococcal infectious disease	DOID:0050421	HSPA1B
primary streptococcal infectious disease	DOID:0050421	IL1A
primary streptococcal infectious disease	DOID:0050421	IL1B
primary streptococcal infectious disease	DOID:0050421	IL1RN
primary streptococcal infectious disease	DOID:0050421	IL6
primary streptococcal infectious disease	DOID:0050421	IL8
primary streptococcal infectious disease	DOID:0050421	IL10
primary streptococcal infectious disease	DOID:0050421	IL12B
primary streptococcal infectious disease	DOID:0050421	IL13
primary streptococcal infectious disease	DOID:0050421	MBL2
primary streptococcal infectious disease	DOID:0050421	MMP16
primary streptococcal infectious disease	DOID:0050421	MYLK
primary streptococcal infectious disease	DOID:0050421	NOS3
primary streptococcal infectious disease	DOID:0050421	SERPINE1
primary streptococcal infectious disease	DOID:0050421	TLR1
primary streptococcal infectious disease	DOID:0050421	TLR2
primary streptococcal infectious disease	DOID:0050421	TLR4
primary streptococcal infectious disease	DOID:0050421	TNF
primary streptococcal infectious disease	DOID:0050421	TLR6
primary streptococcal infectious disease	DOID:0050421	TLR9
familial adenomatous polyposis	DOID:0050424	NAT2
familial adenomatous polyposis	DOID:0050424	AKT1
familial adenomatous polyposis	DOID:0050424	APC
familial adenomatous polyposis	DOID:0050424	APEX1
familial adenomatous polyposis	DOID:0050424	BMPR1A
familial adenomatous polyposis	DOID:0050424	BMPR1B
familial adenomatous polyposis	DOID:0050424	BMPR2
familial adenomatous polyposis	DOID:0050424	CTNNB1
familial adenomatous polyposis	DOID:0050424	CYP26A1
familial adenomatous polyposis	DOID:0050424	ACE
familial adenomatous polyposis	DOID:0050424	EPHB2
familial adenomatous polyposis	DOID:0050424	FMO3
familial adenomatous polyposis	DOID:0050424	GSTA1
familial adenomatous polyposis	DOID:0050424	GSTM1
familial adenomatous polyposis	DOID:0050424	GSTP1
familial adenomatous polyposis	DOID:0050424	GSTT1
familial adenomatous polyposis	DOID:0050424	MSH6
familial adenomatous polyposis	DOID:0050424	KRAS
familial adenomatous polyposis	DOID:0050424	SMAD4
familial adenomatous polyposis	DOID:0050424	MCC
familial adenomatous polyposis	DOID:0050424	MSH2
familial adenomatous polyposis	DOID:0050424	NUDT1
familial adenomatous polyposis	DOID:0050424	MUTYH
familial adenomatous polyposis	DOID:0050424	MYH1
familial adenomatous polyposis	DOID:0050424	NTHL1
familial adenomatous polyposis	DOID:0050424	ODC1
familial adenomatous polyposis	DOID:0050424	OGG1
familial adenomatous polyposis	DOID:0050424	SERPINE1
familial adenomatous polyposis	DOID:0050424	PIK3CA
familial adenomatous polyposis	DOID:0050424	PLA2G2A
familial adenomatous polyposis	DOID:0050424	PTGS2
familial adenomatous polyposis	DOID:0050424	SOD2
familial adenomatous polyposis	DOID:0050424	TP53
familial adenomatous polyposis	DOID:0050424	UGT2B4
familial adenomatous polyposis	DOID:0050424	UGT2B7
familial adenomatous polyposis	DOID:0050424	UGT2B15
familial adenomatous polyposis	DOID:0050424	MAPRE2
familial adenomatous polyposis	DOID:0050424	GREM1
familial adenomatous polyposis	DOID:0050424	UGT1A10
familial adenomatous polyposis	DOID:0050424	UGT1A6
familial adenomatous polyposis	DOID:0050424	UGT1A4
familial adenomatous polyposis	DOID:0050424	UGT1A1
familial adenomatous polyposis	DOID:0050424	UGT1A3
familial adenomatous polyposis	DOID:0050424	NEIL3
familial adenomatous polyposis	DOID:0050424	NEIL1
familial adenomatous polyposis	DOID:0050424	NEIL2
restless legs syndrome	DOID:0050425	CACNA1A
restless legs syndrome	DOID:0050425	COMT
restless legs syndrome	DOID:0050425	DRD1
restless legs syndrome	DOID:0050425	DRD2
restless legs syndrome	DOID:0050425	DRD3
restless legs syndrome	DOID:0050425	DRD4
restless legs syndrome	DOID:0050425	MAOA
restless legs syndrome	DOID:0050425	MAOB
restless legs syndrome	DOID:0050425	MEIS1
restless legs syndrome	DOID:0050425	ATXN3
restless legs syndrome	DOID:0050425	NOS1
restless legs syndrome	DOID:0050425	NTS
restless legs syndrome	DOID:0050425	POMC
restless legs syndrome	DOID:0050425	MAP2K5
restless legs syndrome	DOID:0050425	PTPRD
restless legs syndrome	DOID:0050425	ATXN1
restless legs syndrome	DOID:0050425	ATXN2
restless legs syndrome	DOID:0050425	ATXN7
restless legs syndrome	DOID:0050425	TBP
restless legs syndrome	DOID:0050425	TF
restless legs syndrome	DOID:0050425	BTBD9
restless legs syndrome	DOID:0050425	RLS
restless legs syndrome	DOID:0050425	RLS2
restless legs syndrome	DOID:0050425	RLS3
restless legs syndrome	DOID:0050425	RLS4
restless legs syndrome	DOID:0050425	RLS5
restless legs syndrome	DOID:0050425	RLS6
restless legs syndrome	DOID:0050425	RLS7
restless legs syndrome	DOID:0050425	LBXCOR1
Stevens-Johnson syndrome	DOID:0050426	ALB
Stevens-Johnson syndrome	DOID:0050426	FASLG
Stevens-Johnson syndrome	DOID:0050426	CYP1A2
Stevens-Johnson syndrome	DOID:0050426	CYP2B6
Stevens-Johnson syndrome	DOID:0050426	CYP2C8
Stevens-Johnson syndrome	DOID:0050426	CYP2C9
Stevens-Johnson syndrome	DOID:0050426	CYP3A4
Stevens-Johnson syndrome	DOID:0050426	EPHX1
Stevens-Johnson syndrome	DOID:0050426	HLA-A
Stevens-Johnson syndrome	DOID:0050426	HLA-B
Stevens-Johnson syndrome	DOID:0050426	HLA-C
Stevens-Johnson syndrome	DOID:0050426	HLA-DQB1
Stevens-Johnson syndrome	DOID:0050426	HLA-DRB1
Stevens-Johnson syndrome	DOID:0050426	HSPA1A
Stevens-Johnson syndrome	DOID:0050426	HSPA1L
Stevens-Johnson syndrome	DOID:0050426	IL4
Stevens-Johnson syndrome	DOID:0050426	IL4R
Stevens-Johnson syndrome	DOID:0050426	IL13
Stevens-Johnson syndrome	DOID:0050426	NOS2
Stevens-Johnson syndrome	DOID:0050426	TLR2
Stevens-Johnson syndrome	DOID:0050426	TLR3
Stevens-Johnson syndrome	DOID:0050426	TNF
Stevens-Johnson syndrome	DOID:0050426	NFKBIZ
xeroderma pigmentosum	DOID:0050427	DDB2
xeroderma pigmentosum	DOID:0050427	ERCC1
xeroderma pigmentosum	DOID:0050427	ERCC2
xeroderma pigmentosum	DOID:0050427	ERCC3
xeroderma pigmentosum	DOID:0050427	ERCC4
xeroderma pigmentosum	DOID:0050427	ERCC5
xeroderma pigmentosum	DOID:0050427	ERCC6
xeroderma pigmentosum	DOID:0050427	POLH
xeroderma pigmentosum	DOID:0050427	TP53
xeroderma pigmentosum	DOID:0050427	XPA
xeroderma pigmentosum	DOID:0050427	XPC
xeroderma pigmentosum	DOID:0050427	XRCC1
xeroderma pigmentosum	DOID:0050427	XRCC2
xeroderma pigmentosum	DOID:0050427	XRCC3
nonepidermolytic palmoplantar keratoderma	DOID:0050428	KRT1
nonepidermolytic palmoplantar keratoderma	DOID:0050428	KRT9
nonepidermolytic palmoplantar keratoderma	DOID:0050428	KRT16
Hailey-Hailey disease	DOID:0050429	ATP2C1
Sipple syndrome	DOID:0050430	RET
Sipple syndrome	DOID:0050430	SDHB
Sipple syndrome	DOID:0050430	SDHC
Sipple syndrome	DOID:0050430	SDHD
Sipple syndrome	DOID:0050430	VHL
arrhythmogenic right ventricular dysplasia	DOID:0050431	ACE
arrhythmogenic right ventricular dysplasia	DOID:0050431	DSC2
arrhythmogenic right ventricular dysplasia	DOID:0050431	DSG2
arrhythmogenic right ventricular dysplasia	DOID:0050431	DSP
arrhythmogenic right ventricular dysplasia	DOID:0050431	JUP
arrhythmogenic right ventricular dysplasia	DOID:0050431	RPSA
arrhythmogenic right ventricular dysplasia	DOID:0050431	PKP2
arrhythmogenic right ventricular dysplasia	DOID:0050431	PPARG
arrhythmogenic right ventricular dysplasia	DOID:0050431	RYR2
arrhythmogenic right ventricular dysplasia	DOID:0050431	TGFB3
arrhythmogenic right ventricular dysplasia	DOID:0050431	PDP2
arrhythmogenic right ventricular dysplasia	DOID:0050431	TMEM43
Asperger syndrome	DOID:0050432	EN2
Asperger syndrome	DOID:0050432	FRAXA
Asperger syndrome	DOID:0050432	FRAXE
Asperger syndrome	DOID:0050432	HOXA1
Asperger syndrome	DOID:0050432	SLC6A4
Asperger syndrome	DOID:0050432	DISC1
Asperger syndrome	DOID:0050432	NLGN3
Asperger syndrome	DOID:0050432	NLGN4X
Asperger syndrome	DOID:0050432	ASPG1
Asperger syndrome	DOID:0050432	ASPG2
Asperger syndrome	DOID:0050432	ASPG3
Asperger syndrome	DOID:0050432	ASPG4
Asperger syndrome	DOID:0050432	FRAXF
fatal familial insomnia	DOID:0050433	CCK
fatal familial insomnia	DOID:0050433	CCKAR
fatal familial insomnia	DOID:0050433	CYP2A6
fatal familial insomnia	DOID:0050433	PRNP
Andersen-Tawil syndrome	DOID:0050434	KCNJ2
mulibrey nanism	DOID:0050436	TRIM37
Danon disease	DOID:0050437	G6PC
Danon disease	DOID:0050437	LAMP2
Frasier syndrome	DOID:0050438	WT1
Frasier syndrome	DOID:0050438	WIT1
Usher syndrome	DOID:0050439	GJB2
Usher syndrome	DOID:0050439	MYO7A
Usher syndrome	DOID:0050439	USH2A
Usher syndrome	DOID:0050439	CLRN1
Usher syndrome	DOID:0050439	USH1C
Usher syndrome	DOID:0050439	GJB6
Usher syndrome	DOID:0050439	DFNB31
Usher syndrome	DOID:0050439	CDH23
Usher syndrome	DOID:0050439	PCDH15
Usher syndrome	DOID:0050439	PDZD7
Usher syndrome	DOID:0050439	GPR98
Usher syndrome	DOID:0050439	USH1G
Usher syndrome	DOID:0050439	PCDH21
familial partial lipodystrophy	DOID:0050440	AKT2
familial partial lipodystrophy	DOID:0050440	CAV1
familial partial lipodystrophy	DOID:0050440	LMNA
familial partial lipodystrophy	DOID:0050440	PPARG
familial partial lipodystrophy	DOID:0050440	PPP1R3A
mucosulfatidosis	DOID:0050441	SUMF1
infantile refsum disease	DOID:0050444	PEX1
infantile refsum disease	DOID:0050444	PEX2
infantile refsum disease	DOID:0050444	PEX26
X-linked hypophosphatemia	DOID:0050445	CLCN5
X-linked hypophosphatemia	DOID:0050445	DMP1
X-linked hypophosphatemia	DOID:0050445	ENPP1
X-linked hypophosphatemia	DOID:0050445	PHEX
X-linked hypophosphatemia	DOID:0050445	VDR
X-linked hypophosphatemia	DOID:0050445	FGF23
hereditary mucosal leukokeratosis	DOID:0050448	KRT4
hereditary mucosal leukokeratosis	DOID:0050448	KRT13
pachyonychia congenita	DOID:0050449	KRT6A
pachyonychia congenita	DOID:0050449	KRT6B
pachyonychia congenita	DOID:0050449	KRT16
pachyonychia congenita	DOID:0050449	KRT17
Gitelman syndrome	DOID:0050450	SLC12A1
Gitelman syndrome	DOID:0050450	SLC12A3
Gitelman syndrome	DOID:0050450	TRPM6
Brugada syndrome	DOID:0050451	CACNA1C
Brugada syndrome	DOID:0050451	CACNB2
Brugada syndrome	DOID:0050451	KCNE1
Brugada syndrome	DOID:0050451	KCNH2
Brugada syndrome	DOID:0050451	KCNJ8
Brugada syndrome	DOID:0050451	KCNQ1
Brugada syndrome	DOID:0050451	SCN1B
Brugada syndrome	DOID:0050451	SCN2B
Brugada syndrome	DOID:0050451	SCN5A
Brugada syndrome	DOID:0050451	KCNE2
Brugada syndrome	DOID:0050451	KCNE3
Brugada syndrome	DOID:0050451	HCN4
Brugada syndrome	DOID:0050451	GPD1L
Brugada syndrome	DOID:0050451	SCN3B
mevalonic aciduria	DOID:0050452	XIAP
mevalonic aciduria	DOID:0050452	MVK
lissencephaly	DOID:0050453	DCX
lissencephaly	DOID:0050453	PAFAH1B1
lissencephaly	DOID:0050453	RELN
lissencephaly	DOID:0050453	TP53
lissencephaly	DOID:0050453	TUBA1A
lissencephaly	DOID:0050453	SMG6
lissencephaly	DOID:0050453	ARX
periventricular nodular heterotopia	DOID:0050454	FLNA
periventricular nodular heterotopia	DOID:0050454	ARFGEF2
arachnodactyly	DOID:0050455	FBN1
arachnodactyly	DOID:0050455	FZD4
Buruli ulcer disease	DOID:0050456	SLC11A1
Sertoli cell-only syndrome	DOID:0050457	AR
Sertoli cell-only syndrome	DOID:0050457	DAZ1
Sertoli cell-only syndrome	DOID:0050457	CDY1
Sertoli cell-only syndrome	DOID:0050457	USP26
juvenile myelomonocytic leukemia	DOID:0050458	CBL
juvenile myelomonocytic leukemia	DOID:0050458	KRAS
juvenile myelomonocytic leukemia	DOID:0050458	NF1
juvenile myelomonocytic leukemia	DOID:0050458	NRAS
juvenile myelomonocytic leukemia	DOID:0050458	PTPN11
juvenile myelomonocytic leukemia	DOID:0050458	ARHGAP26
hyperphosphatemia	DOID:0050459	GALNT3
hyperphosphatemia	DOID:0050459	PTH
hyperphosphatemia	DOID:0050459	FGF23
hyperphosphatemia	DOID:0050459	KL
Wolf-Hirschhorn syndrome	DOID:0050460	LETM1
Wolf-Hirschhorn syndrome	DOID:0050460	MSX1
Wolf-Hirschhorn syndrome	DOID:0050460	WHCR
Wolf-Hirschhorn syndrome	DOID:0050460	WHSC1
aspartylglucosaminuria	DOID:0050461	AGA
Antley-Bixler syndrome	DOID:0050462	FGFR1
Antley-Bixler syndrome	DOID:0050462	FGFR2
Antley-Bixler syndrome	DOID:0050462	POR
campomelic dysplasia	DOID:0050463	SOX9
Farber lipogranulomatosis	DOID:0050464	ASAH1
Muir-Torre syndrome	DOID:0050465	MLH1
Muir-Torre syndrome	DOID:0050465	MSH2
Loeys-Dietz syndrome	DOID:0050466	ACTA2
Loeys-Dietz syndrome	DOID:0050466	SMAD3
Loeys-Dietz syndrome	DOID:0050466	TGFB2
Loeys-Dietz syndrome	DOID:0050466	TGFBR1
Loeys-Dietz syndrome	DOID:0050466	TGFBR2
erythrokeratodermia variabilis	DOID:0050467	GJB3
erythrokeratodermia variabilis	DOID:0050467	GJB4
yellow nail syndrome	DOID:0050468	FOXC2
Costello syndrome	DOID:0050469	BRAF
Costello syndrome	DOID:0050469	HRAS
Costello syndrome	DOID:0050469	KRAS
Costello syndrome	DOID:0050469	MAP2K1
Costello syndrome	DOID:0050469	MAP2K2
Costello syndrome	DOID:0050469	PTPN11
Donohue Syndrome	DOID:0050470	INSR
Carney complex	DOID:0050471	CNC
Carney complex	DOID:0050471	PRKAR1A
Carney complex	DOID:0050471	PDE11A
monilethrix	DOID:0050472	KRT81
monilethrix	DOID:0050472	KRT83
monilethrix	DOID:0050472	KRT86
Alstrom syndrome	DOID:0050473	ALMS1
Netherton syndrome	DOID:0050474	ST14
Netherton syndrome	DOID:0050474	SPINK5
Weill-Marchesani syndrome	DOID:0050475	FBN1
Weill-Marchesani syndrome	DOID:0050475	ADAMTS10
Weill-Marchesani syndrome	DOID:0050475	ADAMTS17
Barth syndrome	DOID:0050476	TAZ
Liddle syndrome	DOID:0050477	REN
Liddle syndrome	DOID:0050477	SCNN1B
Liddle syndrome	DOID:0050477	SCNN1G
primary Escherichia coli infectious disease	DOID:0050478	CRP
primary Escherichia coli infectious disease	DOID:0050478	ACE
primary Escherichia coli infectious disease	DOID:0050478	F2
primary Escherichia coli infectious disease	DOID:0050478	F5
primary Escherichia coli infectious disease	DOID:0050478	IL8
primary Escherichia coli infectious disease	DOID:0050478	IL10
primary Escherichia coli infectious disease	DOID:0050478	MTHFR
primary Escherichia coli infectious disease	DOID:0050478	NOS3
primary Escherichia coli infectious disease	DOID:0050478	TNFRSF11B
exanthem	DOID:0050486	C1QA
exanthem	DOID:0050486	CYP1A2
exanthem	DOID:0050486	CYP2B6
exanthem	DOID:0050486	CYP2C8
exanthem	DOID:0050486	CYP2C9
exanthem	DOID:0050486	CYP3A4
exanthem	DOID:0050486	CYP3A5
exanthem	DOID:0050486	EGFR
exanthem	DOID:0050486	EPHX1
exanthem	DOID:0050486	HLA-A
exanthem	DOID:0050486	HLA-B
exanthem	DOID:0050486	HLA-C
exanthem	DOID:0050486	HLA-DPB1
exanthem	DOID:0050486	HLA-DQB1
exanthem	DOID:0050486	HLA-DRB1
exanthem	DOID:0050486	HSPA1A
exanthem	DOID:0050486	HSPA1L
exanthem	DOID:0050486	KRAS
exanthem	DOID:0050486	MVK
exanthem	DOID:0050486	TGFB1
exanthem	DOID:0050486	TNF
exanthem	DOID:0050486	ABCG2
exanthem	DOID:0050486	CARD15
multinodular goiter	DOID:0050489	DICER1
adult T-cell leukemia	DOID:0050523	ATM
adult T-cell leukemia	DOID:0050523	BCL2
adult T-cell leukemia	DOID:0050523	BMP6
adult T-cell leukemia	DOID:0050523	CYP1A1
adult T-cell leukemia	DOID:0050523	CYP2E1
adult T-cell leukemia	DOID:0050523	NQO1
adult T-cell leukemia	DOID:0050523	GSTM1
adult T-cell leukemia	DOID:0050523	GSTT1
adult T-cell leukemia	DOID:0050523	HLA-A
adult T-cell leukemia	DOID:0050523	HLA-B
adult T-cell leukemia	DOID:0050523	HLA-DPB1
adult T-cell leukemia	DOID:0050523	HLA-DRB1
adult T-cell leukemia	DOID:0050523	TLX1
adult T-cell leukemia	DOID:0050523	IFNA1
adult T-cell leukemia	DOID:0050523	IFNA2
adult T-cell leukemia	DOID:0050523	IL10
adult T-cell leukemia	DOID:0050523	JAK1
adult T-cell leukemia	DOID:0050523	JAK3
adult T-cell leukemia	DOID:0050523	LTA
adult T-cell leukemia	DOID:0050523	MPO
adult T-cell leukemia	DOID:0050523	MTHFR
adult T-cell leukemia	DOID:0050523	NOTCH1
adult T-cell leukemia	DOID:0050523	TERF2
adult T-cell leukemia	DOID:0050523	TNF
adult T-cell leukemia	DOID:0050523	TNFRSF1A
adult T-cell leukemia	DOID:0050523	TNFRSF1B
adult T-cell leukemia	DOID:0050523	TP53
adult T-cell leukemia	DOID:0050523	HY
maturity-onset diabetes of the young	DOID:0050524	A2M
maturity-onset diabetes of the young	DOID:0050524	NAT1
maturity-onset diabetes of the young	DOID:0050524	NAT2
maturity-onset diabetes of the young	DOID:0050524	SERPINA3
maturity-onset diabetes of the young	DOID:0050524	ABCA1
maturity-onset diabetes of the young	DOID:0050524	ABCA2
maturity-onset diabetes of the young	DOID:0050524	ABCA4
maturity-onset diabetes of the young	DOID:0050524	ABL2
maturity-onset diabetes of the young	DOID:0050524	ABO
maturity-onset diabetes of the young	DOID:0050524	ACAA1
maturity-onset diabetes of the young	DOID:0050524	ACACA
maturity-onset diabetes of the young	DOID:0050524	ACACB
maturity-onset diabetes of the young	DOID:0050524	ACADL
maturity-onset diabetes of the young	DOID:0050524	ACADM
maturity-onset diabetes of the young	DOID:0050524	ACADS
maturity-onset diabetes of the young	DOID:0050524	ACAT2
maturity-onset diabetes of the young	DOID:0050524	ACHE
maturity-onset diabetes of the young	DOID:0050524	ACP1
maturity-onset diabetes of the young	DOID:0050524	ACTA2
maturity-onset diabetes of the young	DOID:0050524	ACTN4
maturity-onset diabetes of the young	DOID:0050524	ACTN3
maturity-onset diabetes of the young	DOID:0050524	ACVRL1
maturity-onset diabetes of the young	DOID:0050524	ADA
maturity-onset diabetes of the young	DOID:0050524	ADAM10
maturity-onset diabetes of the young	DOID:0050524	ADCY3
maturity-onset diabetes of the young	DOID:0050524	ADCY5
maturity-onset diabetes of the young	DOID:0050524	ADCYAP1
maturity-onset diabetes of the young	DOID:0050524	ADD1
maturity-onset diabetes of the young	DOID:0050524	ADD2
maturity-onset diabetes of the young	DOID:0050524	ADD3
maturity-onset diabetes of the young	DOID:0050524	ADH1A
maturity-onset diabetes of the young	DOID:0050524	ADH1B
maturity-onset diabetes of the young	DOID:0050524	ADH1C
maturity-onset diabetes of the young	DOID:0050524	ADK
maturity-onset diabetes of the young	DOID:0050524	ADM
maturity-onset diabetes of the young	DOID:0050524	ADORA1
maturity-onset diabetes of the young	DOID:0050524	ADORA2A
maturity-onset diabetes of the young	DOID:0050524	ADORA2B
maturity-onset diabetes of the young	DOID:0050524	ADORA3
maturity-onset diabetes of the young	DOID:0050524	PARP1
maturity-onset diabetes of the young	DOID:0050524	ADRA1D
maturity-onset diabetes of the young	DOID:0050524	ADRA1B
maturity-onset diabetes of the young	DOID:0050524	ADRA1A
maturity-onset diabetes of the young	DOID:0050524	ADRA2A
maturity-onset diabetes of the young	DOID:0050524	ADRA2B
maturity-onset diabetes of the young	DOID:0050524	ADRA2C
maturity-onset diabetes of the young	DOID:0050524	ADRB1
maturity-onset diabetes of the young	DOID:0050524	ADRB2
maturity-onset diabetes of the young	DOID:0050524	ADRB3
maturity-onset diabetes of the young	DOID:0050524	ADRBK1
maturity-onset diabetes of the young	DOID:0050524	ADRBK2
maturity-onset diabetes of the young	DOID:0050524	ACAN
maturity-onset diabetes of the young	DOID:0050524	AGER
maturity-onset diabetes of the young	DOID:0050524	JAG1
maturity-onset diabetes of the young	DOID:0050524	AGT
maturity-onset diabetes of the young	DOID:0050524	AGTR1
maturity-onset diabetes of the young	DOID:0050524	AGTR2
maturity-onset diabetes of the young	DOID:0050524	AHCY
maturity-onset diabetes of the young	DOID:0050524	AHSG
maturity-onset diabetes of the young	DOID:0050524	AIF1
maturity-onset diabetes of the young	DOID:0050524	AKT1
maturity-onset diabetes of the young	DOID:0050524	AKT2
maturity-onset diabetes of the young	DOID:0050524	ALAS1
maturity-onset diabetes of the young	DOID:0050524	ALB
maturity-onset diabetes of the young	DOID:0050524	ALCAM
maturity-onset diabetes of the young	DOID:0050524	ALDH2
maturity-onset diabetes of the young	DOID:0050524	ALDOB
maturity-onset diabetes of the young	DOID:0050524	AKR1B1
maturity-onset diabetes of the young	DOID:0050524	ALOX12
maturity-onset diabetes of the young	DOID:0050524	ALOX5
maturity-onset diabetes of the young	DOID:0050524	ALOX5AP
maturity-onset diabetes of the young	DOID:0050524	ALOX15
maturity-onset diabetes of the young	DOID:0050524	AMBP
maturity-onset diabetes of the young	DOID:0050524	AMELX
maturity-onset diabetes of the young	DOID:0050524	AMPD1
maturity-onset diabetes of the young	DOID:0050524	AMT
maturity-onset diabetes of the young	DOID:0050524	ANK2
maturity-onset diabetes of the young	DOID:0050524	ANXA1
maturity-onset diabetes of the young	DOID:0050524	ANXA2
maturity-onset diabetes of the young	DOID:0050524	ANXA4
maturity-onset diabetes of the young	DOID:0050524	APAF1
maturity-onset diabetes of the young	DOID:0050524	APBB1
maturity-onset diabetes of the young	DOID:0050524	APC
maturity-onset diabetes of the young	DOID:0050524	AIRE
maturity-onset diabetes of the young	DOID:0050524	BIRC2
maturity-onset diabetes of the young	DOID:0050524	BIRC3
maturity-onset diabetes of the young	DOID:0050524	APOA1
maturity-onset diabetes of the young	DOID:0050524	APOA2
maturity-onset diabetes of the young	DOID:0050524	APOA4
maturity-onset diabetes of the young	DOID:0050524	APOB
maturity-onset diabetes of the young	DOID:0050524	APOBEC1
maturity-onset diabetes of the young	DOID:0050524	APOC1
maturity-onset diabetes of the young	DOID:0050524	APOC2
maturity-onset diabetes of the young	DOID:0050524	APOC3
maturity-onset diabetes of the young	DOID:0050524	APOC4
maturity-onset diabetes of the young	DOID:0050524	APOD
maturity-onset diabetes of the young	DOID:0050524	APOE
maturity-onset diabetes of the young	DOID:0050524	APOH
maturity-onset diabetes of the young	DOID:0050524	APP
maturity-onset diabetes of the young	DOID:0050524	KLK3
maturity-onset diabetes of the young	DOID:0050524	FAS
maturity-onset diabetes of the young	DOID:0050524	FASLG
maturity-onset diabetes of the young	DOID:0050524	AQP1
maturity-onset diabetes of the young	DOID:0050524	AQP2
maturity-onset diabetes of the young	DOID:0050524	AQP3
maturity-onset diabetes of the young	DOID:0050524	AQP7
maturity-onset diabetes of the young	DOID:0050524	AR
maturity-onset diabetes of the young	DOID:0050524	ARF3
maturity-onset diabetes of the young	DOID:0050524	ARG1
maturity-onset diabetes of the young	DOID:0050524	RHOA
maturity-onset diabetes of the young	DOID:0050524	ARHGAP4
maturity-onset diabetes of the young	DOID:0050524	ARHGAP6
maturity-onset diabetes of the young	DOID:0050524	ARNT
maturity-onset diabetes of the young	DOID:0050524	ARNTL
maturity-onset diabetes of the young	DOID:0050524	ARSB
maturity-onset diabetes of the young	DOID:0050524	ART3
maturity-onset diabetes of the young	DOID:0050524	ASAH1
maturity-onset diabetes of the young	DOID:0050524	ASIP
maturity-onset diabetes of the young	DOID:0050524	ASS1
maturity-onset diabetes of the young	DOID:0050524	SERPINC1
maturity-onset diabetes of the young	DOID:0050524	ATF1
maturity-onset diabetes of the young	DOID:0050524	ATF3
maturity-onset diabetes of the young	DOID:0050524	ATIC
maturity-onset diabetes of the young	DOID:0050524	ATM
maturity-onset diabetes of the young	DOID:0050524	ATP1A1
maturity-onset diabetes of the young	DOID:0050524	ATP1A2
maturity-onset diabetes of the young	DOID:0050524	ATP1B1
maturity-onset diabetes of the young	DOID:0050524	ATP2A1
maturity-onset diabetes of the young	DOID:0050524	ATP2A2
maturity-onset diabetes of the young	DOID:0050524	ATP2A3
maturity-onset diabetes of the young	DOID:0050524	ATP2B1
maturity-onset diabetes of the young	DOID:0050524	ATP2B2
maturity-onset diabetes of the young	DOID:0050524	ALDH7A1
maturity-onset diabetes of the young	DOID:0050524	ATP6V1B1
maturity-onset diabetes of the young	DOID:0050524	ATP6V1G2
maturity-onset diabetes of the young	DOID:0050524	ATP6AP1
maturity-onset diabetes of the young	DOID:0050524	ATP5O
maturity-onset diabetes of the young	DOID:0050524	AVPR1A
maturity-onset diabetes of the young	DOID:0050524	AVPR2
maturity-onset diabetes of the young	DOID:0050524	AXL
maturity-onset diabetes of the young	DOID:0050524	B2M
maturity-onset diabetes of the young	DOID:0050524	BAD
maturity-onset diabetes of the young	DOID:0050524	BAG1
maturity-onset diabetes of the young	DOID:0050524	BAI3
maturity-onset diabetes of the young	DOID:0050524	BAK1
maturity-onset diabetes of the young	DOID:0050524	BAX
maturity-onset diabetes of the young	DOID:0050524	BBS2
maturity-onset diabetes of the young	DOID:0050524	BCAT1
maturity-onset diabetes of the young	DOID:0050524	BCHE
maturity-onset diabetes of the young	DOID:0050524	BCL2
maturity-onset diabetes of the young	DOID:0050524	BCL2A1
maturity-onset diabetes of the young	DOID:0050524	BCL2L2
maturity-onset diabetes of the young	DOID:0050524	BCL9
maturity-onset diabetes of the young	DOID:0050524	HCN2
maturity-onset diabetes of the young	DOID:0050524	BDKRB1
maturity-onset diabetes of the young	DOID:0050524	BDKRB2
maturity-onset diabetes of the young	DOID:0050524	BDNF
maturity-onset diabetes of the young	DOID:0050524	CFB
maturity-onset diabetes of the young	DOID:0050524	BGLAP
maturity-onset diabetes of the young	DOID:0050524	CEACAM1
maturity-onset diabetes of the young	DOID:0050524	BHMT
maturity-onset diabetes of the young	DOID:0050524	BID
maturity-onset diabetes of the young	DOID:0050524	BIK
maturity-onset diabetes of the young	DOID:0050524	BLK
maturity-onset diabetes of the young	DOID:0050524	BLM
maturity-onset diabetes of the young	DOID:0050524	CXCR5
maturity-onset diabetes of the young	DOID:0050524	BMP2
maturity-onset diabetes of the young	DOID:0050524	BMP4
maturity-onset diabetes of the young	DOID:0050524	BMP6
maturity-onset diabetes of the young	DOID:0050524	BMP7
maturity-onset diabetes of the young	DOID:0050524	BMPR1A
maturity-onset diabetes of the young	DOID:0050524	BPI
maturity-onset diabetes of the young	DOID:0050524	BRCA2
maturity-onset diabetes of the young	DOID:0050524	BRS3
maturity-onset diabetes of the young	DOID:0050524	BSG
maturity-onset diabetes of the young	DOID:0050524	BTC
maturity-onset diabetes of the young	DOID:0050524	KLF5
maturity-onset diabetes of the young	DOID:0050524	BTK
maturity-onset diabetes of the young	DOID:0050524	C1QBP
maturity-onset diabetes of the young	DOID:0050524	C1QA
maturity-onset diabetes of the young	DOID:0050524	C1QC
maturity-onset diabetes of the young	DOID:0050524	C2
maturity-onset diabetes of the young	DOID:0050524	C3
maturity-onset diabetes of the young	DOID:0050524	C4A
maturity-onset diabetes of the young	DOID:0050524	C4B
maturity-onset diabetes of the young	DOID:0050524	CAPN5
maturity-onset diabetes of the young	DOID:0050524	C5
maturity-onset diabetes of the young	DOID:0050524	C6
maturity-onset diabetes of the young	DOID:0050524	C7
maturity-onset diabetes of the young	DOID:0050524	C8A
maturity-onset diabetes of the young	DOID:0050524	C9
maturity-onset diabetes of the young	DOID:0050524	CA9
maturity-onset diabetes of the young	DOID:0050524	CACNA1C
maturity-onset diabetes of the young	DOID:0050524	CACNA1E
maturity-onset diabetes of the young	DOID:0050524	CALCA
maturity-onset diabetes of the young	DOID:0050524	CALCR
maturity-onset diabetes of the young	DOID:0050524	CALM1
maturity-onset diabetes of the young	DOID:0050524	CALM2
maturity-onset diabetes of the young	DOID:0050524	CALM3
maturity-onset diabetes of the young	DOID:0050524	CALR
maturity-onset diabetes of the young	DOID:0050524	CALU
maturity-onset diabetes of the young	DOID:0050524	CAMK2G
maturity-onset diabetes of the young	DOID:0050524	CANX
maturity-onset diabetes of the young	DOID:0050524	CAPN2
maturity-onset diabetes of the young	DOID:0050524	CAPNS1
maturity-onset diabetes of the young	DOID:0050524	CAPN6
maturity-onset diabetes of the young	DOID:0050524	CAST
maturity-onset diabetes of the young	DOID:0050524	CARS
maturity-onset diabetes of the young	DOID:0050524	CASP1
maturity-onset diabetes of the young	DOID:0050524	CASP3
maturity-onset diabetes of the young	DOID:0050524	CASP7
maturity-onset diabetes of the young	DOID:0050524	CASP8
maturity-onset diabetes of the young	DOID:0050524	CASP9
maturity-onset diabetes of the young	DOID:0050524	CASQ1
maturity-onset diabetes of the young	DOID:0050524	CASR
maturity-onset diabetes of the young	DOID:0050524	CAT
maturity-onset diabetes of the young	DOID:0050524	CAV1
maturity-onset diabetes of the young	DOID:0050524	CAV2
maturity-onset diabetes of the young	DOID:0050524	CAV3
maturity-onset diabetes of the young	DOID:0050524	RUNX2
maturity-onset diabetes of the young	DOID:0050524	RUNX1
maturity-onset diabetes of the young	DOID:0050524	SERPINA6
maturity-onset diabetes of the young	DOID:0050524	CBL
maturity-onset diabetes of the young	DOID:0050524	CBS
maturity-onset diabetes of the young	DOID:0050524	CCK
maturity-onset diabetes of the young	DOID:0050524	CCKAR
maturity-onset diabetes of the young	DOID:0050524	CCKBR
maturity-onset diabetes of the young	DOID:0050524	CCND2
maturity-onset diabetes of the young	DOID:0050524	CD3E
maturity-onset diabetes of the young	DOID:0050524	CD14
maturity-onset diabetes of the young	DOID:0050524	CD22
maturity-onset diabetes of the young	DOID:0050524	CD28
maturity-onset diabetes of the young	DOID:0050524	CD86
maturity-onset diabetes of the young	DOID:0050524	CD36
maturity-onset diabetes of the young	DOID:0050524	SCARB1
maturity-onset diabetes of the young	DOID:0050524	SCARB2
maturity-onset diabetes of the young	DOID:0050524	CD37
maturity-onset diabetes of the young	DOID:0050524	CD38
maturity-onset diabetes of the young	DOID:0050524	ENTPD1
maturity-onset diabetes of the young	DOID:0050524	ENTPD6
maturity-onset diabetes of the young	DOID:0050524	CD40
maturity-onset diabetes of the young	DOID:0050524	CD40LG
maturity-onset diabetes of the young	DOID:0050524	CD44
maturity-onset diabetes of the young	DOID:0050524	CD48
maturity-onset diabetes of the young	DOID:0050524	CD53
maturity-onset diabetes of the young	DOID:0050524	CD72
maturity-onset diabetes of the young	DOID:0050524	CD74
maturity-onset diabetes of the young	DOID:0050524	CD79A
maturity-onset diabetes of the young	DOID:0050524	CD79B
maturity-onset diabetes of the young	DOID:0050524	CD97
maturity-onset diabetes of the young	DOID:0050524	CDH5
maturity-onset diabetes of the young	DOID:0050524	CDK4
maturity-onset diabetes of the young	DOID:0050524	CDK5
maturity-onset diabetes of the young	DOID:0050524	CDK6
maturity-onset diabetes of the young	DOID:0050524	CDKN1A
maturity-onset diabetes of the young	DOID:0050524	CDKN1B
maturity-onset diabetes of the young	DOID:0050524	CDKN1C
maturity-onset diabetes of the young	DOID:0050524	CDKN2A
maturity-onset diabetes of the young	DOID:0050524	CDKN2B
maturity-onset diabetes of the young	DOID:0050524	CDS1
maturity-onset diabetes of the young	DOID:0050524	CEL
maturity-onset diabetes of the young	DOID:0050524	CETN3
maturity-onset diabetes of the young	DOID:0050524	CETP
maturity-onset diabetes of the young	DOID:0050524	CFTR
maturity-onset diabetes of the young	DOID:0050524	CHAT
maturity-onset diabetes of the young	DOID:0050524	CHGB
maturity-onset diabetes of the young	DOID:0050524	CHI3L1
maturity-onset diabetes of the young	DOID:0050524	CHIT1
maturity-onset diabetes of the young	DOID:0050524	CHKB
maturity-onset diabetes of the young	DOID:0050524	CHN2
maturity-onset diabetes of the young	DOID:0050524	CHRM1
maturity-onset diabetes of the young	DOID:0050524	CHRM2
maturity-onset diabetes of the young	DOID:0050524	CHRM3
maturity-onset diabetes of the young	DOID:0050524	CHRM5
maturity-onset diabetes of the young	DOID:0050524	CHRNA1
maturity-onset diabetes of the young	DOID:0050524	CHRNA5
maturity-onset diabetes of the young	DOID:0050524	CHUK
maturity-onset diabetes of the young	DOID:0050524	CISH
maturity-onset diabetes of the young	DOID:0050524	TBCB
maturity-onset diabetes of the young	DOID:0050524	CKM
maturity-onset diabetes of the young	DOID:0050524	AP3S1
maturity-onset diabetes of the young	DOID:0050524	CLCA1
maturity-onset diabetes of the young	DOID:0050524	CLCN1
maturity-onset diabetes of the young	DOID:0050524	CLCN6
maturity-onset diabetes of the young	DOID:0050524	CLCNKA
maturity-onset diabetes of the young	DOID:0050524	CLCNKB
maturity-onset diabetes of the young	DOID:0050524	CLU
maturity-onset diabetes of the young	DOID:0050524	CLIC1
maturity-onset diabetes of the young	DOID:0050524	CLPS
maturity-onset diabetes of the young	DOID:0050524	CLPTM1
maturity-onset diabetes of the young	DOID:0050524	CLTA
maturity-onset diabetes of the young	DOID:0050524	CLTB
maturity-onset diabetes of the young	DOID:0050524	CLTC
maturity-onset diabetes of the young	DOID:0050524	CMA1
maturity-onset diabetes of the young	DOID:0050524	CCR1
maturity-onset diabetes of the young	DOID:0050524	CCR4
maturity-onset diabetes of the young	DOID:0050524	CCR5
maturity-onset diabetes of the young	DOID:0050524	CNN1
maturity-onset diabetes of the young	DOID:0050524	CNP
maturity-onset diabetes of the young	DOID:0050524	CNR1
maturity-onset diabetes of the young	DOID:0050524	CNR2
maturity-onset diabetes of the young	DOID:0050524	CNTF
maturity-onset diabetes of the young	DOID:0050524	COL1A1
maturity-onset diabetes of the young	DOID:0050524	COL1A2
maturity-onset diabetes of the young	DOID:0050524	COL2A1
maturity-onset diabetes of the young	DOID:0050524	COL3A1
maturity-onset diabetes of the young	DOID:0050524	COL4A1
maturity-onset diabetes of the young	DOID:0050524	COL4A2
maturity-onset diabetes of the young	DOID:0050524	COL4A5
maturity-onset diabetes of the young	DOID:0050524	COL4A6
maturity-onset diabetes of the young	DOID:0050524	COL5A1
maturity-onset diabetes of the young	DOID:0050524	COL5A2
maturity-onset diabetes of the young	DOID:0050524	COL8A1
maturity-onset diabetes of the young	DOID:0050524	COL9A1
maturity-onset diabetes of the young	DOID:0050524	COL9A2
maturity-onset diabetes of the young	DOID:0050524	COL11A1
maturity-onset diabetes of the young	DOID:0050524	COL11A2
maturity-onset diabetes of the young	DOID:0050524	COL16A1
maturity-onset diabetes of the young	DOID:0050524	COMP
maturity-onset diabetes of the young	DOID:0050524	COMT
maturity-onset diabetes of the young	DOID:0050524	KLF6
maturity-onset diabetes of the young	DOID:0050524	COX7A1
maturity-onset diabetes of the young	DOID:0050524	CPB2
maturity-onset diabetes of the young	DOID:0050524	CPE
maturity-onset diabetes of the young	DOID:0050524	CPS1
maturity-onset diabetes of the young	DOID:0050524	CPT1A
maturity-onset diabetes of the young	DOID:0050524	CPT1B
maturity-onset diabetes of the young	DOID:0050524	CPT2
maturity-onset diabetes of the young	DOID:0050524	CR1
maturity-onset diabetes of the young	DOID:0050524	CRAT
maturity-onset diabetes of the young	DOID:0050524	CREB1
maturity-onset diabetes of the young	DOID:0050524	ATF2
maturity-onset diabetes of the young	DOID:0050524	ATF6B
maturity-onset diabetes of the young	DOID:0050524	CRHR1
maturity-onset diabetes of the young	DOID:0050524	CRKL
maturity-onset diabetes of the young	DOID:0050524	CRP
maturity-onset diabetes of the young	DOID:0050524	CRY2
maturity-onset diabetes of the young	DOID:0050524	CRYBA2
maturity-onset diabetes of the young	DOID:0050524	MAPK14
maturity-onset diabetes of the young	DOID:0050524	CSF1
maturity-onset diabetes of the young	DOID:0050524	CSF2
maturity-onset diabetes of the young	DOID:0050524	CSF2RB
maturity-onset diabetes of the young	DOID:0050524	CSF3
maturity-onset diabetes of the young	DOID:0050524	CSHL1
maturity-onset diabetes of the young	DOID:0050524	CSK
maturity-onset diabetes of the young	DOID:0050524	CSNK1A1
maturity-onset diabetes of the young	DOID:0050524	CSNK1E
maturity-onset diabetes of the young	DOID:0050524	CSNK2A1
maturity-onset diabetes of the young	DOID:0050524	CSNK2A2
maturity-onset diabetes of the young	DOID:0050524	CSNK2B
maturity-onset diabetes of the young	DOID:0050524	CST1
maturity-onset diabetes of the young	DOID:0050524	CSTB
maturity-onset diabetes of the young	DOID:0050524	NKX2-5
maturity-onset diabetes of the young	DOID:0050524	CTF1
maturity-onset diabetes of the young	DOID:0050524	CTH
maturity-onset diabetes of the young	DOID:0050524	CTLA4
maturity-onset diabetes of the young	DOID:0050524	CTNNA1
maturity-onset diabetes of the young	DOID:0050524	CTNNA2
maturity-onset diabetes of the young	DOID:0050524	CTNNB1
maturity-onset diabetes of the young	DOID:0050524	CTSB
maturity-onset diabetes of the young	DOID:0050524	CTSD
maturity-onset diabetes of the young	DOID:0050524	CTSG
maturity-onset diabetes of the young	DOID:0050524	CTSH
maturity-onset diabetes of the young	DOID:0050524	CTSK
maturity-onset diabetes of the young	DOID:0050524	CTSS
maturity-onset diabetes of the young	DOID:0050524	CX3CR1
maturity-onset diabetes of the young	DOID:0050524	CYBA
maturity-onset diabetes of the young	DOID:0050524	CYLD
maturity-onset diabetes of the young	DOID:0050524	CYP1A1
maturity-onset diabetes of the young	DOID:0050524	CYP1A2
maturity-onset diabetes of the young	DOID:0050524	CYP1B1
maturity-onset diabetes of the young	DOID:0050524	CYP2C19
maturity-onset diabetes of the young	DOID:0050524	CYP2C8
maturity-onset diabetes of the young	DOID:0050524	CYP2C9
maturity-onset diabetes of the young	DOID:0050524	CYP2D6
maturity-onset diabetes of the young	DOID:0050524	CYP2E1
maturity-onset diabetes of the young	DOID:0050524	CYP2J2
maturity-onset diabetes of the young	DOID:0050524	CYP3A4
maturity-onset diabetes of the young	DOID:0050524	CYP3A5
maturity-onset diabetes of the young	DOID:0050524	CYP4B1
maturity-onset diabetes of the young	DOID:0050524	CYP11B1
maturity-onset diabetes of the young	DOID:0050524	CYP11B2
maturity-onset diabetes of the young	DOID:0050524	CYP17A1
maturity-onset diabetes of the young	DOID:0050524	CYP19A1
maturity-onset diabetes of the young	DOID:0050524	CYP24A1
maturity-onset diabetes of the young	DOID:0050524	CYP27A1
maturity-onset diabetes of the young	DOID:0050524	CYP27B1
maturity-onset diabetes of the young	DOID:0050524	DAB1
maturity-onset diabetes of the young	DOID:0050524	DACH1
maturity-onset diabetes of the young	DOID:0050524	DAG1
maturity-onset diabetes of the young	DOID:0050524	DGKB
maturity-onset diabetes of the young	DOID:0050524	DGKG
maturity-onset diabetes of the young	DOID:0050524	DBH
maturity-onset diabetes of the young	DOID:0050524	DBI
maturity-onset diabetes of the young	DOID:0050524	DBP
maturity-onset diabetes of the young	DOID:0050524	DCN
maturity-onset diabetes of the young	DOID:0050524	ACE
maturity-onset diabetes of the young	DOID:0050524	DDC
maturity-onset diabetes of the young	DOID:0050524	DDIT3
maturity-onset diabetes of the young	DOID:0050524	DDT
maturity-onset diabetes of the young	DOID:0050524	DES
maturity-onset diabetes of the young	DOID:0050524	CFD
maturity-onset diabetes of the young	DOID:0050524	TIMM8A
maturity-onset diabetes of the young	DOID:0050524	DHCR7
maturity-onset diabetes of the young	DOID:0050524	DHFR
maturity-onset diabetes of the young	DOID:0050524	NQO1
maturity-onset diabetes of the young	DOID:0050524	DIO2
maturity-onset diabetes of the young	DOID:0050524	DLG3
maturity-onset diabetes of the young	DOID:0050524	DLG4
maturity-onset diabetes of the young	DOID:0050524	DMD
maturity-onset diabetes of the young	DOID:0050524	DMP1
maturity-onset diabetes of the young	DOID:0050524	DMPK
maturity-onset diabetes of the young	DOID:0050524	DNASE1
maturity-onset diabetes of the young	DOID:0050524	DNASE1L1
maturity-onset diabetes of the young	DOID:0050524	DOCK2
maturity-onset diabetes of the young	DOID:0050524	DOM3Z
maturity-onset diabetes of the young	DOID:0050524	DPP4
maturity-onset diabetes of the young	DOID:0050524	DPP6
maturity-onset diabetes of the young	DOID:0050524	DRD1
maturity-onset diabetes of the young	DOID:0050524	DRD2
maturity-onset diabetes of the young	DOID:0050524	DRD3
maturity-onset diabetes of the young	DOID:0050524	DRD4
maturity-onset diabetes of the young	DOID:0050524	DSG2
maturity-onset diabetes of the young	DOID:0050524	TSC22D3
maturity-onset diabetes of the young	DOID:0050524	DSP
maturity-onset diabetes of the young	DOID:0050524	HBEGF
maturity-onset diabetes of the young	DOID:0050524	DUSP1
maturity-onset diabetes of the young	DOID:0050524	DUSP2
maturity-onset diabetes of the young	DOID:0050524	DUSP5
maturity-onset diabetes of the young	DOID:0050524	DUSP6
maturity-onset diabetes of the young	DOID:0050524	DUSP9
maturity-onset diabetes of the young	DOID:0050524	DVL2
maturity-onset diabetes of the young	DOID:0050524	ECE1
maturity-onset diabetes of the young	DOID:0050524	ECHS1
maturity-onset diabetes of the young	DOID:0050524	S1PR1
maturity-onset diabetes of the young	DOID:0050524	S1PR3
maturity-onset diabetes of the young	DOID:0050524	EDN1
maturity-onset diabetes of the young	DOID:0050524	EDN2
maturity-onset diabetes of the young	DOID:0050524	EDN3
maturity-onset diabetes of the young	DOID:0050524	EDNRA
maturity-onset diabetes of the young	DOID:0050524	EDNRB
maturity-onset diabetes of the young	DOID:0050524	EGF
maturity-onset diabetes of the young	DOID:0050524	CELSR2
maturity-onset diabetes of the young	DOID:0050524	EGFR
maturity-onset diabetes of the young	DOID:0050524	EIF2B1
maturity-onset diabetes of the young	DOID:0050524	EIF4EBP2
maturity-onset diabetes of the young	DOID:0050524	CELA1
maturity-onset diabetes of the young	DOID:0050524	ELAVL1
maturity-onset diabetes of the young	DOID:0050524	ELK1
maturity-onset diabetes of the young	DOID:0050524	ELN
maturity-onset diabetes of the young	DOID:0050524	EMD
maturity-onset diabetes of the young	DOID:0050524	EN1
maturity-onset diabetes of the young	DOID:0050524	ENG
maturity-onset diabetes of the young	DOID:0050524	SLC29A1
maturity-onset diabetes of the young	DOID:0050524	EP300
maturity-onset diabetes of the young	DOID:0050524	EPAS1
maturity-onset diabetes of the young	DOID:0050524	EPHA1
maturity-onset diabetes of the young	DOID:0050524	EPHB2
maturity-onset diabetes of the young	DOID:0050524	EPHX1
maturity-onset diabetes of the young	DOID:0050524	EPHX2
maturity-onset diabetes of the young	DOID:0050524	EPO
maturity-onset diabetes of the young	DOID:0050524	ERBB3
maturity-onset diabetes of the young	DOID:0050524	ERBB4
maturity-onset diabetes of the young	DOID:0050524	ERCC2
maturity-onset diabetes of the young	DOID:0050524	ERN1
maturity-onset diabetes of the young	DOID:0050524	FBL
maturity-onset diabetes of the young	DOID:0050524	ESR1
maturity-onset diabetes of the young	DOID:0050524	ESR2
maturity-onset diabetes of the young	DOID:0050524	ESRRA
maturity-onset diabetes of the young	DOID:0050524	ETV5
maturity-onset diabetes of the young	DOID:0050524	ETV6
maturity-onset diabetes of the young	DOID:0050524	EVC
maturity-onset diabetes of the young	DOID:0050524	EXT2
maturity-onset diabetes of the young	DOID:0050524	EYA2
maturity-onset diabetes of the young	DOID:0050524	F2
maturity-onset diabetes of the young	DOID:0050524	F2R
maturity-onset diabetes of the young	DOID:0050524	F2RL1
maturity-onset diabetes of the young	DOID:0050524	F2RL2
maturity-onset diabetes of the young	DOID:0050524	F3
maturity-onset diabetes of the young	DOID:0050524	F5
maturity-onset diabetes of the young	DOID:0050524	F7
maturity-onset diabetes of the young	DOID:0050524	F8
maturity-onset diabetes of the young	DOID:0050524	F9
maturity-onset diabetes of the young	DOID:0050524	F10
maturity-onset diabetes of the young	DOID:0050524	F11
maturity-onset diabetes of the young	DOID:0050524	F12
maturity-onset diabetes of the young	DOID:0050524	F13A1
maturity-onset diabetes of the young	DOID:0050524	F13B
maturity-onset diabetes of the young	DOID:0050524	FAAH
maturity-onset diabetes of the young	DOID:0050524	FABP4
maturity-onset diabetes of the young	DOID:0050524	FABP1
maturity-onset diabetes of the young	DOID:0050524	FABP2
maturity-onset diabetes of the young	DOID:0050524	FABP3
maturity-onset diabetes of the young	DOID:0050524	FABP6
maturity-onset diabetes of the young	DOID:0050524	FANCA
maturity-onset diabetes of the young	DOID:0050524	FANCC
maturity-onset diabetes of the young	DOID:0050524	PTK2B
maturity-onset diabetes of the young	DOID:0050524	FANCG
maturity-onset diabetes of the young	DOID:0050524	FASN
maturity-onset diabetes of the young	DOID:0050524	FBN1
maturity-onset diabetes of the young	DOID:0050524	FBN2
maturity-onset diabetes of the young	DOID:0050524	EFEMP1
maturity-onset diabetes of the young	DOID:0050524	MS4A2
maturity-onset diabetes of the young	DOID:0050524	FCER1G
maturity-onset diabetes of the young	DOID:0050524	FCGR2A
maturity-onset diabetes of the young	DOID:0050524	FCGR3A
maturity-onset diabetes of the young	DOID:0050524	FCGR3B
maturity-onset diabetes of the young	DOID:0050524	FDFT1
maturity-onset diabetes of the young	DOID:0050524	FER
maturity-onset diabetes of the young	DOID:0050524	FES
maturity-onset diabetes of the young	DOID:0050524	FGA
maturity-onset diabetes of the young	DOID:0050524	FGB
maturity-onset diabetes of the young	DOID:0050524	FGF2
maturity-onset diabetes of the young	DOID:0050524	FGG
maturity-onset diabetes of the young	DOID:0050524	FGL1
maturity-onset diabetes of the young	DOID:0050524	FHIT
maturity-onset diabetes of the young	DOID:0050524	FKBP1A
maturity-onset diabetes of the young	DOID:0050524	FKBP1AP4
maturity-onset diabetes of the young	DOID:0050524	FKBP2
maturity-onset diabetes of the young	DOID:0050524	FKBP3
maturity-onset diabetes of the young	DOID:0050524	FOXC1
maturity-onset diabetes of the young	DOID:0050524	FOXC2
maturity-onset diabetes of the young	DOID:0050524	FOXO1
maturity-onset diabetes of the young	DOID:0050524	FLII
maturity-onset diabetes of the young	DOID:0050524	FLNA
maturity-onset diabetes of the young	DOID:0050524	FLNC
maturity-onset diabetes of the young	DOID:0050524	FLT1
maturity-onset diabetes of the young	DOID:0050524	FLT3
maturity-onset diabetes of the young	DOID:0050524	FLT4
maturity-onset diabetes of the young	DOID:0050524	FN1
maturity-onset diabetes of the young	DOID:0050524	FOLH1
maturity-onset diabetes of the young	DOID:0050524	FOLR1
maturity-onset diabetes of the young	DOID:0050524	FOLR2
maturity-onset diabetes of the young	DOID:0050524	FOS
maturity-onset diabetes of the young	DOID:0050524	FXN
maturity-onset diabetes of the young	DOID:0050524	FSHR
maturity-onset diabetes of the young	DOID:0050524	NR5A2
maturity-onset diabetes of the young	DOID:0050524	NR5A1
maturity-onset diabetes of the young	DOID:0050524	FUS
maturity-onset diabetes of the young	DOID:0050524	FUT3
maturity-onset diabetes of the young	DOID:0050524	FUT6
maturity-onset diabetes of the young	DOID:0050524	DARC
maturity-onset diabetes of the young	DOID:0050524	FYN
maturity-onset diabetes of the young	DOID:0050524	G6PD
maturity-onset diabetes of the young	DOID:0050524	XRCC6
maturity-onset diabetes of the young	DOID:0050524	GAA
maturity-onset diabetes of the young	DOID:0050524	GAB1
maturity-onset diabetes of the young	DOID:0050524	GABRA1
maturity-onset diabetes of the young	DOID:0050524	GABRA2
maturity-onset diabetes of the young	DOID:0050524	GABRA4
maturity-onset diabetes of the young	DOID:0050524	GABRA5
maturity-onset diabetes of the young	DOID:0050524	GAD2
maturity-onset diabetes of the young	DOID:0050524	GALK1
maturity-onset diabetes of the young	DOID:0050524	GALR1
maturity-onset diabetes of the young	DOID:0050524	GALNT2
maturity-onset diabetes of the young	DOID:0050524	GATA2
maturity-onset diabetes of the young	DOID:0050524	GATA4
maturity-onset diabetes of the young	DOID:0050524	GATA6
maturity-onset diabetes of the young	DOID:0050524	GBA
maturity-onset diabetes of the young	DOID:0050524	GBE1
maturity-onset diabetes of the young	DOID:0050524	GC
maturity-onset diabetes of the young	DOID:0050524	GCDH
maturity-onset diabetes of the young	DOID:0050524	GCG
maturity-onset diabetes of the young	DOID:0050524	GCGR
maturity-onset diabetes of the young	DOID:0050524	GCH1
maturity-onset diabetes of the young	DOID:0050524	GCHFR
maturity-onset diabetes of the young	DOID:0050524	GCK
maturity-onset diabetes of the young	DOID:0050524	GCKR
maturity-onset diabetes of the young	DOID:0050524	GFPT1
maturity-onset diabetes of the young	DOID:0050524	GGCX
maturity-onset diabetes of the young	DOID:0050524	GH1
maturity-onset diabetes of the young	DOID:0050524	GHR
maturity-onset diabetes of the young	DOID:0050524	GHRHR
maturity-onset diabetes of the young	DOID:0050524	GHSR
maturity-onset diabetes of the young	DOID:0050524	GIP
maturity-onset diabetes of the young	DOID:0050524	GIPR
maturity-onset diabetes of the young	DOID:0050524	GJA1
maturity-onset diabetes of the young	DOID:0050524	GJA5
maturity-onset diabetes of the young	DOID:0050524	GLA
maturity-onset diabetes of the young	DOID:0050524	GCLM
maturity-onset diabetes of the young	DOID:0050524	GLO1
maturity-onset diabetes of the young	DOID:0050524	GLP1R
maturity-onset diabetes of the young	DOID:0050524	GNA12
maturity-onset diabetes of the young	DOID:0050524	GNAI1
maturity-onset diabetes of the young	DOID:0050524	GNAI2
maturity-onset diabetes of the young	DOID:0050524	GNAS
maturity-onset diabetes of the young	DOID:0050524	GNB3
maturity-onset diabetes of the young	DOID:0050524	GP1BA
maturity-onset diabetes of the young	DOID:0050524	GP5
maturity-onset diabetes of the young	DOID:0050524	GPD2
maturity-onset diabetes of the young	DOID:0050524	PRLHR
maturity-onset diabetes of the young	DOID:0050524	MCHR1
maturity-onset diabetes of the young	DOID:0050524	FFAR1
maturity-onset diabetes of the young	DOID:0050524	GRK4
maturity-onset diabetes of the young	DOID:0050524	GRK5
maturity-onset diabetes of the young	DOID:0050524	GRK6
maturity-onset diabetes of the young	DOID:0050524	GPX1
maturity-onset diabetes of the young	DOID:0050524	GPX2
maturity-onset diabetes of the young	DOID:0050524	GPX3
maturity-onset diabetes of the young	DOID:0050524	GPX4
maturity-onset diabetes of the young	DOID:0050524	GPX5
maturity-onset diabetes of the young	DOID:0050524	GPX7
maturity-onset diabetes of the young	DOID:0050524	GRB2
maturity-onset diabetes of the young	DOID:0050524	GRB14
maturity-onset diabetes of the young	DOID:0050524	RAPGEF1
maturity-onset diabetes of the young	DOID:0050524	GRN
maturity-onset diabetes of the young	DOID:0050524	NR3C1
maturity-onset diabetes of the young	DOID:0050524	GRM1
maturity-onset diabetes of the young	DOID:0050524	GRM3
maturity-onset diabetes of the young	DOID:0050524	GRM5
maturity-onset diabetes of the young	DOID:0050524	GRM7
maturity-onset diabetes of the young	DOID:0050524	GSK3B
maturity-onset diabetes of the young	DOID:0050524	GSR
maturity-onset diabetes of the young	DOID:0050524	GSS
maturity-onset diabetes of the young	DOID:0050524	GSTA1
maturity-onset diabetes of the young	DOID:0050524	GSTA2
maturity-onset diabetes of the young	DOID:0050524	GSTM1
maturity-onset diabetes of the young	DOID:0050524	GSTM2
maturity-onset diabetes of the young	DOID:0050524	GSTM3
maturity-onset diabetes of the young	DOID:0050524	GSTM4
maturity-onset diabetes of the young	DOID:0050524	GSTP1
maturity-onset diabetes of the young	DOID:0050524	GSTT1
maturity-onset diabetes of the young	DOID:0050524	GYS1
maturity-onset diabetes of the young	DOID:0050524	GYS2
maturity-onset diabetes of the young	DOID:0050524	GZMH
maturity-onset diabetes of the young	DOID:0050524	HABP2
maturity-onset diabetes of the young	DOID:0050524	HAS2
maturity-onset diabetes of the young	DOID:0050524	HAS3
maturity-onset diabetes of the young	DOID:0050524	HBB
maturity-onset diabetes of the young	DOID:0050524	SERPIND1
maturity-onset diabetes of the young	DOID:0050524	HCFC1
maturity-onset diabetes of the young	DOID:0050524	HCRTR2
maturity-onset diabetes of the young	DOID:0050524	HDAC2
maturity-onset diabetes of the young	DOID:0050524	HDLBP
maturity-onset diabetes of the young	DOID:0050524	HEXB
maturity-onset diabetes of the young	DOID:0050524	CFH
maturity-onset diabetes of the young	DOID:0050524	HFE
maturity-onset diabetes of the young	DOID:0050524	CFHR1
maturity-onset diabetes of the young	DOID:0050524	HGF
maturity-onset diabetes of the young	DOID:0050524	NRG1
maturity-onset diabetes of the young	DOID:0050524	HHEX
maturity-onset diabetes of the young	DOID:0050524	HIF1A
maturity-onset diabetes of the young	DOID:0050524	HK1
maturity-onset diabetes of the young	DOID:0050524	HK2
maturity-onset diabetes of the young	DOID:0050524	HLA-A
maturity-onset diabetes of the young	DOID:0050524	HLA-B
maturity-onset diabetes of the young	DOID:0050524	HLA-C
maturity-onset diabetes of the young	DOID:0050524	HLA-DMA
maturity-onset diabetes of the young	DOID:0050524	HLA-DMB
maturity-onset diabetes of the young	DOID:0050524	HLA-DOA
maturity-onset diabetes of the young	DOID:0050524	HLA-DPA1
maturity-onset diabetes of the young	DOID:0050524	HLA-DPB1
maturity-onset diabetes of the young	DOID:0050524	HLA-DQA1
maturity-onset diabetes of the young	DOID:0050524	HLA-DQB1
maturity-onset diabetes of the young	DOID:0050524	HLA-DRA
maturity-onset diabetes of the young	DOID:0050524	HLA-DRB1
maturity-onset diabetes of the young	DOID:0050524	HLA-G
maturity-onset diabetes of the young	DOID:0050524	HMBS
maturity-onset diabetes of the young	DOID:0050524	HMGCR
maturity-onset diabetes of the young	DOID:0050524	HMGCS2
maturity-onset diabetes of the young	DOID:0050524	HMGA1
maturity-onset diabetes of the young	DOID:0050524	HMOX1
maturity-onset diabetes of the young	DOID:0050524	NR4A1
maturity-onset diabetes of the young	DOID:0050524	FOXA2
maturity-onset diabetes of the young	DOID:0050524	HNF4A
maturity-onset diabetes of the young	DOID:0050524	ONECUT1
maturity-onset diabetes of the young	DOID:0050524	HNRNPA1
maturity-onset diabetes of the young	DOID:0050524	HNRNPH2
maturity-onset diabetes of the young	DOID:0050524	HP
maturity-onset diabetes of the young	DOID:0050524	HPGD
maturity-onset diabetes of the young	DOID:0050524	HPR
maturity-onset diabetes of the young	DOID:0050524	HPX
maturity-onset diabetes of the young	DOID:0050524	HRH1
maturity-onset diabetes of the young	DOID:0050524	HRG
maturity-onset diabetes of the young	DOID:0050524	HRH2
maturity-onset diabetes of the young	DOID:0050524	HSD3B1
maturity-onset diabetes of the young	DOID:0050524	HSD3B2
maturity-onset diabetes of the young	DOID:0050524	HSD11B1
maturity-onset diabetes of the young	DOID:0050524	HSD17B4
maturity-onset diabetes of the young	DOID:0050524	HSF4
maturity-onset diabetes of the young	DOID:0050524	HSPA1A
maturity-onset diabetes of the young	DOID:0050524	HSPA1B
maturity-onset diabetes of the young	DOID:0050524	HSPA1L
maturity-onset diabetes of the young	DOID:0050524	HSPA4
maturity-onset diabetes of the young	DOID:0050524	HSPA8
maturity-onset diabetes of the young	DOID:0050524	HSP90AA1
maturity-onset diabetes of the young	DOID:0050524	HSP90AB1
maturity-onset diabetes of the young	DOID:0050524	DNAJC4
maturity-onset diabetes of the young	DOID:0050524	HSPG2
maturity-onset diabetes of the young	DOID:0050524	HTR1B
maturity-onset diabetes of the young	DOID:0050524	HTR2A
maturity-onset diabetes of the young	DOID:0050524	HTR2B
maturity-onset diabetes of the young	DOID:0050524	HTR2C
maturity-onset diabetes of the young	DOID:0050524	HTR3A
maturity-onset diabetes of the young	DOID:0050524	IAPP
maturity-onset diabetes of the young	DOID:0050524	ICAM1
maturity-onset diabetes of the young	DOID:0050524	ICAM3
maturity-onset diabetes of the young	DOID:0050524	ICAM4
maturity-onset diabetes of the young	DOID:0050524	ID1
maturity-onset diabetes of the young	DOID:0050524	ID3
maturity-onset diabetes of the young	DOID:0050524	IDDM2
maturity-onset diabetes of the young	DOID:0050524	IDE
maturity-onset diabetes of the young	DOID:0050524	IDS
maturity-onset diabetes of the young	DOID:0050524	IFNA1
maturity-onset diabetes of the young	DOID:0050524	IFNAR1
maturity-onset diabetes of the young	DOID:0050524	IFNAR2
maturity-onset diabetes of the young	DOID:0050524	IFNB1
maturity-onset diabetes of the young	DOID:0050524	IFNG
maturity-onset diabetes of the young	DOID:0050524	IFNGR1
maturity-onset diabetes of the young	DOID:0050524	IFNGR2
maturity-onset diabetes of the young	DOID:0050524	IGF1
maturity-onset diabetes of the young	DOID:0050524	IGF1R
maturity-onset diabetes of the young	DOID:0050524	IGF2
maturity-onset diabetes of the young	DOID:0050524	IGF2R
maturity-onset diabetes of the young	DOID:0050524	IGFBP1
maturity-onset diabetes of the young	DOID:0050524	IGFBP2
maturity-onset diabetes of the young	DOID:0050524	IGFBP3
maturity-onset diabetes of the young	DOID:0050524	IGFBP6
maturity-onset diabetes of the young	DOID:0050524	IHH
maturity-onset diabetes of the young	DOID:0050524	IKBKB
maturity-onset diabetes of the young	DOID:0050524	IL1A
maturity-onset diabetes of the young	DOID:0050524	IL1B
maturity-onset diabetes of the young	DOID:0050524	IL1R1
maturity-onset diabetes of the young	DOID:0050524	IL1RAP
maturity-onset diabetes of the young	DOID:0050524	IL1RN
maturity-onset diabetes of the young	DOID:0050524	IL2
maturity-onset diabetes of the young	DOID:0050524	IL2RA
maturity-onset diabetes of the young	DOID:0050524	IL2RB
maturity-onset diabetes of the young	DOID:0050524	IL3
maturity-onset diabetes of the young	DOID:0050524	IL4
maturity-onset diabetes of the young	DOID:0050524	IL4R
maturity-onset diabetes of the young	DOID:0050524	IL5
maturity-onset diabetes of the young	DOID:0050524	IL5RA
maturity-onset diabetes of the young	DOID:0050524	IL6
maturity-onset diabetes of the young	DOID:0050524	IL6R
maturity-onset diabetes of the young	DOID:0050524	IL6ST
maturity-onset diabetes of the young	DOID:0050524	IL7
maturity-onset diabetes of the young	DOID:0050524	IL8
maturity-onset diabetes of the young	DOID:0050524	IL9
maturity-onset diabetes of the young	DOID:0050524	IL10
maturity-onset diabetes of the young	DOID:0050524	IL10RA
maturity-onset diabetes of the young	DOID:0050524	IL10RB
maturity-onset diabetes of the young	DOID:0050524	IL11RA
maturity-onset diabetes of the young	DOID:0050524	IL12A
maturity-onset diabetes of the young	DOID:0050524	IL12B
maturity-onset diabetes of the young	DOID:0050524	IL12RB1
maturity-onset diabetes of the young	DOID:0050524	IL12RB2
maturity-onset diabetes of the young	DOID:0050524	IL13
maturity-onset diabetes of the young	DOID:0050524	IL13RA1
maturity-onset diabetes of the young	DOID:0050524	IL15
maturity-onset diabetes of the young	DOID:0050524	IL16
maturity-onset diabetes of the young	DOID:0050524	TNFRSF9
maturity-onset diabetes of the young	DOID:0050524	IL18
maturity-onset diabetes of the young	DOID:0050524	ILF3
maturity-onset diabetes of the young	DOID:0050524	INPP1
maturity-onset diabetes of the young	DOID:0050524	INS
maturity-onset diabetes of the young	DOID:0050524	INPP5D
maturity-onset diabetes of the young	DOID:0050524	INSIG1
maturity-onset diabetes of the young	DOID:0050524	INSR
maturity-onset diabetes of the young	DOID:0050524	INSRR
maturity-onset diabetes of the young	DOID:0050524	PDX1
maturity-onset diabetes of the young	DOID:0050524	IRAK1
maturity-onset diabetes of the young	DOID:0050524	IRAK2
maturity-onset diabetes of the young	DOID:0050524	IRF3
maturity-onset diabetes of the young	DOID:0050524	IRF5
maturity-onset diabetes of the young	DOID:0050524	IRS1
maturity-onset diabetes of the young	DOID:0050524	ISL1
maturity-onset diabetes of the young	DOID:0050524	ITGA1
maturity-onset diabetes of the young	DOID:0050524	ITGA2
maturity-onset diabetes of the young	DOID:0050524	ITGA2B
maturity-onset diabetes of the young	DOID:0050524	ITGA4
maturity-onset diabetes of the young	DOID:0050524	ITGAL
maturity-onset diabetes of the young	DOID:0050524	ITGAM
maturity-onset diabetes of the young	DOID:0050524	ITGAV
maturity-onset diabetes of the young	DOID:0050524	ITGB1
maturity-onset diabetes of the young	DOID:0050524	ITGB2
maturity-onset diabetes of the young	DOID:0050524	ITGB3
maturity-onset diabetes of the young	DOID:0050524	ITGB4
maturity-onset diabetes of the young	DOID:0050524	EIF6
maturity-onset diabetes of the young	DOID:0050524	ITGB5
maturity-onset diabetes of the young	DOID:0050524	ITGB6
maturity-onset diabetes of the young	DOID:0050524	ITPKB
maturity-onset diabetes of the young	DOID:0050524	ITPR2
maturity-onset diabetes of the young	DOID:0050524	ITPR3
maturity-onset diabetes of the young	DOID:0050524	JAK1
maturity-onset diabetes of the young	DOID:0050524	JAK2
maturity-onset diabetes of the young	DOID:0050524	JAK3
maturity-onset diabetes of the young	DOID:0050524	JUN
maturity-onset diabetes of the young	DOID:0050524	K12T
maturity-onset diabetes of the young	DOID:0050524	KCNA1
maturity-onset diabetes of the young	DOID:0050524	KCNA5
maturity-onset diabetes of the young	DOID:0050524	KCNA10
maturity-onset diabetes of the young	DOID:0050524	KCNC1
maturity-onset diabetes of the young	DOID:0050524	KCNE1
maturity-onset diabetes of the young	DOID:0050524	KCNH2
maturity-onset diabetes of the young	DOID:0050524	KCNJ1
maturity-onset diabetes of the young	DOID:0050524	KCNJ2
maturity-onset diabetes of the young	DOID:0050524	KCNJ9
maturity-onset diabetes of the young	DOID:0050524	KCNJ10
maturity-onset diabetes of the young	DOID:0050524	KCNJ11
maturity-onset diabetes of the young	DOID:0050524	KCNJ15
maturity-onset diabetes of the young	DOID:0050524	KCNK2
maturity-onset diabetes of the young	DOID:0050524	KCNMB1
maturity-onset diabetes of the young	DOID:0050524	KCNQ1
maturity-onset diabetes of the young	DOID:0050524	KCNQ3
maturity-onset diabetes of the young	DOID:0050524	KDR
maturity-onset diabetes of the young	DOID:0050524	KHK
maturity-onset diabetes of the young	DOID:0050524	KIF5A
maturity-onset diabetes of the young	DOID:0050524	KIFC3
maturity-onset diabetes of the young	DOID:0050524	KIR2DL1
maturity-onset diabetes of the young	DOID:0050524	KIR2DL3
maturity-onset diabetes of the young	DOID:0050524	KIR2DS4
maturity-onset diabetes of the young	DOID:0050524	KLK1
maturity-onset diabetes of the young	DOID:0050524	KLK2
maturity-onset diabetes of the young	DOID:0050524	KNG1
maturity-onset diabetes of the young	DOID:0050524	KIF11
[truncated: 58,000 more rows]

## Sheet: Disease-genes file 2
Disease_Name	DOID	Gene_Symbol
malignant glioma	DOID:3070	VEGF
gliosarcoma	DOID:3071	BRAF
gliosarcoma	DOID:3071	CYP2B6
gliosarcoma	DOID:3071	CYP2C18
gliosarcoma	DOID:3071	KIT
gliosarcoma	DOID:3071	POR
gliosarcoma	DOID:3071	RB1
gliosarcoma	DOID:3071	VEGFA
giant cell glioblastoma	DOID:3074	JAG1
giant cell glioblastoma	DOID:3074	APC
giant cell glioblastoma	DOID:3074	BCHE
giant cell glioblastoma	DOID:3074	BMI1
giant cell glioblastoma	DOID:3074	RUNX3
giant cell glioblastoma	DOID:3074	DUSP6
giant cell glioblastoma	DOID:3074	EGF
giant cell glioblastoma	DOID:3074	EGFR
giant cell glioblastoma	DOID:3074	FN1
giant cell glioblastoma	DOID:3074	GDNF
giant cell glioblastoma	DOID:3074	GSTT1
giant cell glioblastoma	DOID:3074	H3F3A
giant cell glioblastoma	DOID:3074	HIF1A
giant cell glioblastoma	DOID:3074	HES1
giant cell glioblastoma	DOID:3074	IFNA2
giant cell glioblastoma	DOID:3074	IL1B
giant cell glioblastoma	DOID:3074	IL2
giant cell glioblastoma	DOID:3074	IL8
giant cell glioblastoma	DOID:3074	JAG2
giant cell glioblastoma	DOID:3074	MDM4
giant cell glioblastoma	DOID:3074	MMP2
giant cell glioblastoma	DOID:3074	MMP9
giant cell glioblastoma	DOID:3074	MYC
giant cell glioblastoma	DOID:3074	NOTCH1
giant cell glioblastoma	DOID:3074	NOTCH2
giant cell glioblastoma	DOID:3074	NOTCH3
giant cell glioblastoma	DOID:3074	PARK2
giant cell glioblastoma	DOID:3074	PTK2
giant cell glioblastoma	DOID:3074	TGM2
giant cell glioblastoma	DOID:3074	VEGFA
giant cell glioblastoma	DOID:3074	WT1
giant cell glioblastoma	DOID:3074	HIST1H3B
giant cell glioblastoma	DOID:3074	TNFSF10
giant cell glioblastoma	DOID:3074	PROM1
giant cell glioblastoma	DOID:3074	NCOR1
giant cell glioblastoma	DOID:3074	HEY1
giant cell glioblastoma	DOID:3074	TES
anaplastic astrocytoma	DOID:3078	ANGPT1
anaplastic astrocytoma	DOID:3078	EGFR
anaplastic astrocytoma	DOID:3078	GSTM1
anaplastic astrocytoma	DOID:3078	GSTP1
anaplastic astrocytoma	DOID:3078	MGMT
anaplastic astrocytoma	DOID:3078	MMP3
anaplastic astrocytoma	DOID:3078	MMP9
anaplastic astrocytoma	DOID:3078	NOTCH1
anaplastic astrocytoma	DOID:3078	NOTCH2
anaplastic astrocytoma	DOID:3078	LATS1
anaplastic astrocytoma	DOID:3078	NAMPT
anaplastic astrocytoma	DOID:3078	DLL3
anaplastic astrocytoma	DOID:3078	HEY1
anaplastic astrocytoma	DOID:3078	HEY2
anaplastic astrocytoma	DOID:3078	LATS2
early myoclonic encephalopathy	DOID:308	CACNB4
early myoclonic encephalopathy	DOID:308	GABRG2
early myoclonic encephalopathy	DOID:308	GBA
early myoclonic encephalopathy	DOID:308	HLA-DRB1
early myoclonic encephalopathy	DOID:308	MAOA
early myoclonic encephalopathy	DOID:308	MT-CO2
early myoclonic encephalopathy	DOID:308	NDUFA1
early myoclonic encephalopathy	DOID:308	PAX6
early myoclonic encephalopathy	DOID:308	PMP22
early myoclonic encephalopathy	DOID:308	POMC
early myoclonic encephalopathy	DOID:308	BRD2
early myoclonic encephalopathy	DOID:308	SCN1A
early myoclonic encephalopathy	DOID:308	SCN1B
early myoclonic encephalopathy	DOID:308	SCN2A
early myoclonic encephalopathy	DOID:308	SCN8A
early myoclonic encephalopathy	DOID:308	STXBP1
early myoclonic encephalopathy	DOID:308	KCNMB3
early myoclonic encephalopathy	DOID:308	PCDH19
interstitial lung disease	DOID:3082	ABCA3
interstitial lung disease	DOID:3082	BDNF
interstitial lung disease	DOID:3082	CTGF
interstitial lung disease	DOID:3082	ACE
interstitial lung disease	DOID:3082	HLA-DQA1
interstitial lung disease	DOID:3082	HLA-DQB1
interstitial lung disease	DOID:3082	HLA-DRB1
interstitial lung disease	DOID:3082	IFNG
interstitial lung disease	DOID:3082	IL1A
interstitial lung disease	DOID:3082	IL1R1
interstitial lung disease	DOID:3082	IL1RN
interstitial lung disease	DOID:3082	IL2
interstitial lung disease	DOID:3082	IL4
interstitial lung disease	DOID:3082	IL4R
interstitial lung disease	DOID:3082	IL6
interstitial lung disease	DOID:3082	IL10
interstitial lung disease	DOID:3082	IL12A
interstitial lung disease	DOID:3082	ITGAE
interstitial lung disease	DOID:3082	LTA
interstitial lung disease	DOID:3082	SERPINE1
interstitial lung disease	DOID:3082	SFTPB
interstitial lung disease	DOID:3082	SFTPC
interstitial lung disease	DOID:3082	SLC11A1
interstitial lung disease	DOID:3082	SOD2
interstitial lung disease	DOID:3082	TGFB1
interstitial lung disease	DOID:3082	TNF
interstitial lung disease	DOID:3082	TRBV20-1
interstitial lung disease	DOID:3082	TRBV3-1
interstitial lung disease	DOID:3082	NOD2
interstitial lung disease	DOID:3082	IFIH1
chronic obstructive pulmonary disease	DOID:3083	NAT1
chronic obstructive pulmonary disease	DOID:3083	NAT2
chronic obstructive pulmonary disease	DOID:3083	SERPINA3
chronic obstructive pulmonary disease	DOID:3083	ABCA1
chronic obstructive pulmonary disease	DOID:3083	ADARB1
chronic obstructive pulmonary disease	DOID:3083	ADH1C
chronic obstructive pulmonary disease	DOID:3083	ADM
chronic obstructive pulmonary disease	DOID:3083	ADORA2A
chronic obstructive pulmonary disease	DOID:3083	PARP1
chronic obstructive pulmonary disease	DOID:3083	PARP4
chronic obstructive pulmonary disease	DOID:3083	ADRB1
chronic obstructive pulmonary disease	DOID:3083	ADRB2
chronic obstructive pulmonary disease	DOID:3083	AGER
chronic obstructive pulmonary disease	DOID:3083	AGT
chronic obstructive pulmonary disease	DOID:3083	AHR
chronic obstructive pulmonary disease	DOID:3083	AKT1
chronic obstructive pulmonary disease	DOID:3083	ALAD
chronic obstructive pulmonary disease	DOID:3083	ALDH2
chronic obstructive pulmonary disease	DOID:3083	ALOX12
chronic obstructive pulmonary disease	DOID:3083	ALOX5
chronic obstructive pulmonary disease	DOID:3083	ALOX15
chronic obstructive pulmonary disease	DOID:3083	AMT
chronic obstructive pulmonary disease	DOID:3083	APAF1
chronic obstructive pulmonary disease	DOID:3083	APC
chronic obstructive pulmonary disease	DOID:3083	APEX1
chronic obstructive pulmonary disease	DOID:3083	BIRC3
chronic obstructive pulmonary disease	DOID:3083	APOA2
chronic obstructive pulmonary disease	DOID:3083	APOA4
chronic obstructive pulmonary disease	DOID:3083	APOB
chronic obstructive pulmonary disease	DOID:3083	APOE
chronic obstructive pulmonary disease	DOID:3083	FAS
chronic obstructive pulmonary disease	DOID:3083	FASLG
chronic obstructive pulmonary disease	DOID:3083	AQP5
chronic obstructive pulmonary disease	DOID:3083	ARG1
chronic obstructive pulmonary disease	DOID:3083	ARG2
chronic obstructive pulmonary disease	DOID:3083	ARHGDIB
chronic obstructive pulmonary disease	DOID:3083	ARNT
chronic obstructive pulmonary disease	DOID:3083	ATM
chronic obstructive pulmonary disease	DOID:3083	ATP1B2
chronic obstructive pulmonary disease	DOID:3083	ATP2A1
chronic obstructive pulmonary disease	DOID:3083	ATP2A2
chronic obstructive pulmonary disease	DOID:3083	BAK1
chronic obstructive pulmonary disease	DOID:3083	BARD1
chronic obstructive pulmonary disease	DOID:3083	BAX
chronic obstructive pulmonary disease	DOID:3083	CCND1
chronic obstructive pulmonary disease	DOID:3083	BCL2
chronic obstructive pulmonary disease	DOID:3083	BCL6
chronic obstructive pulmonary disease	DOID:3083	BCR
chronic obstructive pulmonary disease	DOID:3083	BDKRB2
chronic obstructive pulmonary disease	DOID:3083	BHMT
chronic obstructive pulmonary disease	DOID:3083	BICD1
chronic obstructive pulmonary disease	DOID:3083	BLM
chronic obstructive pulmonary disease	DOID:3083	BRCA1
chronic obstructive pulmonary disease	DOID:3083	BRCA2
chronic obstructive pulmonary disease	DOID:3083	BUB1B
chronic obstructive pulmonary disease	DOID:3083	C3
chronic obstructive pulmonary disease	DOID:3083	C3AR1
chronic obstructive pulmonary disease	DOID:3083	C4A
chronic obstructive pulmonary disease	DOID:3083	C5AR1
chronic obstructive pulmonary disease	DOID:3083	CALCR
chronic obstructive pulmonary disease	DOID:3083	CAMP
chronic obstructive pulmonary disease	DOID:3083	CASP3
chronic obstructive pulmonary disease	DOID:3083	CASP8
chronic obstructive pulmonary disease	DOID:3083	CASP9
chronic obstructive pulmonary disease	DOID:3083	CASP10
chronic obstructive pulmonary disease	DOID:3083	CASR
chronic obstructive pulmonary disease	DOID:3083	CAT
chronic obstructive pulmonary disease	DOID:3083	CAV1
chronic obstructive pulmonary disease	DOID:3083	CBR1
chronic obstructive pulmonary disease	DOID:3083	CBR3
chronic obstructive pulmonary disease	DOID:3083	CBS
chronic obstructive pulmonary disease	DOID:3083	CCNA2
chronic obstructive pulmonary disease	DOID:3083	CCND3
chronic obstructive pulmonary disease	DOID:3083	CCNH
chronic obstructive pulmonary disease	DOID:3083	CD4
chronic obstructive pulmonary disease	DOID:3083	CD8A
chronic obstructive pulmonary disease	DOID:3083	CD14
chronic obstructive pulmonary disease	DOID:3083	CD80
chronic obstructive pulmonary disease	DOID:3083	CD86
chronic obstructive pulmonary disease	DOID:3083	SCARB1
chronic obstructive pulmonary disease	DOID:3083	CD40
chronic obstructive pulmonary disease	DOID:3083	CD81
chronic obstructive pulmonary disease	DOID:3083	CDC6
chronic obstructive pulmonary disease	DOID:3083	CDC25A
chronic obstructive pulmonary disease	DOID:3083	CDC25B
chronic obstructive pulmonary disease	DOID:3083	CDC25C
chronic obstructive pulmonary disease	DOID:3083	CDH1
chronic obstructive pulmonary disease	DOID:3083	CDK4
chronic obstructive pulmonary disease	DOID:3083	CDK5
chronic obstructive pulmonary disease	DOID:3083	CDK7
chronic obstructive pulmonary disease	DOID:3083	CDKN1A
chronic obstructive pulmonary disease	DOID:3083	CDKN1B
chronic obstructive pulmonary disease	DOID:3083	CDKN1C
chronic obstructive pulmonary disease	DOID:3083	CDKN2A
chronic obstructive pulmonary disease	DOID:3083	CETP
chronic obstructive pulmonary disease	DOID:3083	CFTR
chronic obstructive pulmonary disease	DOID:3083	CGA
chronic obstructive pulmonary disease	DOID:3083	AKR1C4
chronic obstructive pulmonary disease	DOID:3083	CHEK1
chronic obstructive pulmonary disease	DOID:3083	CHRNA3
chronic obstructive pulmonary disease	DOID:3083	CHRNA4
chronic obstructive pulmonary disease	DOID:3083	CHRNA5
chronic obstructive pulmonary disease	DOID:3083	CKMT1B
chronic obstructive pulmonary disease	DOID:3083	CLCA1
chronic obstructive pulmonary disease	DOID:3083	CCR3
chronic obstructive pulmonary disease	DOID:3083	CCR5
chronic obstructive pulmonary disease	DOID:3083	ABCC2
chronic obstructive pulmonary disease	DOID:3083	COL1A1
chronic obstructive pulmonary disease	DOID:3083	COL1A2
chronic obstructive pulmonary disease	DOID:3083	COL4A3
chronic obstructive pulmonary disease	DOID:3083	COMT
chronic obstructive pulmonary disease	DOID:3083	CRHR1
chronic obstructive pulmonary disease	DOID:3083	CRP
chronic obstructive pulmonary disease	DOID:3083	MAPK14
chronic obstructive pulmonary disease	DOID:3083	CSF1R
chronic obstructive pulmonary disease	DOID:3083	CSF2
chronic obstructive pulmonary disease	DOID:3083	CSF3
chronic obstructive pulmonary disease	DOID:3083	CSTF1
chronic obstructive pulmonary disease	DOID:3083	CTGF
chronic obstructive pulmonary disease	DOID:3083	CTH
chronic obstructive pulmonary disease	DOID:3083	CTLA4
chronic obstructive pulmonary disease	DOID:3083	CTNNB1
chronic obstructive pulmonary disease	DOID:3083	CTSH
chronic obstructive pulmonary disease	DOID:3083	CX3CR1
chronic obstructive pulmonary disease	DOID:3083	CYBA
chronic obstructive pulmonary disease	DOID:3083	CYBB
chronic obstructive pulmonary disease	DOID:3083	CYP1A1
chronic obstructive pulmonary disease	DOID:3083	CYP1A2
chronic obstructive pulmonary disease	DOID:3083	CYP1B1
chronic obstructive pulmonary disease	DOID:3083	CYP2A6
chronic obstructive pulmonary disease	DOID:3083	CYP3A7
chronic obstructive pulmonary disease	DOID:3083	CYP2A13
chronic obstructive pulmonary disease	DOID:3083	CYP2C19
chronic obstructive pulmonary disease	DOID:3083	CYP2D6
chronic obstructive pulmonary disease	DOID:3083	CYP2E1
chronic obstructive pulmonary disease	DOID:3083	CYP2F1
chronic obstructive pulmonary disease	DOID:3083	CYP3A5
chronic obstructive pulmonary disease	DOID:3083	CYP17A1
chronic obstructive pulmonary disease	DOID:3083	CYP19A1
chronic obstructive pulmonary disease	DOID:3083	CYP24A1
chronic obstructive pulmonary disease	DOID:3083	CYP27B1
chronic obstructive pulmonary disease	DOID:3083	DBP
chronic obstructive pulmonary disease	DOID:3083	ACE
chronic obstructive pulmonary disease	DOID:3083	GADD45A
chronic obstructive pulmonary disease	DOID:3083	DEFB1
chronic obstructive pulmonary disease	DOID:3083	DHFR
chronic obstructive pulmonary disease	DOID:3083	NQO1
chronic obstructive pulmonary disease	DOID:3083	DIO1
chronic obstructive pulmonary disease	DOID:3083	DNMT3B
chronic obstructive pulmonary disease	DOID:3083	DRD1
chronic obstructive pulmonary disease	DOID:3083	DRD2
chronic obstructive pulmonary disease	DOID:3083	DRD4
chronic obstructive pulmonary disease	DOID:3083	EDN1
chronic obstructive pulmonary disease	DOID:3083	EGF
chronic obstructive pulmonary disease	DOID:3083	EGFR
chronic obstructive pulmonary disease	DOID:3083	ELN
chronic obstructive pulmonary disease	DOID:3083	ENG
chronic obstructive pulmonary disease	DOID:3083	EPHX1
chronic obstructive pulmonary disease	DOID:3083	EPHX2
chronic obstructive pulmonary disease	DOID:3083	EPO
chronic obstructive pulmonary disease	DOID:3083	ERBB2
chronic obstructive pulmonary disease	DOID:3083	ERCC1
chronic obstructive pulmonary disease	DOID:3083	ERCC2
chronic obstructive pulmonary disease	DOID:3083	ERCC3
chronic obstructive pulmonary disease	DOID:3083	ERCC4
chronic obstructive pulmonary disease	DOID:3083	ERCC5
chronic obstructive pulmonary disease	DOID:3083	ERCC6
chronic obstructive pulmonary disease	DOID:3083	ESR1
chronic obstructive pulmonary disease	DOID:3083	ESR2
chronic obstructive pulmonary disease	DOID:3083	FANCA
chronic obstructive pulmonary disease	DOID:3083	MS4A2
chronic obstructive pulmonary disease	DOID:3083	FGB
chronic obstructive pulmonary disease	DOID:3083	FGFR1
chronic obstructive pulmonary disease	DOID:3083	FOXC1
chronic obstructive pulmonary disease	DOID:3083	FN1
chronic obstructive pulmonary disease	DOID:3083	FOS
chronic obstructive pulmonary disease	DOID:3083	FUT2
chronic obstructive pulmonary disease	DOID:3083	GABPA
chronic obstructive pulmonary disease	DOID:3083	GATA3
chronic obstructive pulmonary disease	DOID:3083	GC
chronic obstructive pulmonary disease	DOID:3083	GHR
chronic obstructive pulmonary disease	DOID:3083	GCLC
chronic obstructive pulmonary disease	DOID:3083	GCLM
chronic obstructive pulmonary disease	DOID:3083	GPX1
chronic obstructive pulmonary disease	DOID:3083	GPX2
chronic obstructive pulmonary disease	DOID:3083	GPX3
chronic obstructive pulmonary disease	DOID:3083	GPX4
chronic obstructive pulmonary disease	DOID:3083	NR3C1
chronic obstructive pulmonary disease	DOID:3083	GSK3B
chronic obstructive pulmonary disease	DOID:3083	GSTA1
chronic obstructive pulmonary disease	DOID:3083	GSTA4
chronic obstructive pulmonary disease	DOID:3083	GSTM1
chronic obstructive pulmonary disease	DOID:3083	GSTM3
chronic obstructive pulmonary disease	DOID:3083	GSTP1
chronic obstructive pulmonary disease	DOID:3083	GSTT1
chronic obstructive pulmonary disease	DOID:3083	GSTZ1
chronic obstructive pulmonary disease	DOID:3083	MSH6
chronic obstructive pulmonary disease	DOID:3083	GYPA
chronic obstructive pulmonary disease	DOID:3083	HADHA
chronic obstructive pulmonary disease	DOID:3083	HCK
chronic obstructive pulmonary disease	DOID:3083	HDAC2
chronic obstructive pulmonary disease	DOID:3083	CFH
chronic obstructive pulmonary disease	DOID:3083	HFE
chronic obstructive pulmonary disease	DOID:3083	HLA-B
chronic obstructive pulmonary disease	DOID:3083	HMGCR
chronic obstructive pulmonary disease	DOID:3083	HMOX1
chronic obstructive pulmonary disease	DOID:3083	HRAS
chronic obstructive pulmonary disease	DOID:3083	HSD3B1
chronic obstructive pulmonary disease	DOID:3083	HSD3B2
chronic obstructive pulmonary disease	DOID:3083	HSD17B1
chronic obstructive pulmonary disease	DOID:3083	HSD17B2
chronic obstructive pulmonary disease	DOID:3083	HSD17B4
chronic obstructive pulmonary disease	DOID:3083	HSPA1A
chronic obstructive pulmonary disease	DOID:3083	HSPA1B
chronic obstructive pulmonary disease	DOID:3083	HSPA1L
chronic obstructive pulmonary disease	DOID:3083	HTR1B
chronic obstructive pulmonary disease	DOID:3083	HTR1D
chronic obstructive pulmonary disease	DOID:3083	HTR2A
chronic obstructive pulmonary disease	DOID:3083	HTR4
chronic obstructive pulmonary disease	DOID:3083	HUS1
chronic obstructive pulmonary disease	DOID:3083	ICAM1
chronic obstructive pulmonary disease	DOID:3083	IFNAR2
chronic obstructive pulmonary disease	DOID:3083	IFNG
chronic obstructive pulmonary disease	DOID:3083	IFNGR1
chronic obstructive pulmonary disease	DOID:3083	IFNGR2
chronic obstructive pulmonary disease	DOID:3083	IGF1
chronic obstructive pulmonary disease	DOID:3083	IGF1R
chronic obstructive pulmonary disease	DOID:3083	IGF2
chronic obstructive pulmonary disease	DOID:3083	IGF2R
chronic obstructive pulmonary disease	DOID:3083	IGFALS
chronic obstructive pulmonary disease	DOID:3083	IGFBP1
chronic obstructive pulmonary disease	DOID:3083	IGFBP2
chronic obstructive pulmonary disease	DOID:3083	IGFBP3
chronic obstructive pulmonary disease	DOID:3083	IGFBP5
chronic obstructive pulmonary disease	DOID:3083	IGFBP6
chronic obstructive pulmonary disease	DOID:3083	IL1A
chronic obstructive pulmonary disease	DOID:3083	IL1B
chronic obstructive pulmonary disease	DOID:3083	IL1RN
chronic obstructive pulmonary disease	DOID:3083	IL2
chronic obstructive pulmonary disease	DOID:3083	IL3
chronic obstructive pulmonary disease	DOID:3083	IL4
chronic obstructive pulmonary disease	DOID:3083	IL4R
chronic obstructive pulmonary disease	DOID:3083	IL6
chronic obstructive pulmonary disease	DOID:3083	IL6R
chronic obstructive pulmonary disease	DOID:3083	IL7R
chronic obstructive pulmonary disease	DOID:3083	IL8
chronic obstructive pulmonary disease	DOID:3083	CXCR2
chronic obstructive pulmonary disease	DOID:3083	IL10
chronic obstructive pulmonary disease	DOID:3083	IL10RA
chronic obstructive pulmonary disease	DOID:3083	IL11
chronic obstructive pulmonary disease	DOID:3083	IL12A
chronic obstructive pulmonary disease	DOID:3083	IL12B
chronic obstructive pulmonary disease	DOID:3083	IL13
chronic obstructive pulmonary disease	DOID:3083	IL13RA1
chronic obstructive pulmonary disease	DOID:3083	IL13RA2
chronic obstructive pulmonary disease	DOID:3083	IL15
chronic obstructive pulmonary disease	DOID:3083	IL15RA
chronic obstructive pulmonary disease	DOID:3083	IL16
chronic obstructive pulmonary disease	DOID:3083	IL18
chronic obstructive pulmonary disease	DOID:3083	CXCL10
chronic obstructive pulmonary disease	DOID:3083	INSR
chronic obstructive pulmonary disease	DOID:3083	IREB2
chronic obstructive pulmonary disease	DOID:3083	IRF1
chronic obstructive pulmonary disease	DOID:3083	IRF3
chronic obstructive pulmonary disease	DOID:3083	IRS1
chronic obstructive pulmonary disease	DOID:3083	ITGAL
chronic obstructive pulmonary disease	DOID:3083	ITGAM
chronic obstructive pulmonary disease	DOID:3083	ITGB2
chronic obstructive pulmonary disease	DOID:3083	ITGB3
chronic obstructive pulmonary disease	DOID:3083	JAK3
chronic obstructive pulmonary disease	DOID:3083	KDR
chronic obstructive pulmonary disease	DOID:3083	KRAS
chronic obstructive pulmonary disease	DOID:3083	LCAT
chronic obstructive pulmonary disease	DOID:3083	LDLR
chronic obstructive pulmonary disease	DOID:3083	LEP
chronic obstructive pulmonary disease	DOID:3083	LEPR
chronic obstructive pulmonary disease	DOID:3083	LIG1
chronic obstructive pulmonary disease	DOID:3083	LIG3
chronic obstructive pulmonary disease	DOID:3083	LIG4
chronic obstructive pulmonary disease	DOID:3083	LIPC
chronic obstructive pulmonary disease	DOID:3083	LMO2
chronic obstructive pulmonary disease	DOID:3083	LPL
chronic obstructive pulmonary disease	DOID:3083	LRMP
chronic obstructive pulmonary disease	DOID:3083	LRP6
chronic obstructive pulmonary disease	DOID:3083	LRP5
chronic obstructive pulmonary disease	DOID:3083	LTA
chronic obstructive pulmonary disease	DOID:3083	SMAD3
chronic obstructive pulmonary disease	DOID:3083	MBL2
chronic obstructive pulmonary disease	DOID:3083	MDM2
chronic obstructive pulmonary disease	DOID:3083	MEST
chronic obstructive pulmonary disease	DOID:3083	MET
chronic obstructive pulmonary disease	DOID:3083	MGMT
chronic obstructive pulmonary disease	DOID:3083	MLH1
chronic obstructive pulmonary disease	DOID:3083	MMP1
chronic obstructive pulmonary disease	DOID:3083	MMP2
chronic obstructive pulmonary disease	DOID:3083	MMP3
chronic obstructive pulmonary disease	DOID:3083	MMP7
chronic obstructive pulmonary disease	DOID:3083	MMP9
chronic obstructive pulmonary disease	DOID:3083	MMP12
chronic obstructive pulmonary disease	DOID:3083	MMP14
chronic obstructive pulmonary disease	DOID:3083	MPO
chronic obstructive pulmonary disease	DOID:3083	ABCC1
chronic obstructive pulmonary disease	DOID:3083	MSH2
chronic obstructive pulmonary disease	DOID:3083	MSH3
chronic obstructive pulmonary disease	DOID:3083	MSR1
chronic obstructive pulmonary disease	DOID:3083	MTHFR
chronic obstructive pulmonary disease	DOID:3083	MTR
chronic obstructive pulmonary disease	DOID:3083	MTRR
chronic obstructive pulmonary disease	DOID:3083	MUC5AC
chronic obstructive pulmonary disease	DOID:3083	MX1
chronic obstructive pulmonary disease	DOID:3083	MYBL2
chronic obstructive pulmonary disease	DOID:3083	MYC
chronic obstructive pulmonary disease	DOID:3083	MYO5A
chronic obstructive pulmonary disease	DOID:3083	NUBP1
chronic obstructive pulmonary disease	DOID:3083	NBN
chronic obstructive pulmonary disease	DOID:3083	NCF2
chronic obstructive pulmonary disease	DOID:3083	2013-09-02
chronic obstructive pulmonary disease	DOID:3083	NFE2L2
chronic obstructive pulmonary disease	DOID:3083	NFKB1
chronic obstructive pulmonary disease	DOID:3083	NFKBIE
chronic obstructive pulmonary disease	DOID:3083	NINJ1
chronic obstructive pulmonary disease	DOID:3083	NOS1
chronic obstructive pulmonary disease	DOID:3083	NOS2
chronic obstructive pulmonary disease	DOID:3083	NOS3
chronic obstructive pulmonary disease	DOID:3083	OCA2
chronic obstructive pulmonary disease	DOID:3083	OGG1
chronic obstructive pulmonary disease	DOID:3083	OPRD1
chronic obstructive pulmonary disease	DOID:3083	OPRM1
chronic obstructive pulmonary disease	DOID:3083	P2RX7
chronic obstructive pulmonary disease	DOID:3083	SERPINE1
chronic obstructive pulmonary disease	DOID:3083	PCNA
chronic obstructive pulmonary disease	DOID:3083	PDE4A
chronic obstructive pulmonary disease	DOID:3083	PDE4D
chronic obstructive pulmonary disease	DOID:3083	PGR
chronic obstructive pulmonary disease	DOID:3083	ABCB1
chronic obstructive pulmonary disease	DOID:3083	PHB
chronic obstructive pulmonary disease	DOID:3083	SERPINA1
chronic obstructive pulmonary disease	DOID:3083	SERPINE2
chronic obstructive pulmonary disease	DOID:3083	PIM1
chronic obstructive pulmonary disease	DOID:3083	PIN1
chronic obstructive pulmonary disease	DOID:3083	PLA2G2A
chronic obstructive pulmonary disease	DOID:3083	PLAU
chronic obstructive pulmonary disease	DOID:3083	PLAUR
chronic obstructive pulmonary disease	DOID:3083	PLK1
chronic obstructive pulmonary disease	DOID:3083	PMS1
chronic obstructive pulmonary disease	DOID:3083	PMS2
chronic obstructive pulmonary disease	DOID:3083	POLB
chronic obstructive pulmonary disease	DOID:3083	POLD1
chronic obstructive pulmonary disease	DOID:3083	PPARG
chronic obstructive pulmonary disease	DOID:3083	MASP1
chronic obstructive pulmonary disease	DOID:3083	PSMA4
chronic obstructive pulmonary disease	DOID:3083	PTEN
chronic obstructive pulmonary disease	DOID:3083	PTGER2
chronic obstructive pulmonary disease	DOID:3083	PTGIS
chronic obstructive pulmonary disease	DOID:3083	PTH
chronic obstructive pulmonary disease	DOID:3083	PTGS1
chronic obstructive pulmonary disease	DOID:3083	PTGS2
chronic obstructive pulmonary disease	DOID:3083	RAC1
chronic obstructive pulmonary disease	DOID:3083	RAD23B
chronic obstructive pulmonary disease	DOID:3083	RAD51
chronic obstructive pulmonary disease	DOID:3083	RAD52
chronic obstructive pulmonary disease	DOID:3083	RAG1
chronic obstructive pulmonary disease	DOID:3083	RB1
chronic obstructive pulmonary disease	DOID:3083	RET
chronic obstructive pulmonary disease	DOID:3083	RNASEL
chronic obstructive pulmonary disease	DOID:3083	ROS1
chronic obstructive pulmonary disease	DOID:3083	RXRA
chronic obstructive pulmonary disease	DOID:3083	RXRB
chronic obstructive pulmonary disease	DOID:3083	CCL1
chronic obstructive pulmonary disease	DOID:3083	CCL2
chronic obstructive pulmonary disease	DOID:3083	CCL5
chronic obstructive pulmonary disease	DOID:3083	CCL11
chronic obstructive pulmonary disease	DOID:3083	CXCL11
chronic obstructive pulmonary disease	DOID:3083	SEPP1
chronic obstructive pulmonary disease	DOID:3083	SFTPB
chronic obstructive pulmonary disease	DOID:3083	SFTPC
chronic obstructive pulmonary disease	DOID:3083	SFTPD
chronic obstructive pulmonary disease	DOID:3083	SHBG
chronic obstructive pulmonary disease	DOID:3083	SLAMF1
chronic obstructive pulmonary disease	DOID:3083	SLC2A1
chronic obstructive pulmonary disease	DOID:3083	SLC2A4
chronic obstructive pulmonary disease	DOID:3083	SLC4A2
chronic obstructive pulmonary disease	DOID:3083	SLC6A3
chronic obstructive pulmonary disease	DOID:3083	SLC6A4
chronic obstructive pulmonary disease	DOID:3083	SLC11A1
chronic obstructive pulmonary disease	DOID:3083	SLC19A1
chronic obstructive pulmonary disease	DOID:3083	SLC22A3
chronic obstructive pulmonary disease	DOID:3083	SLPI
chronic obstructive pulmonary disease	DOID:3083	SNRPN
chronic obstructive pulmonary disease	DOID:3083	SOD1
chronic obstructive pulmonary disease	DOID:3083	SOD2
chronic obstructive pulmonary disease	DOID:3083	SOD3
chronic obstructive pulmonary disease	DOID:3083	SPINT1
chronic obstructive pulmonary disease	DOID:3083	SSTR3
chronic obstructive pulmonary disease	DOID:3083	STAT1
chronic obstructive pulmonary disease	DOID:3083	STAT3
chronic obstructive pulmonary disease	DOID:3083	STAT6
chronic obstructive pulmonary disease	DOID:3083	AURKA
chronic obstructive pulmonary disease	DOID:3083	STK11
chronic obstructive pulmonary disease	DOID:3083	SULT1A1
chronic obstructive pulmonary disease	DOID:3083	TEP1
chronic obstructive pulmonary disease	DOID:3083	TERF1
chronic obstructive pulmonary disease	DOID:3083	TERF2
chronic obstructive pulmonary disease	DOID:3083	TERT
chronic obstructive pulmonary disease	DOID:3083	TFF1
chronic obstructive pulmonary disease	DOID:3083	TFF3
chronic obstructive pulmonary disease	DOID:3083	TFRC
chronic obstructive pulmonary disease	DOID:3083	TGFB1
chronic obstructive pulmonary disease	DOID:3083	TGFBR1
chronic obstructive pulmonary disease	DOID:3083	TGFBR3
chronic obstructive pulmonary disease	DOID:3083	TGM1
chronic obstructive pulmonary disease	DOID:3083	TIMP1
chronic obstructive pulmonary disease	DOID:3083	TIMP2
chronic obstructive pulmonary disease	DOID:3083	TLR2
chronic obstructive pulmonary disease	DOID:3083	TLR4
chronic obstructive pulmonary disease	DOID:3083	TNF
chronic obstructive pulmonary disease	DOID:3083	TNFRSF1A
chronic obstructive pulmonary disease	DOID:3083	TNFRSF1B
chronic obstructive pulmonary disease	DOID:3083	TNNT2
chronic obstructive pulmonary disease	DOID:3083	TNS1
chronic obstructive pulmonary disease	DOID:3083	TP53
chronic obstructive pulmonary disease	DOID:3083	TP73
chronic obstructive pulmonary disease	DOID:3083	TSG101
chronic obstructive pulmonary disease	DOID:3083	TYMS
chronic obstructive pulmonary disease	DOID:3083	TYR
chronic obstructive pulmonary disease	DOID:3083	UCP3
chronic obstructive pulmonary disease	DOID:3083	SCGB1A1
chronic obstructive pulmonary disease	DOID:3083	VCAM1
chronic obstructive pulmonary disease	DOID:3083	VDR
chronic obstructive pulmonary disease	DOID:3083	VEGFA
chronic obstructive pulmonary disease	DOID:3083	EZR
chronic obstructive pulmonary disease	DOID:3083	WRN
chronic obstructive pulmonary disease	DOID:3083	XBP1
chronic obstructive pulmonary disease	DOID:3083	XPA
chronic obstructive pulmonary disease	DOID:3083	XPC
chronic obstructive pulmonary disease	DOID:3083	XRCC1
chronic obstructive pulmonary disease	DOID:3083	XRCC2
chronic obstructive pulmonary disease	DOID:3083	XRCC3
chronic obstructive pulmonary disease	DOID:3083	XRCC4
chronic obstructive pulmonary disease	DOID:3083	XRCC5
chronic obstructive pulmonary disease	DOID:3083	ZNF230
chronic obstructive pulmonary disease	DOID:3083	SLC30A1
chronic obstructive pulmonary disease	DOID:3083	SLC30A4
chronic obstructive pulmonary disease	DOID:3083	NCOA3
chronic obstructive pulmonary disease	DOID:3083	AXIN2
chronic obstructive pulmonary disease	DOID:3083	FZD7
chronic obstructive pulmonary disease	DOID:3083	PLA2G6
chronic obstructive pulmonary disease	DOID:3083	LTBP4
chronic obstructive pulmonary disease	DOID:3083	SOAT2
chronic obstructive pulmonary disease	DOID:3083	RAD54L
chronic obstructive pulmonary disease	DOID:3083	CUL3
chronic obstructive pulmonary disease	DOID:3083	RGS5
chronic obstructive pulmonary disease	DOID:3083	TP63
chronic obstructive pulmonary disease	DOID:3083	AKR1C3
chronic obstructive pulmonary disease	DOID:3083	ABCB11
chronic obstructive pulmonary disease	DOID:3083	TNKS
chronic obstructive pulmonary disease	DOID:3083	TNFRSF10A
chronic obstructive pulmonary disease	DOID:3083	GGH
chronic obstructive pulmonary disease	DOID:3083	MBD4
chronic obstructive pulmonary disease	DOID:3083	MBD2
chronic obstructive pulmonary disease	DOID:3083	SLC16A4
chronic obstructive pulmonary disease	DOID:3083	PDCD5
chronic obstructive pulmonary disease	DOID:3083	EXO1
chronic obstructive pulmonary disease	DOID:3083	TCEAL1
chronic obstructive pulmonary disease	DOID:3083	CER1
chronic obstructive pulmonary disease	DOID:3083	ADIPOQ
chronic obstructive pulmonary disease	DOID:3083	CYP7B1
chronic obstructive pulmonary disease	DOID:3083	GSTO1
chronic obstructive pulmonary disease	DOID:3083	LITAF
chronic obstructive pulmonary disease	DOID:3083	GDF15
chronic obstructive pulmonary disease	DOID:3083	MPDU1
chronic obstructive pulmonary disease	DOID:3083	TP53I3
chronic obstructive pulmonary disease	DOID:3083	RGS6
chronic obstructive pulmonary disease	DOID:3083	MATR3
chronic obstructive pulmonary disease	DOID:3083	KEAP1
chronic obstructive pulmonary disease	DOID:3083	RB1CC1
chronic obstructive pulmonary disease	DOID:3083	SLC23A2
chronic obstructive pulmonary disease	DOID:3083	SLC23A1
chronic obstructive pulmonary disease	DOID:3083	NR1H4
chronic obstructive pulmonary disease	DOID:3083	SRA1
chronic obstructive pulmonary disease	DOID:3083	NUBP2
chronic obstructive pulmonary disease	DOID:3083	FAM13A
chronic obstructive pulmonary disease	DOID:3083	ABCC4
chronic obstructive pulmonary disease	DOID:3083	TNIP1
chronic obstructive pulmonary disease	DOID:3083	AKR1A1
chronic obstructive pulmonary disease	DOID:3083	TLR6
chronic obstructive pulmonary disease	DOID:3083	ABCA7
chronic obstructive pulmonary disease	DOID:3083	CXCR6
chronic obstructive pulmonary disease	DOID:3083	MTHFD2
chronic obstructive pulmonary disease	DOID:3083	ALDH1L1
chronic obstructive pulmonary disease	DOID:3083	CHEK2
chronic obstructive pulmonary disease	DOID:3083	POLI
chronic obstructive pulmonary disease	DOID:3083	PARK7
chronic obstructive pulmonary disease	DOID:3083	GPR182
chronic obstructive pulmonary disease	DOID:3083	NID2
chronic obstructive pulmonary disease	DOID:3083	ITGA11
chronic obstructive pulmonary disease	DOID:3083	ABCA6
chronic obstructive pulmonary disease	DOID:3083	ABCA5
chronic obstructive pulmonary disease	DOID:3083	DAAM2
chronic obstructive pulmonary disease	DOID:3083	SEC14L2
chronic obstructive pulmonary disease	DOID:3083	AMACR
chronic obstructive pulmonary disease	DOID:3083	NAT6
chronic obstructive pulmonary disease	DOID:3083	LMOD1
chronic obstructive pulmonary disease	DOID:3083	POT1
chronic obstructive pulmonary disease	DOID:3083	KRT23
chronic obstructive pulmonary disease	DOID:3083	PLA2G2D
chronic obstructive pulmonary disease	DOID:3083	HSPB8
chronic obstructive pulmonary disease	DOID:3083	RGS17
chronic obstructive pulmonary disease	DOID:3083	MLH3
chronic obstructive pulmonary disease	DOID:3083	DHDH
chronic obstructive pulmonary disease	DOID:3083	SLC39A2
chronic obstructive pulmonary disease	DOID:3083	PHF11
chronic obstructive pulmonary disease	DOID:3083	REV1
chronic obstructive pulmonary disease	DOID:3083	TLR9
chronic obstructive pulmonary disease	DOID:3083	SNTG1
chronic obstructive pulmonary disease	DOID:3083	UGT1A4
chronic obstructive pulmonary disease	DOID:3083	WRAP53
chronic obstructive pulmonary disease	DOID:3083	FBXW7
chronic obstructive pulmonary disease	DOID:3083	HIF1AN
chronic obstructive pulmonary disease	DOID:3083	MREG
chronic obstructive pulmonary disease	DOID:3083	PECR
chronic obstructive pulmonary disease	DOID:3083	MYNN
chronic obstructive pulmonary disease	DOID:3083	PAK6
chronic obstructive pulmonary disease	DOID:3083	AHRR
chronic obstructive pulmonary disease	DOID:3083	SCUBE2
chronic obstructive pulmonary disease	DOID:3083	PCTP
chronic obstructive pulmonary disease	DOID:3083	TRPV4
chronic obstructive pulmonary disease	DOID:3083	ZNF350
chronic obstructive pulmonary disease	DOID:3083	NOD2
chronic obstructive pulmonary disease	DOID:3083	HHIP
chronic obstructive pulmonary disease	DOID:3083	CYP3A43
chronic obstructive pulmonary disease	DOID:3083	SPAG16
chronic obstructive pulmonary disease	DOID:3083	GSTCD
chronic obstructive pulmonary disease	DOID:3083	THSD4
chronic obstructive pulmonary disease	DOID:3083	ADAM33
chronic obstructive pulmonary disease	DOID:3083	COL18A1
chronic obstructive pulmonary disease	DOID:3083	BRIP1
chronic obstructive pulmonary disease	DOID:3083	RHBDD1
chronic obstructive pulmonary disease	DOID:3083	HAVCR2
chronic obstructive pulmonary disease	DOID:3083	RERG
chronic obstructive pulmonary disease	DOID:3083	TMEM169
chronic obstructive pulmonary disease	DOID:3083	SAT2
chronic obstructive pulmonary disease	DOID:3083	IL17F
chronic obstructive pulmonary disease	DOID:3083	MIR155HG
chronic obstructive pulmonary disease	DOID:3083	GSTO2
chronic obstructive pulmonary disease	DOID:3083	FAM82A1
chronic obstructive pulmonary disease	DOID:3083	ZFPM1
chronic obstructive pulmonary disease	DOID:3083	FLCN
chronic obstructive pulmonary disease	DOID:3083	DNAJC18
chronic obstructive pulmonary disease	DOID:3083	TSPO2
chronic obstructive pulmonary disease	DOID:3083	IL27
chronic obstructive pulmonary disease	DOID:3083	COPD
chronic obstructive pulmonary disease	DOID:3083	CDRT4
chronic obstructive pulmonary disease	DOID:3083	RAB15
chronic obstructive pulmonary disease	DOID:3083	SFTPA1
chronic obstructive pulmonary disease	DOID:3083	CCR2
chronic obstructive pulmonary disease	DOID:3083	SFTPA2
chronic obstructive pulmonary disease	DOID:3083	2013-09-15
chronic obstructive pulmonary disease	DOID:3083	CDC2
chronic obstructive pulmonary disease	DOID:3083	COL29A1
chronic obstructive pulmonary disease	DOID:3083	DEFB4
chronic obstructive pulmonary disease	DOID:3083	ELA2
chronic obstructive pulmonary disease	DOID:3083	FLJ32831
chronic obstructive pulmonary disease	DOID:3083	IGF2AS
chronic obstructive pulmonary disease	DOID:3083	IL8RA
chronic obstructive pulmonary disease	DOID:3083	IL8RB
chronic obstructive pulmonary disease	DOID:3083	Intergenic
chronic obstructive pulmonary disease	DOID:3083	JTV1
chronic obstructive pulmonary disease	DOID:3083	NP_001013641.2
chronic obstructive pulmonary disease	DOID:3083	Q9UD29
gingival overgrowth	DOID:3086	CTLA4
gingival overgrowth	DOID:3086	EDN1
gingival overgrowth	DOID:3086	FGF7
gingival overgrowth	DOID:3086	HSPG2
gingival overgrowth	DOID:3086	IL6
gingival overgrowth	DOID:3086	IL15
gingival overgrowth	DOID:3086	ITGA2
gingival overgrowth	DOID:3086	MMP1
gingival overgrowth	DOID:3086	MMP3
gingival overgrowth	DOID:3086	ABCB1
gingival overgrowth	DOID:3086	SPARC
gingival overgrowth	DOID:3086	TGFB1
gingivitis	DOID:3087	CST3
gingivitis	DOID:3087	IL1A
gingivitis	DOID:3087	IL1B
gingivitis	DOID:3087	IL1RN
gingivitis	DOID:3087	IL6
gingivitis	DOID:3087	IL10
gingivitis	DOID:3087	IL11
gingivitis	DOID:3087	IL17A
gingivitis	DOID:3087	IL18
gingivitis	DOID:3087	LTA
gingivitis	DOID:3087	MMP9
gingivitis	DOID:3087	MPO
gingivitis	DOID:3087	TLR2
gingivitis	DOID:3087	TNF
nervous system cancer	DOID:3093	ATP2A3
nervous system cancer	DOID:3093	CDK4
nervous system cancer	DOID:3093	CDKN2A
nervous system cancer	DOID:3093	EGF
nervous system cancer	DOID:3093	IDH1
nervous system cancer	DOID:3093	IL6
nervous system cancer	DOID:3093	NF2
nervous system cancer	DOID:3093	RB1
nervous system cancer	DOID:3093	PHOX2B
nervous system cancer	DOID:3093	NUMBL
nervous system cancer	DOID:3093	LNX1
neuroepithelial neoplasm	DOID:3094	MAP2
germ cell and embryonal cancer	DOID:3095	PARP1
germ cell and embryonal cancer	DOID:3095	ALDH1A1
germ cell and embryonal cancer	DOID:3095	ALDH3A1
germ cell and embryonal cancer	DOID:3095	APC
germ cell and embryonal cancer	DOID:3095	AR
germ cell and embryonal cancer	DOID:3095	BAK1
germ cell and embryonal cancer	DOID:3095	BLMH
germ cell and embryonal cancer	DOID:3095	BRAF
germ cell and embryonal cancer	DOID:3095	CD9
germ cell and embryonal cancer	DOID:3095	CYP1A1
germ cell and embryonal cancer	DOID:3095	CYP1A2
germ cell and embryonal cancer	DOID:3095	CYP1B1
germ cell and embryonal cancer	DOID:3095	CYP2B6
germ cell and embryonal cancer	DOID:3095	CYP2C19
germ cell and embryonal cancer	DOID:3095	CYP2C9
germ cell and embryonal cancer	DOID:3095	CYP3A4
germ cell and embryonal cancer	DOID:3095	CYP3A5
germ cell and embryonal cancer	DOID:3095	CYP17A1
germ cell and embryonal cancer	DOID:3095	DMRT1
germ cell and embryonal cancer	DOID:3095	PHC1
germ cell and embryonal cancer	DOID:3095	FSHR
germ cell and embryonal cancer	DOID:3095	GSTA1
germ cell and embryonal cancer	DOID:3095	GSTP1
germ cell and embryonal cancer	DOID:3095	HLA-DQA1
germ cell and embryonal cancer	DOID:3095	HLA-DQB1
germ cell and embryonal cancer	DOID:3095	HLA-DRB1
germ cell and embryonal cancer	DOID:3095	HSD17B1
germ cell and embryonal cancer	DOID:3095	HSD17B4
germ cell and embryonal cancer	DOID:3095	IGF1
germ cell and embryonal cancer	DOID:3095	IGF1R
germ cell and embryonal cancer	DOID:3095	IGF2
germ cell and embryonal cancer	DOID:3095	IGFALS
germ cell and embryonal cancer	DOID:3095	INHA
germ cell and embryonal cancer	DOID:3095	INHBA
germ cell and embryonal cancer	DOID:3095	INHBB
germ cell and embryonal cancer	DOID:3095	INHBC
germ cell and embryonal cancer	DOID:3095	KRAS
germ cell and embryonal cancer	DOID:3095	SMAD4
germ cell and embryonal cancer	DOID:3095	KITLG
germ cell and embryonal cancer	DOID:3095	POU5F1
germ cell and embryonal cancer	DOID:3095	SCNN1A
germ cell and embryonal cancer	DOID:3095	SLC2A3
germ cell and embryonal cancer	DOID:3095	TERT
germ cell and embryonal cancer	DOID:3095	XRCC1
germ cell and embryonal cancer	DOID:3095	BCL10
germ cell and embryonal cancer	DOID:3095	GDF3
germ cell and embryonal cancer	DOID:3095	PDE11A
germ cell and embryonal cancer	DOID:3095	ATF7IP
germ cell and embryonal cancer	DOID:3095	NANOG
germ cell and embryonal cancer	DOID:3095	CLPTM1L
germ cell and embryonal cancer	DOID:3095	SPRY4
germ cell and embryonal cancer	DOID:3095	INHBE
germ cell and embryonal cancer	DOID:3095	DPPA3
germ cell and embryonal cancer	DOID:3095	DND1
germ cell and embryonal cancer	DOID:3095	Intergenic
MERRF syndrome	DOID:310	IL1A
MERRF syndrome	DOID:310	IL1B
MERRF syndrome	DOID:310	MT-TK
MERRF syndrome	DOID:310	MT-TL1
MERRF syndrome	DOID:310	POLG
MERRF syndrome	DOID:310	TRNK
MERRF syndrome	DOID:310	TRNL1
Ureaplasma urealyticum urethritis	DOID:3100	IL1RN
papillary cystadenocarcinoma	DOID:3110	BARD1
papillary cystadenocarcinoma	DOID:3110	SAI1
cystadenocarcinoma	DOID:3111	CYP1A1
papillary adenocarcinoma	DOID:3112	AKT1
papillary adenocarcinoma	DOID:3112	AKT2
papillary adenocarcinoma	DOID:3112	BRAF
papillary adenocarcinoma	DOID:3112	CYP2D6
papillary adenocarcinoma	DOID:3112	EGFR
papillary adenocarcinoma	DOID:3112	F2RL1
papillary adenocarcinoma	DOID:3112	HRAS
papillary adenocarcinoma	DOID:3112	KRAS
papillary adenocarcinoma	DOID:3112	MLH1
papillary adenocarcinoma	DOID:3112	MSH3
papillary adenocarcinoma	DOID:3112	NRAS
papillary adenocarcinoma	DOID:3112	PDPK1
papillary adenocarcinoma	DOID:3112	PIK3CA
papillary adenocarcinoma	DOID:3112	PTEN
papillary adenocarcinoma	DOID:3112	RET
papillary adenocarcinoma	DOID:3112	TP53
papillary adenocarcinoma	DOID:3112	AKT3
papillary adenocarcinoma	DOID:3112	VEGF
papillary carcinoma	DOID:3113	NAT2
papillary carcinoma	DOID:3113	AKT1
papillary carcinoma	DOID:3113	FAS
papillary carcinoma	DOID:3113	FASLG
papillary carcinoma	DOID:3113	ATM
papillary carcinoma	DOID:3113	BRCA1
papillary carcinoma	DOID:3113	BRAF
papillary carcinoma	DOID:3113	BRCA2
papillary carcinoma	DOID:3113	CDKN1B
papillary carcinoma	DOID:3113	CDKN2A
papillary carcinoma	DOID:3113	CTAG1B
papillary carcinoma	DOID:3113	CYP1A1
papillary carcinoma	DOID:3113	NQO1
papillary carcinoma	DOID:3113	EGF
papillary carcinoma	DOID:3113	EGFR
papillary carcinoma	DOID:3113	EIF2S1
papillary carcinoma	DOID:3113	EIF4E
papillary carcinoma	DOID:3113	ERBB2
papillary carcinoma	DOID:3113	FANCC
papillary carcinoma	DOID:3113	FOXE1
papillary carcinoma	DOID:3113	GPC3
papillary carcinoma	DOID:3113	GNB3
papillary carcinoma	DOID:3113	GSTM1
papillary carcinoma	DOID:3113	GSTP1
papillary carcinoma	DOID:3113	GSTT1
papillary carcinoma	DOID:3113	MSH6
papillary carcinoma	DOID:3113	HLA-C
papillary carcinoma	DOID:3113	HLA-DQA1
papillary carcinoma	DOID:3113	HLA-DQB1
papillary carcinoma	DOID:3113	HLA-DRB1
papillary carcinoma	DOID:3113	HRAS
papillary carcinoma	DOID:3113	IDH1
papillary carcinoma	DOID:3113	IL10
papillary carcinoma	DOID:3113	IL16
papillary carcinoma	DOID:3113	ITGB4
papillary carcinoma	DOID:3113	CD82
papillary carcinoma	DOID:3113	KRAS
papillary carcinoma	DOID:3113	KRT19
papillary carcinoma	DOID:3113	LIG4
papillary carcinoma	DOID:3113	MAD2L1
papillary carcinoma	DOID:3113	MAGEA4
papillary carcinoma	DOID:3113	MC1R
papillary carcinoma	DOID:3113	MLH1
papillary carcinoma	DOID:3113	MSH2
papillary carcinoma	DOID:3113	MTF1
papillary carcinoma	DOID:3113	NRAS
papillary carcinoma	DOID:3113	P2RX7
papillary carcinoma	DOID:3113	PAX2
papillary carcinoma	DOID:3113	PIK3CA
papillary carcinoma	DOID:3113	PLK1
papillary carcinoma	DOID:3113	PRKDC
papillary carcinoma	DOID:3113	PTPRJ
papillary carcinoma	DOID:3113	RAD51
papillary carcinoma	DOID:3113	RAD52
papillary carcinoma	DOID:3113	RAP1A
papillary carcinoma	DOID:3113	RAP1B
papillary carcinoma	DOID:3113	RASA1
papillary carcinoma	DOID:3113	RBL1
papillary carcinoma	DOID:3113	RET
papillary carcinoma	DOID:3113	S100A4
papillary carcinoma	DOID:3113	S100A10
papillary carcinoma	DOID:3113	SLC2A1
papillary carcinoma	DOID:3113	SNAI2
papillary carcinoma	DOID:3113	SNAI1
papillary carcinoma	DOID:3113	TIMP1
papillary carcinoma	DOID:3113	NKX2-1
papillary carcinoma	DOID:3113	TP53
papillary carcinoma	DOID:3113	TRPS1
papillary carcinoma	DOID:3113	WT1
papillary carcinoma	DOID:3113	XRCC1
papillary carcinoma	DOID:3113	XRCC3
papillary carcinoma	DOID:3113	XRCC4
papillary carcinoma	DOID:3113	PSCA
papillary carcinoma	DOID:3113	GSTO1
papillary carcinoma	DOID:3113	AKAP9
papillary carcinoma	DOID:3113	WDR3
papillary carcinoma	DOID:3113	COPS5
serous cystadenocarcinoma	DOID:3114	BRCA1
serous cystadenocarcinoma	DOID:3114	BRAF
serous cystadenocarcinoma	DOID:3114	BRCA2
serous cystadenocarcinoma	DOID:3114	CAPG
serous cystadenocarcinoma	DOID:3114	CDKN2A
serous cystadenocarcinoma	DOID:3114	CDKN2B
serous cystadenocarcinoma	DOID:3114	CLU
serous cystadenocarcinoma	DOID:3114	ABCC2
serous cystadenocarcinoma	DOID:3114	CTNNB1
serous cystadenocarcinoma	DOID:3114	CYP1A1
serous cystadenocarcinoma	DOID:3114	EGFR
serous cystadenocarcinoma	DOID:3114	ERBB2
serous cystadenocarcinoma	DOID:3114	ESR1
serous cystadenocarcinoma	DOID:3114	FGFR2
serous cystadenocarcinoma	DOID:3114	MSH6
serous cystadenocarcinoma	DOID:3114	IFNG
serous cystadenocarcinoma	DOID:3114	IL6
serous cystadenocarcinoma	DOID:3114	ITGB3
serous cystadenocarcinoma	DOID:3114	KIT
serous cystadenocarcinoma	DOID:3114	KRAS
serous cystadenocarcinoma	DOID:3114	L1CAM
serous cystadenocarcinoma	DOID:3114	LRP1
serous cystadenocarcinoma	DOID:3114	MLH1
serous cystadenocarcinoma	DOID:3114	ABCC1
serous cystadenocarcinoma	DOID:3114	MSH2
serous cystadenocarcinoma	DOID:3114	MUC4
serous cystadenocarcinoma	DOID:3114	ABCB1
serous cystadenocarcinoma	DOID:3114	PIK3CA
serous cystadenocarcinoma	DOID:3114	KLK10
serous cystadenocarcinoma	DOID:3114	RB1
serous cystadenocarcinoma	DOID:3114	MAP2K4
serous cystadenocarcinoma	DOID:3114	SLC2A1
serous cystadenocarcinoma	DOID:3114	TP53
serous cystadenocarcinoma	DOID:3114	DOCK4
serous cystadenocarcinoma	DOID:3114	SRA1
serous cystadenocarcinoma	DOID:3114	FRAT1
serous cystadenocarcinoma	DOID:3114	MSLN
serous cystadenocarcinoma	DOID:3114	IGF2BP3
serous cystadenocarcinoma	DOID:3114	KLK11
serous cystadenocarcinoma	DOID:3114	CSMD1
serous cystadenocarcinoma	DOID:3114	ANKLE1
serous cystadenocarcinoma	DOID:3114	C19orf62
gastrointestinal system cancer	DOID:3119	ACTA1
gastrointestinal system cancer	DOID:3119	ADH1C
gastrointestinal system cancer	DOID:3119	ALDH2
gastrointestinal system cancer	DOID:3119	APC
gastrointestinal system cancer	DOID:3119	BMPR1A
gastrointestinal system cancer	DOID:3119	BNIP3
gastrointestinal system cancer	DOID:3119	BRCA2
gastrointestinal system cancer	DOID:3119	CBS
gastrointestinal system cancer	DOID:3119	CCKBR
gastrointestinal system cancer	DOID:3119	CYP2C19
gastrointestinal system cancer	DOID:3119	ACE
gastrointestinal system cancer	DOID:3119	EFNA2
gastrointestinal system cancer	DOID:3119	EGFR
gastrointestinal system cancer	DOID:3119	ERBB2
gastrointestinal system cancer	DOID:3119	F5
gastrointestinal system cancer	DOID:3119	FHIT
gastrointestinal system cancer	DOID:3119	FHL2
gastrointestinal system cancer	DOID:3119	GHSR
gastrointestinal system cancer	DOID:3119	GSTM1
gastrointestinal system cancer	DOID:3119	GSTP1
gastrointestinal system cancer	DOID:3119	GSTT1
gastrointestinal system cancer	DOID:3119	HIC1
gastrointestinal system cancer	DOID:3119	HRAS
gastrointestinal system cancer	DOID:3119	IL6
gastrointestinal system cancer	DOID:3119	ITGA6
gastrointestinal system cancer	DOID:3119	ITGA1
gastrointestinal system cancer	DOID:3119	KIT
gastrointestinal system cancer	DOID:3119	SMAD4
gastrointestinal system cancer	DOID:3119	MC4R
gastrointestinal system cancer	DOID:3119	CIITA
gastrointestinal system cancer	DOID:3119	MICB
gastrointestinal system cancer	DOID:3119	MLH1
gastrointestinal system cancer	DOID:3119	MSH2
gastrointestinal system cancer	DOID:3119	MTHFR
gastrointestinal system cancer	DOID:3119	MTR
gastrointestinal system cancer	DOID:3119	MUC1
gastrointestinal system cancer	DOID:3119	MUC2
gastrointestinal system cancer	DOID:3119	NBN
gastrointestinal system cancer	DOID:3119	NF1
gastrointestinal system cancer	DOID:3119	NF2
gastrointestinal system cancer	DOID:3119	NFKB1
gastrointestinal system cancer	DOID:3119	OGG1
gastrointestinal system cancer	DOID:3119	PTGS2
gastrointestinal system cancer	DOID:3119	SDHC
gastrointestinal system cancer	DOID:3119	SPINK1
gastrointestinal system cancer	DOID:3119	SPINT1
gastrointestinal system cancer	DOID:3119	STK11
gastrointestinal system cancer	DOID:3119	TNF
gastrointestinal system cancer	DOID:3119	TP53
gastrointestinal system cancer	DOID:3119	TP73
gastrointestinal system cancer	DOID:3119	TYMS
gastrointestinal system cancer	DOID:3119	UCHL1
gastrointestinal system cancer	DOID:3119	WNT2
gastrointestinal system cancer	DOID:3119	XRCC1
gastrointestinal system cancer	DOID:3119	PSCA
gastrointestinal system cancer	DOID:3119	MBD4
gastrointestinal system cancer	DOID:3119	PRDM5
gastrointestinal system cancer	DOID:3119	UGT1A7
gallbladder cancer	DOID:3121	NAT2
gallbladder cancer	DOID:3121	APOB
gallbladder cancer	DOID:3121	BCL2
gallbladder cancer	DOID:3121	CASP8
gallbladder cancer	DOID:3121	CCKAR
gallbladder cancer	DOID:3121	CDKN2A
gallbladder cancer	DOID:3121	CETP
gallbladder cancer	DOID:3121	CCR5
gallbladder cancer	DOID:3121	CR1
gallbladder cancer	DOID:3121	CTGF
gallbladder cancer	DOID:3121	CTNNB1
gallbladder cancer	DOID:3121	CYP1A1
gallbladder cancer	DOID:3121	CYP7A1
gallbladder cancer	DOID:3121	ACE
gallbladder cancer	DOID:3121	DNMT3B
gallbladder cancer	DOID:3121	EGF
gallbladder cancer	DOID:3121	ERBB2
gallbladder cancer	DOID:3121	ERCC2
gallbladder cancer	DOID:3121	ESR2
gallbladder cancer	DOID:3121	GALNT3
gallbladder cancer	DOID:3121	GSTM1
gallbladder cancer	DOID:3121	GSTM3
gallbladder cancer	DOID:3121	GSTP1
gallbladder cancer	DOID:3121	GSTT1
gallbladder cancer	DOID:3121	IL1B
gallbladder cancer	DOID:3121	IL1RN
gallbladder cancer	DOID:3121	IL6
gallbladder cancer	DOID:3121	INS
gallbladder cancer	DOID:3121	LRPAP1
gallbladder cancer	DOID:3121	TACSTD2
gallbladder cancer	DOID:3121	MGMT
gallbladder cancer	DOID:3121	MSH2
gallbladder cancer	DOID:3121	MTHFR
gallbladder cancer	DOID:3121	OGG1
gallbladder cancer	DOID:3121	PTGS2
gallbladder cancer	DOID:3121	RXRA
gallbladder cancer	DOID:3121	RXRB
gallbladder cancer	DOID:3121	S100A4
gallbladder cancer	DOID:3121	TGFB1
gallbladder cancer	DOID:3121	TLR2
gallbladder cancer	DOID:3121	TLR4
gallbladder cancer	DOID:3121	TNF
gallbladder cancer	DOID:3121	TP53
gallbladder cancer	DOID:3121	UCHL1
gallbladder cancer	DOID:3121	VEGFC
gallbladder cancer	DOID:3121	XRCC1
gallbladder cancer	DOID:3121	KEAP1
gallbladder cancer	DOID:3121	MYH7B
gallbladder cancer	DOID:3121	ABCG8
gallbladder cancer	DOID:3121	RAS
multiple endocrine neoplasia	DOID:3125	AMHR2
multiple endocrine neoplasia	DOID:3125	CDKN1B
multiple endocrine neoplasia	DOID:3125	CHGA
multiple endocrine neoplasia	DOID:3125	MEN1
multiple endocrine neoplasia	DOID:3125	RET
multiple endocrine neoplasia	DOID:3125	RPA2
multiple endocrine neoplasia	DOID:3125	SLC6A2
multiple endocrine neoplasia	DOID:3125	SLC18A1
multiple endocrine neoplasia	DOID:3125	SLC18A2
multiple endocrine neoplasia	DOID:3125	AIP
anus disease	DOID:3128	SLC22A4
anus disease	DOID:3128	SLC22A5
anus disease	DOID:3128	TLR4
anus disease	DOID:3128	TNF
anus disease	DOID:3128	NOD2
porphyria cutanea tarda	DOID:3132	CPOX
porphyria cutanea tarda	DOID:3132	CYP1A2
porphyria cutanea tarda	DOID:3132	HFE
porphyria cutanea tarda	DOID:3132	HLA-A
porphyria cutanea tarda	DOID:3132	HLA-B
porphyria cutanea tarda	DOID:3132	TFR2
porphyria cutanea tarda	DOID:3132	TFRC
porphyria cutanea tarda	DOID:3132	UROD
acute porphyria	DOID:3133	ALAD
acute porphyria	DOID:3133	HMBS
acute porphyria	DOID:3133	PPOX
facial dermatosis	DOID:3134	C9
scalp dermatosis	DOID:3136	HLA-C
acanthosis nigricans	DOID:3138	ADRB2
acanthosis nigricans	DOID:3138	ADRB3
acanthosis nigricans	DOID:3138	INSR
tenosynovial giant cell tumor	DOID:314	CSF1
leg dermatosis	DOID:3142	HLA-C
cutis laxa	DOID:3144	ELN
cutis laxa	DOID:3144	PYCR1
cutis laxa	DOID:3144	FBLN5
cutis laxa	DOID:3144	SAGG
hyperlipoproteinemia type III	DOID:3145	APOC1
hyperlipoproteinemia type III	DOID:3145	APOC2
hyperlipoproteinemia type III	DOID:3145	APOC3
hyperlipoproteinemia type III	DOID:3145	APOE
hyperlipoproteinemia type III	DOID:3145	CRP
hyperlipoproteinemia type III	DOID:3145	LIPC
hyperlipoproteinemia type III	DOID:3145	LPL
hyperlipoproteinemia type III	DOID:3145	PLAUR
hyperlipoproteinemia type III	DOID:3145	APOA5
lipid metabolism disorder	DOID:3146	ACADM
lipid metabolism disorder	DOID:3146	ACADS
lipid metabolism disorder	DOID:3146	APOE
lipid metabolism disorder	DOID:3146	CETP
lipid metabolism disorder	DOID:3146	CPT1A
lipid metabolism disorder	DOID:3146	DECR1
lipid metabolism disorder	DOID:3146	CELSR2
lipid metabolism disorder	DOID:3146	ETFA
lipid metabolism disorder	DOID:3146	ETFB
lipid metabolism disorder	DOID:3146	ETFDH
lipid metabolism disorder	DOID:3146	GALNT2
lipid metabolism disorder	DOID:3146	GCKR
lipid metabolism disorder	DOID:3146	GLA
lipid metabolism disorder	DOID:3146	HADHB
lipid metabolism disorder	DOID:3146	IL6
lipid metabolism disorder	DOID:3146	LIPC
lipid metabolism disorder	DOID:3146	LPL
lipid metabolism disorder	DOID:3146	LRPAP1
lipid metabolism disorder	DOID:3146	MC2R
lipid metabolism disorder	DOID:3146	MTTP
lipid metabolism disorder	DOID:3146	MYBPC3
lipid metabolism disorder	DOID:3146	MYH7
lipid metabolism disorder	DOID:3146	MYL3
lipid metabolism disorder	DOID:3146	PPARG
lipid metabolism disorder	DOID:3146	SORT1
lipid metabolism disorder	DOID:3146	TNNI3
lipid metabolism disorder	DOID:3146	TNNT2
lipid metabolism disorder	DOID:3146	CYP7B1
lipid metabolism disorder	DOID:3146	TRIB1
lipid metabolism disorder	DOID:3146	TBL2
lipid metabolism disorder	DOID:3146	ANGPTL3
lipid metabolism disorder	DOID:3146	MLXIPL
lipid metabolism disorder	DOID:3146	PRKAG3
lipid metabolism disorder	DOID:3146	PNPLA2
lipid metabolism disorder	DOID:3146	ABCG5
lipid metabolism disorder	DOID:3146	PBX4
lipid metabolism disorder	DOID:3146	KCTD10
lipid metabolism disorder	DOID:3146	PSRC1
lipid metabolism disorder	DOID:3146	SERAC1
lipid metabolism disorder	DOID:3146	CILP2
skin squamous cell carcinoma	DOID:3151	AKT2
skin squamous cell carcinoma	DOID:3151	AXL
skin squamous cell carcinoma	DOID:3151	BRCA2
skin squamous cell carcinoma	DOID:3151	CDKN2A
skin squamous cell carcinoma	DOID:3151	EGFR
skin squamous cell carcinoma	DOID:3151	MMP2
skin squamous cell carcinoma	DOID:3151	POLH
skin squamous cell carcinoma	DOID:3151	PTPRD
lipomatosis	DOID:3153	PTEN
incontinentia pigmenti achromians	DOID:3156	HFE
incontinentia pigmenti achromians	DOID:3156	HMI
incontinentia pigmenti achromians	DOID:3156	KRT14
incontinentia pigmenti achromians	DOID:3156	LOXL1
incontinentia pigmenti achromians	DOID:3156	MC1R
incontinentia pigmenti achromians	DOID:3156	MITF
incontinentia pigmenti achromians	DOID:3156	MPV17
incontinentia pigmenti achromians	DOID:3156	MASP1
incontinentia pigmenti achromians	DOID:3156	TSC2
incontinentia pigmenti achromians	DOID:3156	A
incontinentia pigmenti achromians	DOID:3156	COLEC11
hand dermatosis	DOID:3158	FLG
hand dermatosis	DOID:3158	IL1A
hand dermatosis	DOID:3158	IL1B
hand dermatosis	DOID:3158	IL8
hand dermatosis	DOID:3158	IL10
hand dermatosis	DOID:3158	KDR
hand dermatosis	DOID:3158	TNF
photosensitivity disease	DOID:3159	GSTP1
photosensitivity disease	DOID:3159	HLA-A
photosensitivity disease	DOID:3159	HLA-B
photosensitivity disease	DOID:3159	HLA-DRB1
photosensitivity disease	DOID:3159	HLA-G
photosensitivity disease	DOID:3159	IL1RN
photosensitivity disease	DOID:3159	MC1R
photosensitivity disease	DOID:3159	PTPN13
photosensitivity disease	DOID:3159	BRD2
photosensitivity disease	DOID:3159	TNF
skin benign neoplasm	DOID:3165	NAT2
skin benign neoplasm	DOID:3165	ACO1
skin benign neoplasm	DOID:3165	PARP1
skin benign neoplasm	DOID:3165	PARP4
skin benign neoplasm	DOID:3165	AKT1
skin benign neoplasm	DOID:3165	APAF1
skin benign neoplasm	DOID:3165	APC
skin benign neoplasm	DOID:3165	APEX1
skin benign neoplasm	DOID:3165	FAS
skin benign neoplasm	DOID:3165	FASLG
skin benign neoplasm	DOID:3165	AQP3
skin benign neoplasm	DOID:3165	ASIP
skin benign neoplasm	DOID:3165	CCND1
skin benign neoplasm	DOID:3165	BMP4
skin benign neoplasm	DOID:3165	BRCA1
skin benign neoplasm	DOID:3165	BRAF
skin benign neoplasm	DOID:3165	BRCA2
skin benign neoplasm	DOID:3165	CASP8
skin benign neoplasm	DOID:3165	CASP10
skin benign neoplasm	DOID:3165	CAT
skin benign neoplasm	DOID:3165	CD34
skin benign neoplasm	DOID:3165	CDK4
skin benign neoplasm	DOID:3165	CDKN1A
skin benign neoplasm	DOID:3165	CDKN2A
skin benign neoplasm	DOID:3165	CDKN2B
skin benign neoplasm	DOID:3165	CCR5
skin benign neoplasm	DOID:3165	CSF3
skin benign neoplasm	DOID:3165	CSNK2A1
skin benign neoplasm	DOID:3165	CSNK2A2
skin benign neoplasm	DOID:3165	CSNK2B
skin benign neoplasm	DOID:3165	CTLA4
skin benign neoplasm	DOID:3165	CTNNB1
skin benign neoplasm	DOID:3165	CYLD
skin benign neoplasm	DOID:3165	CYP1A1
skin benign neoplasm	DOID:3165	CYP2D6
skin benign neoplasm	DOID:3165	CYP3A4
skin benign neoplasm	DOID:3165	CYP3A5
skin benign neoplasm	DOID:3165	EDN1
skin benign neoplasm	DOID:3165	EDNRB
skin benign neoplasm	DOID:3165	EGF
skin benign neoplasm	DOID:3165	ELAVL1
skin benign neoplasm	DOID:3165	ERBB2
skin benign neoplasm	DOID:3165	ERBB4
skin benign neoplasm	DOID:3165	ERCC1
skin benign neoplasm	DOID:3165	ERCC2
skin benign neoplasm	DOID:3165	EREG
skin benign neoplasm	DOID:3165	ERCC4
skin benign neoplasm	DOID:3165	ERCC5
skin benign neoplasm	DOID:3165	ERCC6
skin benign neoplasm	DOID:3165	PTK2B
skin benign neoplasm	DOID:3165	FGFR3
skin benign neoplasm	DOID:3165	FGFR2
skin benign neoplasm	DOID:3165	FGFR4
skin benign neoplasm	DOID:3165	FH
skin benign neoplasm	DOID:3165	MLANA
skin benign neoplasm	DOID:3165	FLT1
skin benign neoplasm	DOID:3165	GDNF
skin benign neoplasm	DOID:3165	GJA1
skin benign neoplasm	DOID:3165	GJB2
skin benign neoplasm	DOID:3165	GJB5
skin benign neoplasm	DOID:3165	GLI1
skin benign neoplasm	DOID:3165	GLI2
skin benign neoplasm	DOID:3165	GNAS
skin benign neoplasm	DOID:3165	GPX1
skin benign neoplasm	DOID:3165	NR3C1
skin benign neoplasm	DOID:3165	GSTA4
skin benign neoplasm	DOID:3165	GSTM1
skin benign neoplasm	DOID:3165	GSTM3
skin benign neoplasm	DOID:3165	GSTP1
skin benign neoplasm	DOID:3165	GSTT1
skin benign neoplasm	DOID:3165	GYPA
skin benign neoplasm	DOID:3165	HAL
skin benign neoplasm	DOID:3165	HFE
skin benign neoplasm	DOID:3165	HIF1A
skin benign neoplasm	DOID:3165	HLA-A
skin benign neoplasm	DOID:3165	HLA-B
skin benign neoplasm	DOID:3165	HLA-C
skin benign neoplasm	DOID:3165	HLA-DQA1
skin benign neoplasm	DOID:3165	HLA-DQB1
skin benign neoplasm	DOID:3165	HLA-DRB1
skin benign neoplasm	DOID:3165	HMOX1
skin benign neoplasm	DOID:3165	HPS1
skin benign neoplasm	DOID:3165	HRAS
skin benign neoplasm	DOID:3165	ICAM1
skin benign neoplasm	DOID:3165	IDH1
skin benign neoplasm	DOID:3165	IDH2
skin benign neoplasm	DOID:3165	IFNA1
skin benign neoplasm	DOID:3165	IFNA2
skin benign neoplasm	DOID:3165	IFNA5
skin benign neoplasm	DOID:3165	IFNA6
skin benign neoplasm	DOID:3165	IFNA8
skin benign neoplasm	DOID:3165	IFNA10
skin benign neoplasm	DOID:3165	IFNA14
skin benign neoplasm	DOID:3165	IFNA16
skin benign neoplasm	DOID:3165	IFNA17
skin benign neoplasm	DOID:3165	IFNA21
skin benign neoplasm	DOID:3165	IFNB1
skin benign neoplasm	DOID:3165	IFNG
skin benign neoplasm	DOID:3165	IFNW1
skin benign neoplasm	DOID:3165	IGF1R
skin benign neoplasm	DOID:3165	IGF2
skin benign neoplasm	DOID:3165	IL1A
skin benign neoplasm	DOID:3165	IL1B
skin benign neoplasm	DOID:3165	IL2
skin benign neoplasm	DOID:3165	IL4
skin benign neoplasm	DOID:3165	IL4R
skin benign neoplasm	DOID:3165	IL6
skin benign neoplasm	DOID:3165	IL6R
skin benign neoplasm	DOID:3165	IL8
skin benign neoplasm	DOID:3165	IL10
skin benign neoplasm	DOID:3165	IL12A
skin benign neoplasm	DOID:3165	IRF4
skin benign neoplasm	DOID:3165	IVL
skin benign neoplasm	DOID:3165	KIR2DL2
skin benign neoplasm	DOID:3165	KIR2DL3
skin benign neoplasm	DOID:3165	KIT
skin benign neoplasm	DOID:3165	KRT1
skin benign neoplasm	DOID:3165	KRT5
skin benign neoplasm	DOID:3165	KRT10
skin benign neoplasm	DOID:3165	LIG4
skin benign neoplasm	DOID:3165	LOR
skin benign neoplasm	DOID:3165	LTA
skin benign neoplasm	DOID:3165	BCAM
skin benign neoplasm	DOID:3165	MAGEA4
skin benign neoplasm	DOID:3165	MC1R
skin benign neoplasm	DOID:3165	MDM2
skin benign neoplasm	DOID:3165	MGMT
skin benign neoplasm	DOID:3165	MITF
skin benign neoplasm	DOID:3165	MLH1
skin benign neoplasm	DOID:3165	MMP2
skin benign neoplasm	DOID:3165	MMP3
skin benign neoplasm	DOID:3165	MMP8
skin benign neoplasm	DOID:3165	MMP9
skin benign neoplasm	DOID:3165	MMP19
skin benign neoplasm	DOID:3165	MSH2
skin benign neoplasm	DOID:3165	MTAP
skin benign neoplasm	DOID:3165	MTHFR
skin benign neoplasm	DOID:3165	MYCL1
skin benign neoplasm	DOID:3165	MYO5A
skin benign neoplasm	DOID:3165	MYO7A
skin benign neoplasm	DOID:3165	NBN
skin benign neoplasm	DOID:3165	NFE2L2
skin benign neoplasm	DOID:3165	NFKB1
skin benign neoplasm	DOID:3165	NFKBIA
skin benign neoplasm	DOID:3165	NOS1
skin benign neoplasm	DOID:3165	NPPA
skin benign neoplasm	DOID:3165	NRAS
skin benign neoplasm	DOID:3165	OCA2
skin benign neoplasm	DOID:3165	ODC1
skin benign neoplasm	DOID:3165	OGG1
skin benign neoplasm	DOID:3165	PAX3
skin benign neoplasm	DOID:3165	ABCB1
skin benign neoplasm	DOID:3165	POLH
skin benign neoplasm	DOID:3165	POMC
skin benign neoplasm	DOID:3165	PPARD
skin benign neoplasm	DOID:3165	PPARG
skin benign neoplasm	DOID:3165	PTCH1
skin benign neoplasm	DOID:3165	PTEN
skin benign neoplasm	DOID:3165	PTGS2
skin benign neoplasm	DOID:3165	RNH1
skin benign neoplasm	DOID:3165	S100A7
skin benign neoplasm	DOID:3165	SOD2
skin benign neoplasm	DOID:3165	SOX10
skin benign neoplasm	DOID:3165	SP1
skin benign neoplasm	DOID:3165	AURKA
skin benign neoplasm	DOID:3165	TERT
skin benign neoplasm	DOID:3165	TGFA
skin benign neoplasm	DOID:3165	TGFB1
skin benign neoplasm	DOID:3165	TGFBR1
skin benign neoplasm	DOID:3165	TLR4
skin benign neoplasm	DOID:3165	TNF
skin benign neoplasm	DOID:3165	TP53
skin benign neoplasm	DOID:3165	TP53BP1
skin benign neoplasm	DOID:3165	TYR
skin benign neoplasm	DOID:3165	TYRP1
skin benign neoplasm	DOID:3165	VDR
skin benign neoplasm	DOID:3165	VEGFA
skin benign neoplasm	DOID:3165	XPA
skin benign neoplasm	DOID:3165	XPC
skin benign neoplasm	DOID:3165	XRCC1
skin benign neoplasm	DOID:3165	XRCC2
skin benign neoplasm	DOID:3165	XRCC3
skin benign neoplasm	DOID:3165	SHFM1
skin benign neoplasm	DOID:3165	PLA2G6
skin benign neoplasm	DOID:3165	ATRN
skin benign neoplasm	DOID:3165	AP3B1
skin benign neoplasm	DOID:3165	HERC2
skin benign neoplasm	DOID:3165	BTRC
skin benign neoplasm	DOID:3165	PLAA
skin benign neoplasm	DOID:3165	CD3EAP
skin benign neoplasm	DOID:3165	CCL27
skin benign neoplasm	DOID:3165	IL24
skin benign neoplasm	DOID:3165	CHEK2
skin benign neoplasm	DOID:3165	HRAS1
skin benign neoplasm	DOID:3165	TRP53
skin benign neoplasm	DOID:3165	MGRN1
skin benign neoplasm	DOID:3165	PPP1R13B
skin benign neoplasm	DOID:3165	PADI4
skin benign neoplasm	DOID:3165	LAT
skin benign neoplasm	DOID:3165	SLCO1B3
skin benign neoplasm	DOID:3165	SLC45A2
skin benign neoplasm	DOID:3165	TLR7
skin benign neoplasm	DOID:3165	TLR8
skin benign neoplasm	DOID:3165	STX17
skin benign neoplasm	DOID:3165	ARHGEF10L
skin benign neoplasm	DOID:3165	EXOC2
skin benign neoplasm	DOID:3165	RCC2
skin benign neoplasm	DOID:3165	KLHL9
skin benign neoplasm	DOID:3165	BCCIP
skin benign neoplasm	DOID:3165	IFNK
skin benign neoplasm	DOID:3165	AS3MT
skin benign neoplasm	DOID:3165	MYH7B
skin benign neoplasm	DOID:3165	RHOU
skin benign neoplasm	DOID:3165	NOD2
skin benign neoplasm	DOID:3165	ZFYVE21
skin benign neoplasm	DOID:3165	RMI1
skin benign neoplasm	DOID:3165	CLPTM1L
skin benign neoplasm	DOID:3165	SLC24A4
skin benign neoplasm	DOID:3165	PIGU
skin benign neoplasm	DOID:3165	KLF14
skin benign neoplasm	DOID:3165	VPS13B
skin benign neoplasm	DOID:3165	SLC24A5
skin benign neoplasm	DOID:3165	TUSC1
skin benign neoplasm	DOID:3165	IFNE
skin benign neoplasm	DOID:3165	PADI6
skin benign neoplasm	DOID:3165	CCR2
skin benign neoplasm	DOID:3165	MICA
skin benign neoplasm	DOID:3165	CDC91L1
skin benign neoplasm	DOID:3165	CDKN2BAS
skin benign neoplasm	DOID:3165	MICA
skin benign neoplasm	DOID:3165	CDC91L1
skin benign neoplasm	DOID:3165	VPS13B
skin benign neoplasm	DOID:3165	PIGU
skin benign neoplasm	DOID:3165	KNS2
skin benign neoplasm	DOID:3165	MATP
skin benign neoplasm	DOID:3165	NBS1
skin benign neoplasm	DOID:3165	NOS2A
skin benign neoplasm	DOID:3165	OA1
skin benign neoplasm	DOID:3165	NOS2A
skin benign neoplasm	DOID:3165	PTCH
skin benign neoplasm	DOID:3165	TP73L
skin benign neoplasm	DOID:3165	OA1
squamous cell neoplasm	DOID:3168	NAT2
squamous cell neoplasm	DOID:3168	AHR
squamous cell neoplasm	DOID:3168	ALDH2
squamous cell neoplasm	DOID:3168	CASP3
squamous cell neoplasm	DOID:3168	CASP6
squamous cell neoplasm	DOID:3168	CASP7
squamous cell neoplasm	DOID:3168	CASP8
squamous cell neoplasm	DOID:3168	CASP9
squamous cell neoplasm	DOID:3168	CASP10
squamous cell neoplasm	DOID:3168	CYP1A1
squamous cell neoplasm	DOID:3168	CYP2A6
squamous cell neoplasm	DOID:3168	CYP2E1
squamous cell neoplasm	DOID:3168	CYP3A4
squamous cell neoplasm	DOID:3168	CYP3A5
squamous cell neoplasm	DOID:3168	NQO1
squamous cell neoplasm	DOID:3168	EGFR
squamous cell neoplasm	DOID:3168	EPHX1
squamous cell neoplasm	DOID:3168	GPX1
squamous cell neoplasm	DOID:3168	GSTM1
squamous cell neoplasm	DOID:3168	GSTP1
squamous cell neoplasm	DOID:3168	GSTT1
squamous cell neoplasm	DOID:3168	HMOX1
squamous cell neoplasm	DOID:3168	IL6
squamous cell neoplasm	DOID:3168	KRAS
squamous cell neoplasm	DOID:3168	MPO
squamous cell neoplasm	DOID:3168	MTHFR
squamous cell neoplasm	DOID:3168	MTR
squamous cell neoplasm	DOID:3168	PTGS2
squamous cell neoplasm	DOID:3168	SHMT1
squamous cell neoplasm	DOID:3168	TP53
squamous cell neoplasm	DOID:3168	TYMS
squamous cell neoplasm	DOID:3168	ABCG2
respiratory tract papilloma	DOID:3171	PTGS2
papillary adenoma	DOID:3172	ALOX5
papillary adenoma	DOID:3172	APC
papillary adenoma	DOID:3172	BCL2
papillary adenoma	DOID:3172	BCL2L1
papillary adenoma	DOID:3172	CTNNB1
papillary adenoma	DOID:3172	CYP1B1
papillary adenoma	DOID:3172	GJA1
papillary adenoma	DOID:3172	GJB1
papillary adenoma	DOID:3172	IGF1
papillary adenoma	DOID:3172	KRAS
papillary adenoma	DOID:3172	MTRR
papillary adenoma	DOID:3172	MUC2
papillary adenoma	DOID:3172	PRL
papillary adenoma	DOID:3172	PTMA
papillary adenoma	DOID:3172	SEPP1
papillary adenoma	DOID:3172	SLC19A1
papillary adenoma	DOID:3172	TCN2
papillary adenoma	DOID:3172	TP53
papillary adenoma	DOID:3172	TSHR
papillary adenoma	DOID:3172	TXNRD1
papillary adenoma	DOID:3172	VHL
papillary adenoma	DOID:3172	AMACR
papillary adenoma	DOID:3172	TRPM7
skin papilloma	DOID:3178	HRAS
inverted papilloma	DOID:3179	MSX2
progressive muscular atrophy	DOID:318	AR
progressive muscular atrophy	DOID:318	CAPN3
progressive muscular atrophy	DOID:318	DMPK
progressive muscular atrophy	DOID:318	ATN1
progressive muscular atrophy	DOID:318	FXN
progressive muscular atrophy	DOID:318	FRAXA
progressive muscular atrophy	DOID:318	HEXA
progressive muscular atrophy	DOID:318	ATXN3
progressive muscular atrophy	DOID:318	NAIP
progressive muscular atrophy	DOID:318	PVR
progressive muscular atrophy	DOID:318	ATXN1
progressive muscular atrophy	DOID:318	SMN1
progressive muscular atrophy	DOID:318	SMN2
progressive muscular atrophy	DOID:318	TK2
progressive muscular atrophy	DOID:318	HD
oligodendroglioma	DOID:3181	ARHGDIA
oligodendroglioma	DOID:3181	BCL2L1
oligodendroglioma	DOID:3181	CDKN2A
oligodendroglioma	DOID:3181	DTX1
oligodendroglioma	DOID:3181	EDNRB
oligodendroglioma	DOID:3181	EGFR
oligodendroglioma	DOID:3181	ERCC2
oligodendroglioma	DOID:3181	GDNF
oligodendroglioma	DOID:3181	GFAP
oligodendroglioma	DOID:3181	GSTM1
oligodendroglioma	DOID:3181	GSTP1
oligodendroglioma	DOID:3181	GSTT1
oligodendroglioma	DOID:3181	HRAS
oligodendroglioma	DOID:3181	HES1
oligodendroglioma	DOID:3181	IDH1
oligodendroglioma	DOID:3181	IDH2
oligodendroglioma	DOID:3181	KCNA5
oligodendroglioma	DOID:3181	MDM2
oligodendroglioma	DOID:3181	PTPRZ1
oligodendroglioma	DOID:3181	SMARCB1
oligodendroglioma	DOID:3181	TP53
oligodendroglioma	DOID:3181	PRDX6
oligodendroglioma	DOID:3181	OLIG2
oligodendroglioma	DOID:3181	HEY1
oligodendroglioma	DOID:3181	GLTSCR1
oligodendroglioma	DOID:3181	AJAP1
oligodendroglioma	DOID:3181	TP73-AS1
oligodendroglioma	DOID:3181	MIB1
oligodendroglioma	DOID:3181	PARVG
childhood oligodendroglioma	DOID:3183	DTX1
childhood oligodendroglioma	DOID:3183	GDNF
childhood oligodendroglioma	DOID:3183	HES1
childhood oligodendroglioma	DOID:3183	IDH1
childhood oligodendroglioma	DOID:3183	IDH2
childhood oligodendroglioma	DOID:3183	HEY1
childhood oligodendroglioma	DOID:3183	TP73-AS1
adult oligodendroglioma	DOID:3186	DTX1
adult oligodendroglioma	DOID:3186	GDNF
adult oligodendroglioma	DOID:3186	HES1
adult oligodendroglioma	DOID:3186	IDH1
adult oligodendroglioma	DOID:3186	IDH2
adult oligodendroglioma	DOID:3186	HEY1
adult oligodendroglioma	DOID:3186	TP73-AS1
spinal cord disease	DOID:319	ADA
spinal cord disease	DOID:319	APOE
spinal cord disease	DOID:319	APP
spinal cord disease	DOID:319	CX3CR1
spinal cord disease	DOID:319	HLA-A
spinal cord disease	DOID:319	HLA-B
spinal cord disease	DOID:319	HLA-C
spinal cord disease	DOID:319	IL6
spinal cord disease	DOID:319	IL10
spinal cord disease	DOID:319	MMP9
spinal cord disease	DOID:319	MTHFR
spinal cord disease	DOID:319	VDR
spinal cord disease	DOID:319	DPYSL5
nemaline myopathy	DOID:3191	ACTA1
nemaline myopathy	DOID:3191	ACTC1
nemaline myopathy	DOID:3191	NEB
nemaline myopathy	DOID:3191	RYR1
nemaline myopathy	DOID:3191	TPM1
nemaline myopathy	DOID:3191	TPM2
nemaline myopathy	DOID:3191	TPM3
nemaline myopathy	DOID:3191	TPMT
neurilemmoma	DOID:3192	ABCA2
neurilemmoma	DOID:3192	AKT1
neurilemmoma	DOID:3192	ANGPT1
neurilemmoma	DOID:3192	ANGPT2
neurilemmoma	DOID:3192	EGF
neurilemmoma	DOID:3192	EGFR
neurilemmoma	DOID:3192	ETS1
neurilemmoma	DOID:3192	GFAP
neurilemmoma	DOID:3192	NF1
neurilemmoma	DOID:3192	NF2
neurilemmoma	DOID:3192	RAC1
neurilemmoma	DOID:3192	TIE1
neurilemmoma	DOID:3192	TP53
neurilemmoma	DOID:3192	HGS
neurilemmoma	DOID:3192	CXCR6
neurilemmoma	DOID:3192	CXCL16
peripheral nerve sheath neoplasm	DOID:3193	BRAF
peripheral nerve sheath neoplasm	DOID:3193	KRAS
peripheral nerve sheath neoplasm	DOID:3193	NF1
peripheral nerve sheath neoplasm	DOID:3193	NF2
peripheral nerve sheath neoplasm	DOID:3193	TP53
cerebellopontine angle tumor	DOID:3200	PARP1
cerebellopontine angle tumor	DOID:3200	APEX1
cerebellopontine angle tumor	DOID:3200	CCND1
cerebellopontine angle tumor	DOID:3200	CASP8
cerebellopontine angle tumor	DOID:3200	CCNH
cerebellopontine angle tumor	DOID:3200	CDKN1A
cerebellopontine angle tumor	DOID:3200	CDKN2A
cerebellopontine angle tumor	DOID:3200	CHEK1
cerebellopontine angle tumor	DOID:3200	CYP1A1
cerebellopontine angle tumor	DOID:3200	CYP1B1
cerebellopontine angle tumor	DOID:3200	CYP2E1
cerebellopontine angle tumor	DOID:3200	NQO1
cerebellopontine angle tumor	DOID:3200	EPHX1
cerebellopontine angle tumor	DOID:3200	ERCC2
cerebellopontine angle tumor	DOID:3200	ERCC4
cerebellopontine angle tumor	DOID:3200	ERCC5
cerebellopontine angle tumor	DOID:3200	GSTM3
cerebellopontine angle tumor	DOID:3200	LIG1
cerebellopontine angle tumor	DOID:3200	LIG4
cerebellopontine angle tumor	DOID:3200	MDM2
cerebellopontine angle tumor	DOID:3200	MGMT
cerebellopontine angle tumor	DOID:3200	MSH2
cerebellopontine angle tumor	DOID:3200	MUTYH
cerebellopontine angle tumor	DOID:3200	NBN
cerebellopontine angle tumor	DOID:3200	NF2
cerebellopontine angle tumor	DOID:3200	OGG1
cerebellopontine angle tumor	DOID:3200	PCNA
cerebellopontine angle tumor	DOID:3200	POLB
cerebellopontine angle tumor	DOID:3200	PTEN
cerebellopontine angle tumor	DOID:3200	RAD23B
cerebellopontine angle tumor	DOID:3200	RAD51
cerebellopontine angle tumor	DOID:3200	RAD52
cerebellopontine angle tumor	DOID:3200	TP53
cerebellopontine angle tumor	DOID:3200	XPC
cerebellopontine angle tumor	DOID:3200	XRCC1
cerebellopontine angle tumor	DOID:3200	XRCC2
cerebellopontine angle tumor	DOID:3200	XRCC3
cerebellopontine angle tumor	DOID:3200	XRCC4
cerebellopontine angle tumor	DOID:3200	CHEK2
cerebellopontine angle tumor	DOID:3200	GLTSCR1
cerebellopontine angle tumor	DOID:3200	ZNF350
cerebellopontine angle tumor	DOID:3200	BRIP1
neurilemmomatosis	DOID:3204	NF2
neurilemmomatosis	DOID:3204	SMARCB1
sensation disorder	DOID:3208	APOE
sensation disorder	DOID:3208	CHRNA7
sensation disorder	DOID:3208	GSTP1
sensation disorder	DOID:3208	GSTZ1
sensation disorder	DOID:3208	NOS3
sensation disorder	DOID:3208	PDYN
sensation disorder	DOID:3208	NLG-1
junctional epidermolysis bullosa	DOID:3209	ITGB4
junctional epidermolysis bullosa	DOID:3209	LAMA3
junctional epidermolysis bullosa	DOID:3209	LAMA5
junctional epidermolysis bullosa	DOID:3209	LAMB3
junctional epidermolysis bullosa	DOID:3209	LAMC2
tropical spastic paraparesis	DOID:321	ACAN
tropical spastic paraparesis	DOID:321	AKT1
tropical spastic paraparesis	DOID:321	HLA-A
tropical spastic paraparesis	DOID:321	HLA-B
tropical spastic paraparesis	DOID:321	HLA-C
tropical spastic paraparesis	DOID:321	HLA-DQB1
tropical spastic paraparesis	DOID:321	HLA-DRB1
tropical spastic paraparesis	DOID:321	IL6
tropical spastic paraparesis	DOID:321	IL10
tropical spastic paraparesis	DOID:321	KIR2DL1
tropical spastic paraparesis	DOID:321	KIR2DL2
tropical spastic paraparesis	DOID:321	KIR2DL3
tropical spastic paraparesis	DOID:321	KIR2DL4
tropical spastic paraparesis	DOID:321	KIR2DS1
tropical spastic paraparesis	DOID:321	KIR2DS3
tropical spastic paraparesis	DOID:321	KIR2DS4
tropical spastic paraparesis	DOID:321	KIR2DS5
tropical spastic paraparesis	DOID:321	KIR3DL1
tropical spastic paraparesis	DOID:321	KIR3DL2
tropical spastic paraparesis	DOID:321	KIR3DS1
tropical spastic paraparesis	DOID:321	LTA
tropical spastic paraparesis	DOID:321	MICB
tropical spastic paraparesis	DOID:321	MMP9
tropical spastic paraparesis	DOID:321	PTPRC
tropical spastic paraparesis	DOID:321	SLC2A1
tropical spastic paraparesis	DOID:321	TNF
tropical spastic paraparesis	DOID:321	TNFRSF1A
tropical spastic paraparesis	DOID:321	TNFRSF1B
tropical spastic paraparesis	DOID:321	VDR
tropical spastic paraparesis	DOID:321	VEGFA
tropical spastic paraparesis	DOID:321	SETDB1
tropical spastic paraparesis	DOID:321	KIR2DL5A
tropical spastic paraparesis	DOID:321	KIR3DL3
tropical spastic paraparesis	DOID:321	KIR2DS2
Pelizaeus-Merzbacher disease	DOID:3210	GJA3
Pelizaeus-Merzbacher disease	DOID:3210	LMNB1
Pelizaeus-Merzbacher disease	DOID:3210	PLP1
lysosomal storage metabolic disease	DOID:3211	TPP1
lysosomal storage metabolic disease	DOID:3211	LAMP1
lysosomal storage metabolic disease	DOID:3211	SNCA
lysosomal storage metabolic disease	DOID:3211	UCHL1
lysosomal storage metabolic disease	DOID:3211	MCOLN1
hereditary central nervous system demyelinating disease	DOID:3212	EGR2
hereditary central nervous system demyelinating disease	DOID:3212	GPM6B
hereditary central nervous system demyelinating disease	DOID:3212	PLP1
hereditary central nervous system demyelinating disease	DOID:3212	EIF2B5
demyelinating disease	DOID:3213	DHFR
demyelinating disease	DOID:3213	NR3C1
demyelinating disease	DOID:3213	IGF1
demyelinating disease	DOID:3213	IGFBP2
demyelinating disease	DOID:3213	ITGA4
demyelinating disease	DOID:3213	MAT1A
demyelinating disease	DOID:3213	MBP
demyelinating disease	DOID:3213	MPZ
demyelinating disease	DOID:3213	MTHFR
demyelinating disease	DOID:3213	MTR
demyelinating disease	DOID:3213	MTRR
demyelinating disease	DOID:3213	PMP22
demyelinating disease	DOID:3213	PTPRZ1
demyelinating disease	DOID:3213	S100B
demyelinating disease	DOID:3213	TP53
demyelinating disease	DOID:3213	TYROBP
demyelinating disease	DOID:3213	QK
demyelinating disease	DOID:3213	TREM2
demyelinating disease	DOID:3213	GDAP1
demyelinating disease	DOID:3213	GJC2
jejunal neoplasm	DOID:3218	APC
jejunal neoplasm	DOID:3218	MSH6
jejunal neoplasm	DOID:3218	MLH1
jejunal neoplasm	DOID:3218	MSH2
jejunal neoplasm	DOID:3218	PMS2
myelitis	DOID:322	HLA-DPB1
myelitis	DOID:322	HLA-DRB1
complex regional pain syndrome	DOID:3223	HLA-A
complex regional pain syndrome	DOID:3223	HLA-B
complex regional pain syndrome	DOID:3223	HLA-DQB1
complex regional pain syndrome	DOID:3223	HLA-DRB1
complex regional pain syndrome	DOID:3223	IL6
tracheal stenosis	DOID:3227	MMP1
tracheal stenosis	DOID:3227	TGFB1
Human T-lymphotropic virus 1 infectious disease	DOID:323	FAS
Human T-lymphotropic virus 1 infectious disease	DOID:323	CD3G
Human T-lymphotropic virus 1 infectious disease	DOID:323	CCR5
Human T-lymphotropic virus 1 infectious disease	DOID:323	HLA-A
Human T-lymphotropic virus 1 infectious disease	DOID:323	HLA-B
Human T-lymphotropic virus 1 infectious disease	DOID:323	HLA-C
Human T-lymphotropic virus 1 infectious disease	DOID:323	HLA-DQB1
Human T-lymphotropic virus 1 infectious disease	DOID:323	HLA-DRB1
Human T-lymphotropic virus 1 infectious disease	DOID:323	IL1B
Human T-lymphotropic virus 1 infectious disease	DOID:323	IL6
Human T-lymphotropic virus 1 infectious disease	DOID:323	IL6R
Human T-lymphotropic virus 1 infectious disease	DOID:323	IL10
Human T-lymphotropic virus 1 infectious disease	DOID:323	LTA
Human T-lymphotropic virus 1 infectious disease	DOID:323	MBL2
Human T-lymphotropic virus 1 infectious disease	DOID:323	MMP9
Human T-lymphotropic virus 1 infectious disease	DOID:323	PRF1
Human T-lymphotropic virus 1 infectious disease	DOID:323	CCL2
Human T-lymphotropic virus 1 infectious disease	DOID:323	CCL5
Human T-lymphotropic virus 1 infectious disease	DOID:323	CXCL12
Human T-lymphotropic virus 1 infectious disease	DOID:323	SLC2A1
Human T-lymphotropic virus 1 infectious disease	DOID:323	TNF
Human T-lymphotropic virus 1 infectious disease	DOID:323	TNFRSF1A
Human T-lymphotropic virus 1 infectious disease	DOID:323	TNFRSF1B
Human T-lymphotropic virus 1 infectious disease	DOID:323	TXN
Human T-lymphotropic virus 1 infectious disease	DOID:323	VDR
Human T-lymphotropic virus 1 infectious disease	DOID:323	CFLAR
Human T-lymphotropic virus 1 infectious disease	DOID:323	CD209
Human T-lymphotropic virus 1 infectious disease	DOID:323	CCR2
occupational disease	DOID:3231	NAT2
occupational disease	DOID:3231	ADRB1
occupational disease	DOID:3231	ADRB2
occupational disease	DOID:3231	ACAN
occupational disease	DOID:3231	AHR
occupational disease	DOID:3231	ALAD
occupational disease	DOID:3231	ALDH2
occupational disease	DOID:3231	FAS
occupational disease	DOID:3231	FASLG
occupational disease	DOID:3231	ARF1
occupational disease	DOID:3231	RHOA
occupational disease	DOID:3231	BAX
occupational disease	DOID:3231	CCND1
occupational disease	DOID:3231	BCL2
occupational disease	DOID:3231	BCL2A1
occupational disease	DOID:3231	BCL2L1
occupational disease	DOID:3231	BCL6
occupational disease	DOID:3231	BCL7A
occupational disease	DOID:3231	TNFRSF17
occupational disease	DOID:3231	BLM
occupational disease	DOID:3231	BRCA1
occupational disease	DOID:3231	BRCA2
occupational disease	DOID:3231	C3
occupational disease	DOID:3231	CASP1
occupational disease	DOID:3231	CASP2
occupational disease	DOID:3231	CASP3
occupational disease	DOID:3231	CASP4
occupational disease	DOID:3231	CASP5
occupational disease	DOID:3231	CASP6
occupational disease	DOID:3231	CASP7
occupational disease	DOID:3231	CASP8
occupational disease	DOID:3231	CASP9
occupational disease	DOID:3231	CASP10
occupational disease	DOID:3231	CAT
occupational disease	DOID:3231	CD4
occupational disease	DOID:3231	CD5
occupational disease	DOID:3231	CD14
occupational disease	DOID:3231	CD27
occupational disease	DOID:3231	CD28
occupational disease	DOID:3231	TNFRSF8
occupational disease	DOID:3231	TNFSF8
occupational disease	DOID:3231	CD40
occupational disease	DOID:3231	CD70
occupational disease	DOID:3231	CD79B
occupational disease	DOID:3231	CD81
occupational disease	DOID:3231	CDKN1A
occupational disease	DOID:3231	CDKN2A
occupational disease	DOID:3231	CHUK
occupational disease	DOID:3231	CLCN1
occupational disease	DOID:3231	CLPTM1
occupational disease	DOID:3231	CCR5
occupational disease	DOID:3231	COL2A1
occupational disease	DOID:3231	COL9A2
occupational disease	DOID:3231	COL9A3
occupational disease	DOID:3231	COL11A2
occupational disease	DOID:3231	COMT
occupational disease	DOID:3231	CSF3
occupational disease	DOID:3231	CYP1A1
occupational disease	DOID:3231	CYP1B1
occupational disease	DOID:3231	CYP2D6
occupational disease	DOID:3231	CYP2E1
occupational disease	DOID:3231	CYP3A4
occupational disease	DOID:3231	GADD45A
occupational disease	DOID:3231	DECR1
occupational disease	DOID:3231	NQO1
occupational disease	DOID:3231	EPHX1
occupational disease	DOID:3231	ERCC1
occupational disease	DOID:3231	ERCC2
occupational disease	DOID:3231	ERCC3
occupational disease	DOID:3231	ERCC5
occupational disease	DOID:3231	ERCC6
occupational disease	DOID:3231	FCER1A
occupational disease	DOID:3231	FCGR2A
occupational disease	DOID:3231	KDSR
occupational disease	DOID:3231	GH1
occupational disease	DOID:3231	GJB2
occupational disease	DOID:3231	GPX1
occupational disease	DOID:3231	GPX2
occupational disease	DOID:3231	GPX3
occupational disease	DOID:3231	GPX4
occupational disease	DOID:3231	GSTM1
occupational disease	DOID:3231	GSTP1
occupational disease	DOID:3231	GSTT1
occupational disease	DOID:3231	GYS1
occupational disease	DOID:3231	HLA-A
occupational disease	DOID:3231	HLA-B
occupational disease	DOID:3231	HLA-C
occupational disease	DOID:3231	HLA-DPB1
occupational disease	DOID:3231	HLA-DQA1
occupational disease	DOID:3231	HLA-DQB1
occupational disease	DOID:3231	HLA-DRB1
occupational disease	DOID:3231	HLA-DRB4
occupational disease	DOID:3231	HLA-DRB5
occupational disease	DOID:3231	HSPA6
occupational disease	DOID:3231	HSP90AB1
occupational disease	DOID:3231	ICAM1
occupational disease	DOID:3231	ICAM4
occupational disease	DOID:3231	IFNAR2
occupational disease	DOID:3231	IFNG
occupational disease	DOID:3231	IKBKB
occupational disease	DOID:3231	IL1A
occupational disease	DOID:3231	IL1B
occupational disease	DOID:3231	IL1R1
occupational disease	DOID:3231	IL1RN
occupational disease	DOID:3231	IL2
occupational disease	DOID:3231	IL2RB
occupational disease	DOID:3231	IL4
occupational disease	DOID:3231	IL4R
occupational disease	DOID:3231	IL5
occupational disease	DOID:3231	IL6
occupational disease	DOID:3231	IL6R
occupational disease	DOID:3231	IL6ST
occupational disease	DOID:3231	IL8
occupational disease	DOID:3231	IL9
occupational disease	DOID:3231	IL10
occupational disease	DOID:3231	IL10RA
occupational disease	DOID:3231	IL10RB
occupational disease	DOID:3231	IL12A
occupational disease	DOID:3231	IL12B
occupational disease	DOID:3231	IL12RB1
occupational disease	DOID:3231	IL12RB2
occupational disease	DOID:3231	IL13
occupational disease	DOID:3231	IL15
occupational disease	DOID:3231	TNFRSF9
occupational disease	DOID:3231	IL18
occupational disease	DOID:3231	INSL3
occupational disease	DOID:3231	IRF4
occupational disease	DOID:3231	JAK3
occupational disease	DOID:3231	KLC1
occupational disease	DOID:3231	KRAS
occupational disease	DOID:3231	LAG3
occupational disease	DOID:3231	LIG1
occupational disease	DOID:3231	LIG3
occupational disease	DOID:3231	LIG4
occupational disease	DOID:3231	LMO2
occupational disease	DOID:3231	LPO
occupational disease	DOID:3231	LTA
occupational disease	DOID:3231	LTBR
occupational disease	DOID:3231	SMAD3
occupational disease	DOID:3231	MANBA
occupational disease	DOID:3231	MCM4
occupational disease	DOID:3231	MDM2
occupational disease	DOID:3231	MMP3
occupational disease	DOID:3231	MPO
occupational disease	DOID:3231	MRE11A
occupational disease	DOID:3231	NUDT1
occupational disease	DOID:3231	MUTYH
occupational disease	DOID:3231	MYC
occupational disease	DOID:3231	MYH1
occupational disease	DOID:3231	NBN
occupational disease	DOID:3231	NCF2
occupational disease	DOID:3231	NCF4
occupational disease	DOID:3231	NDUFB3
occupational disease	DOID:3231	NFKB1
occupational disease	DOID:3231	NFKB2
occupational disease	DOID:3231	NFKBIA
occupational disease	DOID:3231	NFKBIE
occupational disease	DOID:3231	NFKBIL1
occupational disease	DOID:3231	NFRKB
occupational disease	DOID:3231	NOS1
occupational disease	DOID:3231	NOS2
occupational disease	DOID:3231	NOS3
occupational disease	DOID:3231	OGG1
occupational disease	DOID:3231	SERPINA1
occupational disease	DOID:3231	PIM1
occupational disease	DOID:3231	POLR2E
occupational disease	DOID:3231	PON1
occupational disease	DOID:3231	PON2
occupational disease	DOID:3231	PRKDC
occupational disease	DOID:3231	PSD
occupational disease	DOID:3231	PTMS
occupational disease	DOID:3231	RAC1
occupational disease	DOID:3231	RAC2
occupational disease	DOID:3231	RAD51
occupational disease	DOID:3231	RAG1
occupational disease	DOID:3231	RAG2
occupational disease	DOID:3231	REL
occupational disease	DOID:3231	RELA
occupational disease	DOID:3231	RELB
occupational disease	DOID:3231	RPS19
occupational disease	DOID:3231	SCN4A
occupational disease	DOID:3231	SCNN1A
occupational disease	DOID:3231	SFTPB
occupational disease	DOID:3231	SIPA1
occupational disease	DOID:3231	SLC6A4
occupational disease	DOID:3231	SOD1
occupational disease	DOID:3231	SOD2
occupational disease	DOID:3231	SOD3
occupational disease	DOID:3231	SULT1A1
occupational disease	DOID:3231	ICAM5
occupational disease	DOID:3231	TLR1
occupational disease	DOID:3231	TLR2
occupational disease	DOID:3231	TLR4
occupational disease	DOID:3231	TNF
occupational disease	DOID:3231	TNFRSF1A
occupational disease	DOID:3231	TNFRSF1B
occupational disease	DOID:3231	TP53
occupational disease	DOID:3231	TRAF2
occupational disease	DOID:3231	TRAF5
occupational disease	DOID:3231	TRAF6
occupational disease	DOID:3231	TNFSF4
occupational disease	DOID:3231	VCAM1
occupational disease	DOID:3231	VDR
occupational disease	DOID:3231	VEGFA
occupational disease	DOID:3231	WRN
occupational disease	DOID:3231	XDH
occupational disease	DOID:3231	XRCC1
occupational disease	DOID:3231	XRCC2
occupational disease	DOID:3231	XRCC3
occupational disease	DOID:3231	XRCC4
occupational disease	DOID:3231	IL1R2
occupational disease	DOID:3231	LST1
occupational disease	DOID:3231	PABPN1
occupational disease	DOID:3231	RAD54L
occupational disease	DOID:3231	TRADD
occupational disease	DOID:3231	TNFRSF25
occupational disease	DOID:3231	GBF1
occupational disease	DOID:3231	RIPK1
occupational disease	DOID:3231	TNFSF14
occupational disease	DOID:3231	TNFSF12
occupational disease	DOID:3231	TNFSF10
occupational disease	DOID:3231	TNFSF9
occupational disease	DOID:3231	TNFRSF14
occupational disease	DOID:3231	RIPK2
occupational disease	DOID:3231	FADD
occupational disease	DOID:3231	TNFRSF10D
occupational disease	DOID:3231	TNFRSF10C
occupational disease	DOID:3231	TNFRSF10B
occupational disease	DOID:3231	TNFRSF10A
occupational disease	DOID:3231	IL1RL2
occupational disease	DOID:3231	IL18R1
occupational disease	DOID:3231	CFLAR
occupational disease	DOID:3231	BCL10
occupational disease	DOID:3231	TNFSF18
occupational disease	DOID:3231	NOL3
occupational disease	DOID:3231	CLDN6
occupational disease	DOID:3231	CLDN9
occupational disease	DOID:3231	IL1RL1
occupational disease	DOID:3231	BCL7C
occupational disease	DOID:3231	TP53I3
occupational disease	DOID:3231	CASP8AP2
occupational disease	DOID:3231	TANK
occupational disease	DOID:3231	BCL2L10
occupational disease	DOID:3231	BCL2L11
occupational disease	DOID:3231	RAD50
occupational disease	DOID:3231	FRY
occupational disease	DOID:3231	TNIP1
occupational disease	DOID:3231	TLR6
occupational disease	DOID:3231	LEPREL2
occupational disease	DOID:3231	TNFSF13B
occupational disease	DOID:3231	GNB5
occupational disease	DOID:3231	MAP3K2
occupational disease	DOID:3231	PPP1R13L
occupational disease	DOID:3231	CD3EAP
occupational disease	DOID:3231	TPX2
occupational disease	DOID:3231	MDN1
occupational disease	DOID:3231	RHOBTB2
occupational disease	DOID:3231	DNAJC16
occupational disease	DOID:3231	TNFRSF13B
occupational disease	DOID:3231	CASP14
occupational disease	DOID:3231	SENP3
occupational disease	DOID:3231	DKK4
occupational disease	DOID:3231	GPR162
occupational disease	DOID:3231	DHDH
occupational disease	DOID:3231	CTNNA3
occupational disease	DOID:3231	TRPM5
occupational disease	DOID:3231	IL19
occupational disease	DOID:3231	CELA2B
occupational disease	DOID:3231	MRPL4
occupational disease	DOID:3231	SDF4
occupational disease	DOID:3231	TNFRSF12A
occupational disease	DOID:3231	UGT1A7
occupational disease	DOID:3231	UGT1A6
occupational disease	DOID:3231	BIVM
occupational disease	DOID:3231	ANKRD49
occupational disease	DOID:3231	CCDC109B
occupational disease	DOID:3231	VPS37C
occupational disease	DOID:3231	TAPBPL
occupational disease	DOID:3231	ANO1
occupational disease	DOID:3231	FAM82A2
occupational disease	DOID:3231	CWF19L1
occupational disease	DOID:3231	ACOXL
occupational disease	DOID:3231	RCOR3
occupational disease	DOID:3231	TEX12
occupational disease	DOID:3231	PRDM10
[truncated: 55,192 more rows]
