# Supplementary material for: SemFunSim: A New Method for Measuring Disease Similarity by Integrating Semantic and Gene Functional Association
Source: PLoS One. 2014 Jun 16;9(6):e99415. doi: 10.1371/journal.pone.0099415 (PMC4059643; doi:10.1371/journal.pone.0099415)
Supplement: Dataset S3 — Associations between diseases and PTCs. (XLSX) [file pone.0099415.s006.xlsx]

## Sheet: Diseases-PTCs associations
DOID	Disease_Name	Chemical_Name	Chemical_ID	Direct_Evidence	PubMed_IDs
DOID:1826	Epilepsy	10,11-dihydro-10-hydroxycarbamazepine	C039775	therapeutic	17516704
DOID:114	Heart Diseases	10-(6'-ubiquinonyl)decyltriphenylphosphonium bromide	C476756	therapeutic	20566328
DOID:12858	Huntington Disease	10-hydroxycamptothecin	C028098	therapeutic	21909362
DOID:1240	Leukemia	10-methoxy-2,2-dimethyl-2,6-dihydropyrano(3,2-c)quinolin-5-one	C554291	therapeutic	20833157
DOID:11832	Seizures	1,10-diaminodecane	C065351	therapeutic	9641557
DOID:1094	Hyperkinesis	1-(1,3-benzodioxol-5-ylcarbonyl)piperidine	C085415	therapeutic	9286612
DOID:5050	Carcinoma, Ehrlich Tumor	11-keto-boswellic acid	C447943	therapeutic	21056033
DOID:8670	Eating Disorders	1-(1-naphthyl)piperazine	C048241	therapeutic	8223940
DOID:3021	Acute Kidney Injury	1-(2-(1-adamantyl)ethyl)-1-pentyl-3-(3-(4-pyridyl)propyl)urea	C530925	therapeutic	19147859
DOID:1094	Hyperkinesis	1,2,3,4,8,9,10,10a-octahydro-7bH-cyclopenta(b)(1,4)diazepino(6,7,1hj)indole	C501656	therapeutic	19347958
DOID:3454	Brain Infarction	12-(3-adamantan-1-ylureido)dodecanoic acid	C504897	therapeutic	19435785
DOID:10763	Hypertension	12-(3-adamantan-1-ylureido)dodecanoic acid	C504897	therapeutic	15699457
DOID:557	Kidney Diseases	1,25-dihydroxyvitamin D	C097949	therapeutic	19594554
DOID:576	Proteinuria	1,25-dihydroxyvitamin D	C097949	therapeutic	19594554
DOID:10609	Rickets	1,25-dihydroxyvitamin D	C097949	therapeutic	15818308
DOID:1094	Hyperkinesis	1-(2-amino-3-methyl-butyryl)-azetidine-2-carbonitrile	C503634	therapeutic	15925329
DOID:670	Amphetamine-Related Disorders	(1-(2-(bis(4-fluorophenyl)methoxy)ethyl)-4-(3-hydroxy-3-phenylpropyl) piperazinyl decanoate)	C461261	therapeutic	12105088
DOID:4990	Essential Tremor	(1-(2-(bis(4-fluorophenyl)methoxy)ethyl)-4-(3-hydroxy-3-phenylpropyl) piperazinyl decanoate)	C461261	therapeutic	19497322
DOID:1909	Melanoma	1-(2-chloroethyl)-1-nitrosourea	C017139	therapeutic	16557598
DOID:2044	Drug-Induced Liver Injury	1-(2-cyano-3,12-dioxooleana-1,9-dien-28-oyl) imidazole	C472829	therapeutic	18417483|19371629
DOID:9538	Multiple Myeloma	1-(2-cyano-3,12-dioxooleana-1,9-dien-28-oyl) imidazole	C472829	therapeutic	15070698
DOID:2043	Hepatitis B	1-(2-deoxy-beta-L-erythropentafuranosyl)-5-methyl-2,4(1H)-pyrimidinone	C487780	therapeutic	16152756
DOID:2394	Ovarian Neoplasms	1-((2-dimethylamino)ethylamino)-4-(2-(3-hydroxymethylpiperidin-1-yl)ethylamino)-5,8-dihydroxyanthracene-9,10-dione	C505980	therapeutic	16220985
DOID:8927	Learning Disorders	1,2-linoleoylphosphatidylcholine	C002448	therapeutic	19100751
DOID:1094	Hyperkinesis	1-(2-methoxyphenyl)-4-(4-(2-phthalimido)butyl)piperazine	C058895	therapeutic	15213358
DOID:8927	Learning Disorders	1-(2-methoxy-phenyl)-4-(4-(4-(6-imidazol(2,1-b) thiazolyl)-phenoxy)-butyl-4-(14)C)-piperazine dimethane	C427703	therapeutic	15619116
DOID:670	Amphetamine-Related Disorders	1-(2-methylbenzoxazol-6-yl)-3-(1,5)naphthyridin-4-yl urea	C420062	therapeutic	19737591
DOID:11832	Seizures	1-(2-phenethyl)-4-(2-pyridyl)piperazine	C519696	therapeutic	17241657
DOID:11832	Seizures	1-(2-trifluoromethylphenyl)imidazole	C098186	therapeutic	9222532
DOID:1612	Breast Neoplasms	130-nm albumin-bound paclitaxel	C520255	therapeutic	19637953
DOID:10652	Alzheimer Disease	1-(3-(2-(1-benzothiophen-5-yl) ethoxy) propyl)-3-azetidinol maleate	C503102	therapeutic	18573265
DOID:14330	Parkinson Disease	1-(3-(2-(1-benzothiophen-5-yl) ethoxy) propyl)-3-azetidinol maleate	C503102	therapeutic	18573265
DOID:8927	Learning Disorders	1-(3-(4-(3-chlorophenyl)-1-piperazinyl)propyl)-3,4-dihydro-5-methoxy-2(1H)-quinolinone	C404207	therapeutic	11907181
DOID:8864	Leukemia, Monocytic, Acute	1,3-benzothiazol-2-yl(2-((2-(3-pyridinyl)ethyl)amino)-4-pyrimidinyl)acetonitrile	C489138	therapeutic	16972261
DOID:4724	Brain Edema	1,3-butylene glycol	C028491	therapeutic	2219211|8630150
DOID:2316	Brain Ischemia	1,3-butylene glycol	C028491	therapeutic	3810756|4049449|6729886|7859074
DOID:224	Ischemic Attack, Transient	1,3-butylene glycol	C028491	therapeutic	1668814|3693436
DOID:10763	Hypertension	1-(3-chlorophenyl)biguanide	C065734	therapeutic	15518641
DOID:10652	Alzheimer Disease	1-(3-chlorophenyl)piperazine	C015068	therapeutic	1912105
DOID:8670	Eating Disorders	1-(3-chlorophenyl)piperazine	C015068	therapeutic	8223940
DOID:3021	Acute Kidney Injury	1,3-dimethylthiourea	C038983	therapeutic	1324513|3123518
DOID:557	Kidney Diseases	1,3-dimethylthiourea	C038983	therapeutic	8160791
DOID:576	Proteinuria	1,3-dimethylthiourea	C038983	therapeutic	16171782|1658168|17035936|2848972|7742222|7919151|7977444
DOID:3021	Acute Kidney Injury	1,3-dipropyl-8-(3-noradamantyl)xanthine	C073525	therapeutic	7967229|8164396
DOID:679	Basal Ganglia Diseases	1,3-dipropyl-8-cyclopentylxanthine	C051360	therapeutic	18594798
DOID:2044	Drug-Induced Liver Injury	1,3-dipropyl-8-cyclopentylxanthine	C051360	therapeutic	22956627
DOID:3908	Carcinoma, Non-Small-Cell Lung	1-(4-((2-(2-aminopyrimidin-5-yl)-7-methyl-4-morpholinothieno(3,2-d)pyrimidin-6-yl)methyl)piperazin-1-yl)-2-hydroxypropan-1-one	C569670	therapeutic	23136191
DOID:8283	Peritonitis	1-(4-(benzothiazol-2-yloxy)benzyl)piperidine-4-carboxylic acid	C521339	therapeutic	17371808
DOID:1852	Cholestasis, Intrahepatic	1,4-bis(2-(3,5-dichloropyridyloxy))benzene	C028474	therapeutic	18032408
DOID:2044	Drug-Induced Liver Injury	1,4-bis(2-(3,5-dichloropyridyloxy))benzene	C028474	therapeutic	19433268
DOID:1826	Epilepsy	1-(4-chlorophenyl)-4-piperidin-1-yl-1,5-dihydroimidazol-2-one	C504151	therapeutic	19787095
DOID:37	Skin Diseases	1,4-cyclohexanediol	C064620	therapeutic	20025951
DOID:6000	Heart Failure	14-dehydroxy-3-glucodigitoxigenin	C048858	therapeutic	2943245
DOID:1612	Breast Neoplasms	1-(4'-hydroxy-2'-butenoxy)methyl-2-nitroimidazole	C047778	therapeutic	1671058
DOID:1749	Carcinoma, Squamous Cell	1-(4'-hydroxy-2'-butenoxy)methyl-2-nitroimidazole	C047778	therapeutic	1671058
DOID:3394	Myocardial Ischemia	15-crown-5	C042148	therapeutic	8312801
DOID:9119	Leukemia, Myeloid, Acute	15-deoxy-delta(12,14)-prostaglandin J2	C097240	therapeutic	19997560
DOID:5082	Liver Cirrhosis	15-deoxy-delta(12,14)-prostaglandin J2	C097240	therapeutic	19429239
DOID:11396	Pulmonary Edema	15-deoxy-delta(12,14)-prostaglandin J2	C097240	therapeutic	15684285
DOID:365	Urinary Bladder Diseases	15-deoxy-delta(12,14)-prostaglandin J2	C097240	therapeutic	16461118
DOID:3525	Infarction, Middle Cerebral Artery	15-deoxyprostaglandin J2	C477819	therapeutic	16034372
DOID:5844	Myocardial Infarction	15-deoxyprostaglandin J2	C477819	therapeutic	12087064
DOID:1508	Candidiasis	1-(5-hydroxy-5-methylhexyl)-3-methylxanthine	C062028	therapeutic	1759826
DOID:557	Kidney Diseases	1,5-isoquinolinediol	C402108	therapeutic	19833176
DOID:2921	Glomerulonephritis	15(S)-15-methylprostaglandin E1	C025170	therapeutic	2311303
DOID:1557	Immune Complex Diseases	15(S)-15-methylprostaglandin E1	C025170	therapeutic	159314
DOID:865	Vasculitis	15(S)-15-methylprostaglandin E1	C025170	therapeutic	159314
DOID:10763	Hypertension	17-alpha-hydroxy-progesterone caproate	C020365	therapeutic	19733289
DOID:5425	Ovarian Hyperstimulation Syndrome	17-alpha-hydroxy-progesterone caproate	C020365	therapeutic	11719720|12960445
DOID:780	Placenta Diseases	17-alpha-hydroxy-progesterone caproate	C020365	therapeutic	17139407
DOID:9681	Uterine Cervical Incompetence	17-alpha-hydroxy-progesterone caproate	C020365	therapeutic	19492920
DOID:1612	Breast Neoplasms	17-(dimethylaminoethylamino)-17-demethoxygeldanamycin	C448659	therapeutic	21633166
DOID:3083	Pulmonary Disease, Chronic Obstructive	1,7-dimethylxanthine	C021183	therapeutic	19962977
DOID:14330	Parkinson Disease	17-monochloroacetylajmaline	C008541	therapeutic	4602984
DOID:10808	Stomach Ulcer	17-phenyltrinorprostaglandin E2	C092396	therapeutic	11595431
DOID:670	Amphetamine-Related Disorders	18-methoxycoronaridine	C103345	therapeutic	15178360
DOID:1094	Hyperkinesis	18-methoxycoronaridine	C103345	therapeutic	9384223
DOID:2560	Morphine Dependence	18-methoxycoronaridine	C103345	therapeutic	10911941|15178360
DOID:5050	Carcinoma, Ehrlich Tumor	1'-acetoxychavicol acetate	C047948	therapeutic	20230805
DOID:1612	Breast Neoplasms	1'-acetoxyeugenol	C057996	therapeutic	21346553
DOID:1240	Leukemia	1-(acetyloxy)-3,5,6,6a,7,8,9,10-octahydro-10-hydroxy-7,8-dimethyl-7-(3-methylpenta-2,4-dien-1-yl)naphtho(1,8a-c)furan-3,5-diyl dibutanoate	C548433	therapeutic	20816779
DOID:11832	Seizures	1-amino-5-bromouracil	C087307	therapeutic	7698200
DOID:3021	Acute Kidney Injury	1-aminobenzotriazole	C033020	therapeutic	9381478
DOID:3426	Vestibular Diseases	1-aminobenzotriazole	C033020	therapeutic	18990727|22546275
DOID:670	Amphetamine-Related Disorders	1-(benzofuran-2-yl)-2-propylaminopentane	C404200	therapeutic	19883738
DOID:14115	Shock, Septic	1-(beta-naphthylmethyl)-6,7-dihydroxy-1,2,3,4-tetra-hydroisoquinoline	C495109	therapeutic	11961057
DOID:14499	Fabry Disease	1-deoxygalactonojirimycin	C483747	therapeutic	22773828
DOID:9074	Lupus Erythematosus, Systemic	((1-ethylpyrrolidin-2-yl) methyl)-4-hydroxy-7-methoxy-quinoline-3-carboxamide	C559381	therapeutic	21195814
DOID:10952	Nephritis	((1-ethylpyrrolidin-2-yl) methyl)-4-hydroxy-7-methoxy-quinoline-3-carboxamide	C559381	therapeutic	21195814
DOID:576	Proteinuria	((1-ethylpyrrolidin-2-yl) methyl)-4-hydroxy-7-methoxy-quinoline-3-carboxamide	C559381	therapeutic	21195814
DOID:11832	Seizures	1H-(1,2,4)oxadiazolo(4,3-a)quinoxalin-1-one	C095284	therapeutic	11140358
DOID:365	Urinary Bladder Diseases	1-hexacosanol	C051942	therapeutic	17989502
DOID:1612	Breast Neoplasms	1-hexylcarbamoyl-5-fluorouracil	C017367	therapeutic	7887639
DOID:2394	Ovarian Neoplasms	1-hexylcarbamoyl-5-fluorouracil	C017367	therapeutic	2667512
DOID:8577	Colitis, Ulcerative	1-hydroxycholecalciferol	C008088	therapeutic	17893519
DOID:12466	Hyperparathyroidism, Secondary	1-hydroxycholecalciferol	C008088	therapeutic	8840326
DOID:10763	Hypertension	1-hydroxycholecalciferol	C008088	therapeutic	12960676
DOID:11199	Hypoparathyroidism	1-hydroxycholecalciferol	C008088	therapeutic	2616424
DOID:0050445	Hypophosphatemic Rickets, X-Linked Dominant	1-hydroxycholecalciferol	C008088	therapeutic	18775977
DOID:11476	Osteoporosis	1-hydroxycholecalciferol	C008088	therapeutic	20069278
DOID:13068	Renal Osteodystrophy	1-hydroxycholecalciferol	C008088	therapeutic	11770836
DOID:1240	Leukemia	1L-6-hydroxymethyl-chiro-inositol 2(R)-2-O-methyl-3-O-octadecylcarbonate	C477931	therapeutic	12970779
DOID:6000	Heart Failure	1-(methanesulfonamido-1-naphthyloxy)-2-(N-(4-methane sulfonamidophenethyl)-N-acetamido)ethane	C521406	therapeutic	20723002
DOID:3602	Neurotoxicity Syndromes	1-methyl-1,2,3,4-tetrahydroisoquinoline	C050386	therapeutic	14741061
DOID:6364	Migraine Disorders	1-methylergotamine	C018509	therapeutic	5560739
DOID:11832	Seizures	1-phenylcyclohexylamine	C037320	therapeutic	12762595
DOID:14330	Parkinson Disease	1-propyl-2,3,4,4a,5,7,8,9,10,10a-decahydro-1H-benzo(g)quinolin-6-one	C509276	therapeutic	16480286
DOID:1612	Breast Neoplasms	1-UFT protocol	C031903	therapeutic	11202810|9348575
DOID:11162	Respiratory Insufficiency	20682-S	C022915	therapeutic	6129881
DOID:3021	Acute Kidney Injury	2-(1',2',3',4'-tetrahydroxybutyl)thiazolidine-4-carboxylic acid	C070066	therapeutic	15546480
DOID:2044	Drug-Induced Liver Injury	2-(1',2',3',4'-tetrahydroxybutyl)thiazolidine-4-carboxylic acid	C070066	therapeutic	15546480
DOID:1612	Breast Neoplasms	2-(1H-indazol-4-yl)-6-(4-methanesulfonylpiperazin-1-ylmethyl)-4-morpholin-4-ylthieno(3,2-d)pyrimidine	C532162	therapeutic	20826841|22370636|22586300
DOID:3908	Carcinoma, Non-Small-Cell Lung	2-(1H-indazol-4-yl)-6-(4-methanesulfonylpiperazin-1-ylmethyl)-4-morpholin-4-ylthieno(3,2-d)pyrimidine	C532162	therapeutic	23136191
DOID:9253	Gastrointestinal Stromal Tumors	2-(1H-indazol-4-yl)-6-(4-methanesulfonylpiperazin-1-ylmethyl)-4-morpholin-4-ylthieno(3,2-d)pyrimidine	C532162	therapeutic	23231951
DOID:0060058	Lymphoma	2-(1H-indazol-4-yl)-6-(4-methanesulfonylpiperazin-1-ylmethyl)-4-morpholin-4-ylthieno(3,2-d)pyrimidine	C532162	therapeutic	22287727
DOID:9538	Multiple Myeloma	2-(1H-indazol-4-yl)-6-(4-methanesulfonylpiperazin-1-ylmethyl)-4-morpholin-4-ylthieno(3,2-d)pyrimidine	C532162	therapeutic	23318440
DOID:3247	Rhabdomyosarcoma	2-(1H-indazol-4-yl)-6-(4-methanesulfonylpiperazin-1-ylmethyl)-4-morpholin-4-ylthieno(3,2-d)pyrimidine	C532162	therapeutic	23300809
DOID:11832	Seizures	2,2,3,3-tetramethylcyclopropane carboxamide	C116673	therapeutic	11903457
DOID:936	Brain Diseases	2-(2,3-dicarboxycyclopropyl)glycine	C082313	therapeutic	7821331
DOID:1826	Epilepsy	2-(2,3-dicarboxycyclopropyl)glycine	C082313	therapeutic	18804094
DOID:11832	Seizures	2-(2,3-dicarboxycyclopropyl)glycine	C082313	therapeutic	7821331
DOID:11832	Seizures	2-(2-(4-(4-nitrobenzyloxy)phenyl)ethyl)isothiourea methanesulfonate	C101670	therapeutic	20888801
DOID:1168	Hyperlipidemias	2-(2,4-dimethylphenyl)indan-1,3-dione	C057548	therapeutic	4067989
DOID:11832	Seizures	2,2,6,6-tetramethylpiperidin-4-yl heptanoate	C501946	therapeutic	20694554
DOID:1094	Hyperkinesis	(2-(2',6'-dimethoxy)phenoxyethylamino)methylbenzo-1,4-dioxane	C010654	therapeutic	7912614
DOID:9119	Leukemia, Myeloid, Acute	2-(2-chloro-4-iodophenylamino)-N-cyclopropylmethoxy-3,4-difluorobenzamide	C120227	therapeutic	16467208|17077328
DOID:8692	Leukemia, Promyelocytic, Acute	2-(2-chloro-4-iodophenylamino)-N-cyclopropylmethoxy-3,4-difluorobenzamide	C120227	therapeutic	17077328
DOID:9261	Nasopharyngeal Neoplasms	2-((((2-chloroethyl)nitrosoamino)carbonyl)amino)propanamide	C044565	therapeutic	16142332
DOID:1612	Breast Neoplasms	2,2'-cyclohexane-1,2-diylbis(azanediyl)bis(methylene)diphenoldichloroplatinum(II)	C546571	therapeutic	19694485
DOID:11832	Seizures	2-(2'-cyclopentyl-2'-phenyl-2'-hydroxyethoxy)tropane	C094207	therapeutic	8937624
DOID:4195	Hyperglycemia	2,2-dichloro-12-(p-chlorophenyl)-dodecanoic acid	C116893	therapeutic	9920142
DOID:9146	Leishmaniasis, Visceral	2-(2''-dichloroacetamidobenzyl)-3-(3'-indolylquinoline)	C443758	therapeutic	11751149
DOID:557	Kidney Diseases	2,2'-dithiodiethanesulfonic acid	C027032	therapeutic	6809014
DOID:11054	Urinary Bladder Neoplasms	2,2'-dithiodiethanesulfonic acid	C027032	therapeutic	6401591|6414697
DOID:3455	Stroke	2,2'-(hydroxynitrosohydrazono)bis-ethanamine	C094210	therapeutic	16580782
DOID:1826	Epilepsy	2-(2-oxo-4-propylpyrrolidin-1-yl)butanamide	C482793	therapeutic	19787095
DOID:5082	Fibrosis	2-((2-piperidin-1-ylethyl)thio)quinazolin-4(3H)-one	C505456	therapeutic	16716347|18806606
DOID:326	Ischemia	2-((2-piperidin-1-ylethyl)thio)quinazolin-4(3H)-one	C505456	therapeutic	15951400
DOID:5844	Myocardial Infarction	2-((2-piperidin-1-ylethyl)thio)quinazolin-4(3H)-one	C505456	therapeutic	15951400|18806606
DOID:114	Heart Diseases	2,3,5,4'-tetrahydroxystilbene-2-O-glucoside	C421365	therapeutic	19890356
DOID:1612	Breast Neoplasms	2,3-bis(3'-hydroxybenzyl)butane-1,4-diol	C029498	therapeutic	17289903
DOID:1612	Breast Neoplasms	2,3-bis(3'-hydroxybenzyl)butyrolactone	C029497	therapeutic	17289903
DOID:2043	Hepatitis B	2',3'-dideoxy-5-fluoro-3'-thiacytidine triphosphate	C485382	therapeutic	1336341
DOID:4961	Bone Marrow Diseases	2',3'-dideoxycytidine 5'-triphosphate	C037406	therapeutic	8846040
DOID:3021	Acute Kidney Injury	2,3-dihydroxybenzoic acid	C009135	therapeutic	3123518
DOID:557	Kidney Diseases	2,3-dihydroxybenzoic acid	C009135	therapeutic	17296255
DOID:3426	Vestibular Diseases	2,3-dihydroxybenzoic acid	C009135	therapeutic	9223576
DOID:2316	Brain Ischemia	2,3-dioxo-6-nitro-7-sulfamoylbenzo(f)quinoxaline	C062865	therapeutic	15128855
DOID:4990	Essential Tremor	2,3-dioxo-6-nitro-7-sulfamoylbenzo(f)quinoxaline	C062865	therapeutic	19497322
DOID:1094	Hyperkinesis	2,3-dioxo-6-nitro-7-sulfamoylbenzo(f)quinoxaline	C062865	therapeutic	8616504
DOID:9923	Motor Skills Disorders	2,3-dioxo-6-nitro-7-sulfamoylbenzo(f)quinoxaline	C062865	therapeutic	10663390
DOID:11832	Seizures	2,3-dioxo-6-nitro-7-sulfamoylbenzo(f)quinoxaline	C062865	therapeutic	10087439|10618468|14724045|19833150|7529182|7728525|7889291|8951966|9553992
DOID:11476	Osteoporosis	2-(3-hydroxypropoxy)-1,25-dihydroxyvitamin D3	C061137	therapeutic	15972580
DOID:12556	Kidney Tubular Necrosis, Acute	23-hydroxytormentic acid	C511643	therapeutic	21881242
DOID:2843	Long QT Syndrome	2-(4-(2-(3,4-dichlorophenyl)ethyl)phenylamino)benzoic acid	C517140	therapeutic	15976038
DOID:1094	Hyperkinesis	2-(4-(2-carboxyethyl)phenethylamino)-5'-N-ethylcarboxamidoadenosine	C061282	therapeutic	15849377
DOID:11832	Seizures	2-(4-(2-carboxyethyl)phenethylamino)-5'-N-ethylcarboxamidoadenosine	C061282	therapeutic	18466897
DOID:1094	Hyperkinesis	2-(4-(4-chlorophenyl)piperazin-1-ylmethyl)pyrazolo(1,5-a)-pyridine	C477900	therapeutic	15007532
DOID:13580	Cholestasis	2,4,6-trihydroxyacetophenone	C107067	therapeutic	11879983
DOID:10247	Pleurisy	2-(4-chloro-6-(2,3-dimethylphenylamino)pyrimidin-2-ylthio)octanoic acid	C548544	therapeutic	19934399
DOID:11832	Seizures	2,4-diaminobutyric acid	C005959	therapeutic	10211593|1322322|1639237|7463050|7875556
DOID:8927	Learning Disorders	2-(4-((dimethylamino)methyl)benzylidene)-5,6-dimethoxy-2,3-dihydroinden-1-one	C543150	therapeutic	19345205
DOID:1612	Breast Neoplasms	2-(4-hydroxyphenyl)-3-methyl-1-(4-(2-piperidin-1-yl-ethoxy)-benzyl)-1H-indol-5-ol	C439584	therapeutic	16954435
DOID:848	Arthritis	2-(4-isobutylphenyl)propionic acid 4-(diethoxyphosphoryloxy)butyl ester	C559491	therapeutic	21175575
DOID:1240	Leukemia	2-(4-morpholinyl)-8-phenyl-4H-1-benzopyran-4-one	C085911	therapeutic	12970779
DOID:3347	Osteosarcoma	2-(4-morpholinyl)-8-phenyl-4H-1-benzopyran-4-one	C085911	therapeutic	22326785
DOID:2394	Ovarian Neoplasms	2-(4-morpholinyl)-8-phenyl-4H-1-benzopyran-4-one	C085911	therapeutic	16211241|16275998|17404021
DOID:11054	Urinary Bladder Neoplasms	2-(4-morpholinyl)-8-phenyl-4H-1-benzopyran-4-one	C085911	therapeutic	17093206
DOID:576	Proteinuria	2-(4-(quinolin-2-yl-methoxy)phenyl)-2-cyclopentylacetic acid	C079315	therapeutic	12649539
DOID:2773	Dermatitis, Contact	(2-(5-amino-2-(4-fluorophenyl)-1,6-dihydro-6-oxo-1-pyrimidinyl)-N-(1-((5-methoxycarbonyl-2-benzoxazolyl)carbonyl)-2-phenylethyl)acetamide)	C477861	therapeutic	12499574
DOID:670	Amphetamine-Related Disorders	2,5-di-(2-phenethyl)pyrrolidine	C555559	therapeutic	20805303
DOID:9538	Multiple Myeloma	2,5-dimethylcelecoxib	C506698	therapeutic	16123214
DOID:1936	Atherosclerosis	25-hydroxyvitamin D	C104450	therapeutic	19092644
DOID:3042	Dermatitis, Allergic Contact	2-(6-((3-(4-(diphenylmethoxy)piperidino)propyl)amino)imidazo(1,2-b)pyridazin-2-yl)-2-methylpropionic acid	C469683	therapeutic	12438553
DOID:11832	Seizures	2,6-diisopropyl-4-(1-hydroxy-2,2,2-trifluoroethyl)phenol	C556138	therapeutic	21081773
DOID:850	Lung Diseases	2,6-dithiopurine	C070898	therapeutic	9585095
DOID:365	Urinary Bladder Diseases	2,6-dithiopurine	C070898	therapeutic	9585095
DOID:1094	Hyperkinesis	2-((8-chlorodibenzo(b,f)thiepin-10-yl)oxy)-N-methylethan-1-amine	C549913	therapeutic	20223878
DOID:1240	Leukemia	28-deoxonimbolide	C062897	therapeutic	21381696
DOID:526	HIV Infections	(2,8-dioxabicyclo(3.3.0)oct-6-yl)-N-(4-((3,4-methylenedioxyphenyl)sulfonyl-(2-methylpropyl)amino)-3-hydroxy-1-phenylbutan-2-yl) carbamate	C522027	therapeutic	17371811
DOID:1168	Hyperlipidemias	2-(8-quinolinoxy)propionic acid	C507130	therapeutic	15818713|16037304
DOID:1612	Breast Neoplasms	2-acetamidoethanethiol	C023704	therapeutic	20058253
DOID:2044	Drug-Induced Liver Injury	2-(allylthio)pyrazine	C104935	therapeutic	9683187
DOID:2043	Hepatitis B	2-amino-1,9-dihydro-9-(3-hydroxy-4-(hydroxymethyl)cyclopentyl)-6H-purine-6-one	C061610	therapeutic	12760870
DOID:11832	Seizures	2-amino-4-phosphonobutyric acid	C012729	therapeutic	1897004|8532155
DOID:2043	Hepatitis B	2-amino-6-(4-methoxyphenylthio)-9-(2-(phosphonomethoxy)ethyl)purine bis(2,2,2-trifluoroethyl) ester	C461207	therapeutic	12121939|16152756
DOID:2043	Hepatitis B, Chronic	2-amino-6-(4-methoxyphenylthio)-9-(2-(phosphonomethoxy)ethyl)purine bis(2,2,2-trifluoroethyl) ester	C461207	therapeutic	15519660
DOID:9588	Encephalitis	2-arachidonylglycerol	C094503	therapeutic	16364651
DOID:11832	Seizures	2-benzylidene-4-phenyl-1,3-diselenole	C553968	therapeutic	20888349
DOID:1612	Breast Neoplasms	2-chloro-5-nitrobenzanilide	C457499	therapeutic	22450444
DOID:5844	Myocardial Infarction	2-chloro-N(6)-(3-iodobenzyl)-5'-N-methylcarboxamidoadenosine	C107562	therapeutic	20132822
DOID:4990	Essential Tremor	2-chloro-N(6)cyclopentyladenosine	C058394	therapeutic	15765150
DOID:11832	Seizures	2-chloro-N(6)cyclopentyladenosine	C058394	therapeutic	11311893|8246158
DOID:9538	Multiple Myeloma	2-cyano-3,12-dioxoolean-1,9-dien-28-oic acid	C116817	therapeutic	15070698
DOID:1883	Hepatitis C	2'-deoxy-2'-fluoro-2'-C-methylcytidine	C504520	therapeutic	18285474
DOID:526	HIV Infections	2'-deoxy-3'-oxa-thiocytidine	C120719	therapeutic	7837220
DOID:1240	Leukemia	2-desamino-2-methylaminopterin	C058706	therapeutic	1313737
DOID:1168	Hyperlipidemias	2-diethylaminoethyl diallylphenylacetate	C004817	therapeutic	69995
DOID:1240	Leukemia	(2E)-N,N-dibutyl-3-(4-hydroxy-3-methoxyphenyl)acrylamide	C518368	therapeutic	17352252
DOID:5082	Fibrosis	2-ethoxyestradiol	C532422	therapeutic	18373958
DOID:6432	Hypertension, Pulmonary	2-ethoxyestradiol	C532422	therapeutic	18373958
DOID:1612	Breast Neoplasms	2-ethylestradiol sulfamate	C483692	therapeutic	12711013|17957467
DOID:2030	Anxiety Disorders	2-hexenal	C051750	therapeutic	21515296
DOID:526	HIV Infections	2-hydroxy-1-naphthylaldehyde isonicotinoyl hydrazone	C120275	therapeutic	17631934
DOID:557	Kidney Diseases	2-hydroxyestradiol	C001390	therapeutic	12397044
DOID:576	Proteinuria	2-hydroxyestradiol	C001390	therapeutic	12397044
DOID:8927	Learning Disorders	2-hydroxysaclofen	C057491	therapeutic	7552356
DOID:1612	Breast Neoplasms	2-methoxy-3-O-sulfamoyl-17-cyanomethylestra-1,3,5(10)-triene	C526437	therapeutic	18026194
DOID:1094	Hyperkinesis	2-methoxy-4-amino-5-chlorobenzoic acid 2-(diethylamino)ethyl ester	C072790	therapeutic	10490917
DOID:1612	Breast Neoplasms	2-methoxyestradiol	C022830	therapeutic	15219808|18223236
DOID:5082	Fibrosis	2-methoxyestradiol	C022830	therapeutic	18373958
DOID:6432	Hypertension, Pulmonary	2-methoxyestradiol	C022830	therapeutic	18373958
DOID:1612	Breast Neoplasms	2-methoxyestradiol-3,17-bis-O,O-sulfamate	C500344	therapeutic	12711013|12711022|14970876|15862969|17426705|17957467
DOID:1909	Melanoma	2-methoxyestradiol-3,17-bis-O,O-sulfamate	C500344	therapeutic	14970876
DOID:1612	Breast Neoplasms	2-methoxyestradiol-3,17-O,O-bis(sulfamate)	C526438	therapeutic	18026194|18223236|18506995|18985042
DOID:11465	Autonomic Nervous System Diseases	2-methoxyidazoxan	C058525	therapeutic	8821553
DOID:1612	Breast Neoplasms	2-methoxyoestradiol	C530369	therapeutic	12711022
DOID:2044	Drug-Induced Liver Injury	2-methyl-3-(2-((4-nitrooxybutyloxy)carbonyl)vinyl)phenyl ursodeoxycholic acid ester	C433771	therapeutic	11226294
DOID:4195	Hyperglycemia	2-methyl-c-5-(4-(5-methyl-2-(4-methylphenyl)-4-oxazolyl)butyl)-1,3-dioxane-r-2-carboxylic acid	C487401	therapeutic	14982965
DOID:12466	Hyperparathyroidism, Secondary	2-methylene-19-nor-(20S)-1 alpha-hydroxy-bishomopregnacalciferol	C521167	therapeutic	17444814
DOID:4676	Uremia	2-methylene-19-nor-(20S)-1 alpha-hydroxy-bishomopregnacalciferol	C521167	therapeutic	17444814
DOID:11832	Seizures	2-n-propyl-4-pentynoic acid	C071194	therapeutic	1922389
DOID:1679	Cystitis	2-oxothiazolidine-4-carboxylic acid	C029536	therapeutic	9112569
DOID:4193	Intracranial Thrombosis	2-oxothiazolidine-4-carboxylic acid	C029536	therapeutic	19560508
DOID:1089	Neural Tube Defects	2-oxothiazolidine-4-carboxylic acid	C029536	therapeutic	3135633
DOID:1094	Hyperkinesis	2-phenylaminoadenosine	C026708	therapeutic	2498959
DOID:3394	Myocardial Ischemia	2-phenylaminoadenosine	C026708	therapeutic	6173517
DOID:10808	Stomach Ulcer	2-phenylquinoline	C541577	therapeutic	19497430
DOID:11832	Seizures	2-propyl-2-pentenoic acid	C014168	therapeutic	6428923
DOID:11832	Seizures	2-propyl-4-pentenoic acid	C045022	therapeutic	1922389
DOID:1612	Breast Neoplasms	2-((R)-2-methylpyrrolidin-2-yl)-1H-benzimidazole-4-carboxamide	C521013	therapeutic	21633166
DOID:1909	Melanoma	2-((R)-2-methylpyrrolidin-2-yl)-1H-benzimidazole-4-carboxamide	C521013	therapeutic	17473206|19035287|19143569|21795476
DOID:3021	Acute Kidney Injury	2-tert-butylhydroquinone	C018855	therapeutic	21802473
DOID:1875	Erectile Dysfunction	3-(2-(2,2-dimethylpropylsulfanyl)pyridin-3-yl)-N-(3-hydroxycyclohexyl)acrylamide	C515661	therapeutic	17050951
DOID:6000	Heart Failure	3-(2,2,2-trimethylhydrazine)propionate	C050147	therapeutic	12439634
DOID:1826	Epilepsy	3-(2,3,5-trichlorophenyl)pyrazine-2,6-diamine	C530485	therapeutic	19787095
DOID:3021	Acute Kidney Injury	3-(2-(3-guanidino-2-methyl-3-oxo-propenyl)-5-methylphenyl)-N-isopropylidene-2-methyl-acrylamide dihydrochloride	C118956	therapeutic	11737601
DOID:4724	Brain Edema	3-(2-(4-(3-chloro-2-methylphenyl)1-piperazinyl)ethyl)5,6-dimethoxy-1-(4-imidazolylmethyl)-1H-indazol dihydrochloride 3.5 hydrate	C109602	therapeutic	16987238
DOID:1875	Erectile Dysfunction	3-(2-(4-chlorophenylsulfanyl)phenyl)-N-(4-dimethylaminobutyl)acrylamide	C470768	therapeutic	12495780
DOID:2841	Asthma	3-(2,4-diamino-6-(3-hydroxyphenyl)pteridin-7-yl)phenol	C539252	therapeutic	19056934
DOID:3083	Pulmonary Disease, Chronic Obstructive	3-(2,4-diamino-6-(3-hydroxyphenyl)pteridin-7-yl)phenol	C539252	therapeutic	19056934
DOID:1508	Candidiasis	3-((2-benzyl-6-(3-hydroxy-4-methoxypyrrolidin-1-yl)pyridin-3-yl)ethynyl)quinuclidin-3-ol	C489151	therapeutic	21264486
DOID:12140	Chagas Disease	3-((2-benzyl-6-(3-hydroxy-4-methoxypyrrolidin-1-yl)pyridin-3-yl)ethynyl)quinuclidin-3-ol	C489151	therapeutic	15215084
DOID:9111	Leishmaniasis, Cutaneous	3-((2-benzyl-6-(3-hydroxy-4-methoxypyrrolidin-1-yl)pyridin-3-yl)ethynyl)quinuclidin-3-ol	C489151	therapeutic	18765694
DOID:9965	Toxoplasmosis	3-((2-benzyl-6-(3-hydroxy-4-methoxypyrrolidin-1-yl)pyridin-3-yl)ethynyl)quinuclidin-3-ol	C489151	therapeutic	16702175
DOID:1508	Candidiasis	3-((2-benzyl-6-(3-methoxypropyloxy)pyridin-3-yl)ethynyl)quinuclidin-3-ol	C489152	therapeutic	21264486
DOID:12140	Chagas Disease	3-((2-benzyl-6-(3-methoxypropyloxy)pyridin-3-yl)ethynyl)quinuclidin-3-ol	C489152	therapeutic	15215084
DOID:9111	Leishmaniasis, Cutaneous	3-((2-benzyl-6-(3-methoxypropyloxy)pyridin-3-yl)ethynyl)quinuclidin-3-ol	C489152	therapeutic	18765694
DOID:9965	Toxoplasmosis	3-((2-benzyl-6-(3-methoxypropyloxy)pyridin-3-yl)ethynyl)quinuclidin-3-ol	C489152	therapeutic	16702175
DOID:1094	Hyperkinesis	3-(2-carboxypiperazin-4-yl)propyl-1-phosphonic acid	C050592	therapeutic	1534132
DOID:11832	Seizures	3-(2-carboxypiperazin-4-yl)propyl-1-phosphonic acid	C050592	therapeutic	10215643|10698007|11218047|1322085|1326092|1329401|1684527|17157343|1847729|2558775|7728525|9666168
DOID:6000	Heart Failure	3-(2-ethylphenoxy)-1-(1,2,3,4-tetrahydronaphth-1-ylamino)-2-propanol oxalate	C097869	therapeutic	17996136|20654104
DOID:13250	Diarrhea	3-(2-hydroxy-4-(1,1-dimethylheptyl)phenyl)-4-(3-hydroxypropyl)cyclohexanol	C054649	therapeutic	10611417
DOID:1094	Hyperkinesis	3-(2-hydroxy-4-(1,1-dimethylheptyl)phenyl)-4-(3-hydroxypropyl)cyclohexanol	C054649	therapeutic	12603833|12650839
DOID:11832	Seizures	3-(2-hydroxy-4-(1,1-dimethylheptyl)phenyl)-4-(3-hydroxypropyl)cyclohexanol	C054649	therapeutic	11732755
DOID:670	Amphetamine-Related Disorders	3-((2-methyl-1,3-thiazol-4-yl)ethynyl)pyridine	C472365	therapeutic	18800068
DOID:10603	Glucose Intolerance	3,3',4,5'-tetrahydroxystilbene	C041525	therapeutic	22579688
DOID:8534	Gastroesophageal Reflux	3-(3,4-difluorophenyl)-4-(4-(methylsulfonyl)phenyl)-2(5H)-furanone	C102563	therapeutic	11910360
DOID:6000	Heart Failure	3-(3,4-difluorophenyl)-4-(4-(methylsulfonyl)phenyl)-2(5H)-furanone	C102563	therapeutic	15023870
DOID:1612	Breast Neoplasms	3,3',5,5'-tetrahydroxystilbene	C551466	therapeutic	20484155
DOID:8927	Learning Disorders	(3,3-dibenzylimidazo(1,2-a)pyridin-2-(3H)-one)	C464538	therapeutic	11885975
DOID:1612	Breast Neoplasms	3,3'-diindolylmethane	C016392	therapeutic	16580691
DOID:11832	Seizures	3,3-dimethylbutanoylurea	C530684	therapeutic	18435754
DOID:11832	Seizures	3,4,4a,10b-tetrahydro-4-propyl-2H,5H-(1)benzopyrano(4,3-b)-1,4-oxazin-9-ol	C062458	therapeutic	18566292
DOID:1094	Hyperkinesis	3-(4-(4-chlorophenyl-4-hydroxypiperidino)methyl)indole	C104750	therapeutic	16814282
DOID:332	Amyotrophic Lateral Sclerosis	3-((4-(4-chlorophenyl)piperazin-1-yl)methyl)-1H-pyrrolo(2,3-b)pyridine	C099630	therapeutic	21867702
DOID:2560	Morphine Dependence	3-((4-(4-chlorophenyl)piperazin-1-yl)methyl)-1H-pyrrolo(2,3-b)pyridine	C099630	therapeutic	15542745
DOID:2394	Ovarian Neoplasms	3,4,5,4'-tetramethoxystilbene	C482492	therapeutic	22687606
DOID:526	HIV Infections	3,4,5-trihydroxybenzamidoxime	C074761	therapeutic	10606163
DOID:3910	Adenocarcinoma of lung	3,4',5-trimethoxystilbene	C497286	therapeutic	19072741
DOID:6432	Hypertension, Pulmonary	3-(4-Amino-5-cyclopropylpyrimidine-2-yl)-1-(2-fluorobenzyl)-1H-pyrazolo(3,4-b)pyridine	C423582	therapeutic	17201729
DOID:1612	Breast Neoplasms	3-(4-chlorophenyl)-adamantane-1-carboxylic acid (pyridin-4-ylmethyl)amide	C548780	therapeutic	20861237
DOID:8947	Diabetic Retinopathy	3-(4-chlorophenyl)-adamantane-1-carboxylic acid (pyridin-4-ylmethyl)amide	C548780	therapeutic	17065523
DOID:11832	Seizures	3,4-dicarboxyphenylglycine	C110733	therapeutic	17434465
DOID:10763	Hypertension	3,4-dihydropapaverine	C023608	therapeutic	539451
DOID:3071	Gliosarcoma	3,4-dihydroxybenzohydroxamic acid	C035419	therapeutic	15133626
DOID:526	HIV Infections	3,4-dihydroxybenzohydroxamic acid	C035419	therapeutic	10606163
DOID:4195	Hyperglycemia	3,4-dihydroxyphenylethanol	C005975	therapeutic	19393637
DOID:409	Liver Diseases	3,4-dihydroxyphenylethanol	C005975	therapeutic	19393637
DOID:1909	Melanoma	3,4-dihydroxyphenylpropionic acid	C000995	therapeutic	20685355
DOID:1679	Cystitis	3-(4-hydroxyphenyl)-4,5-dihydro-5-isoxazoleacetic acid methyl ester	C462499	therapeutic	20127836
DOID:2044	Drug-Induced Liver Injury	3-(5-(2,3-dichlorophenyl)-1H-tetrazol-1-yl)methylpyridine	C573616	therapeutic	22986947
DOID:1920	Hyperuricemia	3,5,2',4'-tetrahydroxychalcone	C556460	therapeutic	21167141
DOID:2044	Drug-Induced Liver Injury	3,5,5-trimethylhexanoylferrocene	C050224	therapeutic	21908766
DOID:13580	Cholestasis	3,6-dihydroxy-7-fluorocholanoic acid	C513118	therapeutic	16487557
DOID:9452	Fatty Liver	3,7,11,15-tetramethyl-2,4,6,10,14-hexadecapentaenoic acid	C034534	therapeutic	21071580
DOID:2316	Brain Ischemia	3,7-dimethyl-1-propargylxanthine	C057837	therapeutic	15111244
DOID:3021	Acute Kidney Injury	3-aminobenzamide	C025160	therapeutic	11049868
DOID:1909	Melanoma	3-aminobenzamide	C025160	therapeutic	12488552
DOID:8927	Learning Disorders	(3-aminopropyl)(n-butyl)phosphinic acid	C079148	therapeutic	9359592
DOID:11832	Seizures	3-bromo-7-nitroindazole	C106731	therapeutic	9222532
DOID:5419	Schizophrenia	3-chlorocarpipramine	C000449	therapeutic	4076529
DOID:0060058	Lymphoma	3-dihydroxy-6-methyl-7-(phenylmethyl)-4-propylnaphthalene-1-carboxylic acid	C547455	therapeutic	20133848
DOID:10685	Anxiety, Separation	(3-exo)-8-benzoyl-N-(((2S)7-chloro-2,3-dihydro-1,4-benzodioxin-1-yl)methyl)-8-azabicyclo(3.2.1)octane-3-methanamine monohydrochloride	C480819	therapeutic	12902993
DOID:1094	Hyperkinesis	(3-exo)-8-benzoyl-N-(((2S)7-chloro-2,3-dihydro-1,4-benzodioxin-1-yl)methyl)-8-azabicyclo(3.2.1)octane-3-methanamine monohydrochloride	C480819	therapeutic	12902993
DOID:2303	Stereotypic Movement Disorder	(3-exo)-8-benzoyl-N-(((2S)7-chloro-2,3-dihydro-1,4-benzodioxin-1-yl)methyl)-8-azabicyclo(3.2.1)octane-3-methanamine monohydrochloride	C480819	therapeutic	12902993
DOID:2043	Hepatitis B	3'-fluoro-2',3'-dideoxyguanosine	C055315	therapeutic	16495257|19564357
DOID:2030	Anxiety Disorders	3-hexen-1-ol	C051918	therapeutic	21515296
DOID:11832	Seizures	3-hydroxy-2-quinoxalinecarboxylic acid	C045596	therapeutic	2872934
DOID:2316	Brain Ischemia	3-hydroxyaniracetam	C061073	therapeutic	2776818
DOID:1612	Breast Neoplasms	3-hydroxylup-20(29)-ene-27,28-dioic acid dimethyl ester	C554289	therapeutic	20670616
DOID:11832	Seizures	3-hydroxypregnan-3-one 3-sulfate	C019427	therapeutic	9262314
DOID:14330	Parkinson Disease	3-methoxymethyl-7-(4,4,4-trifluorobutoxy)-3,3a,4,5-tetrahydro-1,3-oxazolo(3,4-a)quinolin-1-one	C492672	therapeutic	15178694
DOID:10652	Alzheimer Disease	3-methyl-5-(1-methyl-2-pyrrolidinyl)isoxazole	C088383	therapeutic	7913497
DOID:6000	Heart Failure	3-methyladenine	C025946	therapeutic	18619688
DOID:6364	Migraine Disorders	3-N-butyl-4,5-dihydrophthalide	C045855	therapeutic	21235591
DOID:3455	Stroke	3-n-butylphthalide	C027125	therapeutic	21524431
DOID:11832	Seizures	3-nitrophenyl 3-piperidinecarboxylate	C043857	therapeutic	6549050
DOID:1909	Melanoma	3-phenylpropionic acid	C035253	therapeutic	20685355
DOID:11832	Seizures	3-xylene	C031285	therapeutic	6431079|8907413
DOID:1612	Breast Neoplasms	4-(1H-imidazol-1-yl)retinoic acid	C496751	therapeutic	17145897|17387344
DOID:670	Amphetamine-Related Disorders	4-(2'-methoxyphenyl)-1-(2'-(N-(2''-pyridinyl)-4-iodobenzamido)ethyl)piperazine	C087205	therapeutic	11377919
DOID:1168	Hyperlipidemias	4-(2-naphthylcarboxamido)phenoxyisobutyric acid	C507129	therapeutic	15818713|16037304
DOID:1909	Melanoma	4-((3-bromophenyl)amino)-6,7-dimethoxyquinazoline	C088860	therapeutic	16077934
DOID:2394	Ovarian Neoplasms	4-((3-bromophenyl)amino)-6,7-dimethoxyquinazoline	C088860	therapeutic	16211241
DOID:3454	Brain Infarction	4-(4-(3-adamantan-1-ylureido)cyclohexyloxy)benzoic acid	C524106	therapeutic	19435785
DOID:6543	Acne Vulgaris	4-(4-(5,6,7,8-tetrahydro-5,5,8,8-tetramethyl-2-quinoxalinyl)-1,3-thiazol-2-yl)benzoic acid	C516309	therapeutic	16280299
DOID:14330	Parkinson Disease	4,4a,5,6,7,8,8a,9-octahydro-5-propyl-1H-pyrzolo(3,4-g)quinoline	C416545	therapeutic	7901395
DOID:11832	Seizures	4,4a,5,6,7,8,8a,9-octahydro-5-propyl-1H-pyrzolo(3,4-g)quinoline	C416545	therapeutic	1924492|1977176|1982269|7936204|8098511
DOID:1176	Bronchial Spasm	4-(4-(bis(4-fluorophenyl)methyl)piperazin-1-ylbut-2-enyloxy)acetic acid	C528564	therapeutic	18298128
DOID:1205	Hypersensitivity	4-(4-(bis(4-fluorophenyl)methyl)piperazin-1-ylbut-2-enyloxy)acetic acid	C528564	therapeutic	18298128
DOID:4483	Rhinitis	4-(4-(bis(4-fluorophenyl)methyl)piperazin-1-ylbut-2-enyloxy)acetic acid	C528564	therapeutic	18298128|19672097
DOID:37	Skin Diseases	4-(4-(bis(4-fluorophenyl)methyl)piperazin-1-ylbut-2-enyloxy)acetic acid	C528564	therapeutic	19672097
DOID:1555	Urticaria	4-(4-(bis(4-fluorophenyl)methyl)piperazin-1-ylbut-2-enyloxy)acetic acid	C528564	therapeutic	18298128
DOID:11832	Seizures	4,5,6,7-tetrahydroisoxazolo(4,5-c)pyridin-3-ol	C026804	therapeutic	6843784
DOID:3908	Carcinoma, Non-Small-Cell Lung	4-(acetoxymethylnitrosamino)-1-(3-pyridyl)-1-butanone	C081510	therapeutic	19380174
DOID:2030	Anxiety Disorders	4-(alpha-(4-allyl-2,5-dimethyl-1-piperazinyl)-3-methoxybenzyl)-N,N-diethylbenzamide	C088464	therapeutic	18045627|19830839
DOID:11832	Seizures	4-(alpha-(4-allyl-2,5-dimethyl-1-piperazinyl)-3-methoxybenzyl)-N,N-diethylbenzamide	C088464	therapeutic	15910761
DOID:1826	Epilepsy	4-amino-3-phenylbutyric acid	C008842	therapeutic	3137090
DOID:1094	Hyperkinesis	4-amino-5-hexynoic acid	C013785	therapeutic	3933514
DOID:2044	Drug-Induced Liver Injury	4-aminobenzamide	C041338	therapeutic	11461765
DOID:1883	Hepatitis C	4'-azidocytidine	C508950	therapeutic	18285474|18343801
DOID:10603	Glucose Intolerance	4b,5,9b,10-tetrahydroindeno(1,2-b)indole	C090686	therapeutic	18823964
DOID:4195	Hyperglycemia	4b,5,9b,10-tetrahydroindeno(1,2-b)indole	C090686	therapeutic	18823964
DOID:2018	Hyperinsulinism	4b,5,9b,10-tetrahydroindeno(1,2-b)indole	C090686	therapeutic	18823964
DOID:8927	Learning Disorders	4-(benzodioxan-5-yl)-1-(indan-2-yl)piperazine	C079549	therapeutic	10578133
DOID:5409	Small Cell Lung Carcinoma	4'-chlorodiazepam	C028513	therapeutic	11888910
DOID:1909	Melanoma	4-coumaric acid	C032171	therapeutic	20685355
DOID:2723	Dermatitis	4-cyano-4-(2,3-dihydro-8-methoxy-1,4-benzodioxin-5-yl)cyclohexanecarboxylic acid	C539236	therapeutic	18854230
DOID:1612	Breast Neoplasms	4-demethoxy-3'-deamino-3'-aziridinyl-4'-methylsulfonyldaunorubicin	C402179	therapeutic	11280756
DOID:1240	Leukemia	4-demethoxy-3'-deamino-3'-aziridinyl-4'-methylsulfonyldaunorubicin	C402179	therapeutic	11280756
DOID:3347	Osteosarcoma	4-demethoxy-3'-deamino-3'-aziridinyl-4'-methylsulfonyldaunorubicin	C402179	therapeutic	16140527
DOID:2394	Ovarian Neoplasms	4-demethoxy-3'-deamino-3'-aziridinyl-4'-methylsulfonyldaunorubicin	C402179	therapeutic	11280756
DOID:5409	Small Cell Lung Carcinoma	4-demethoxy-3'-deamino-3'-aziridinyl-4'-methylsulfonyldaunorubicin	C402179	therapeutic	11280756
DOID:1240	Leukemia	4'-deoxy-4'-iododoxorubicin	C053044	therapeutic	3607745
DOID:11832	Seizures	4-diphenylacetoxy-1,1-dimethylpiperidinium	C042375	therapeutic	8028781
DOID:2394	Ovarian Neoplasms	(((4-(ethoxycarbonyl)phenyl)amino)(2,2,4,4-tetramethyl thiochroman-6-yl)amino) methan-1-one	C508274	therapeutic	16133793
DOID:8927	Learning Disorders	4-hydroxybenzyl alcohol	C018966	therapeutic	9058011|9147253
DOID:8927	Learning Disorders	4-methoxycinnamic acid	C063318	therapeutic	12880915
DOID:9207	Myoclonus	4-methyl-alpha-ethyl-m-tyramine	C001632	therapeutic	37558
DOID:9452	Fatty Liver	4-methylene-2-octyl-5-oxofuran-3-carboxylic acid	C406734	therapeutic	14736702
DOID:9970	Obesity	4-methylene-2-octyl-5-oxofuran-3-carboxylic acid	C406734	therapeutic	14736702
DOID:2394	Ovarian Neoplasms	4-methylene-2-octyl-5-oxofuran-3-carboxylic acid	C406734	therapeutic	21442130
DOID:8577	Colitis, Ulcerative	4-methylesculetin	C570020	therapeutic	20380826|22119283
DOID:13250	Diarrhea	4-methylesculetin	C570020	therapeutic	20380826
DOID:2044	Drug-Induced Liver Injury	4-methyl-N-(3-(4-methylimidazol-1-yl)-5-(trifluoromethyl)phenyl)-3-((4-pyridin-3-ylpyrimidin-2-yl)amino)benzamide	C498826	therapeutic	21316382
DOID:5082	Liver Cirrhosis	4-methyl-N-(3-(4-methylimidazol-1-yl)-5-(trifluoromethyl)phenyl)-3-((4-pyridin-3-ylpyrimidin-2-yl)amino)benzamide	C498826	therapeutic	21316382
DOID:11396	Pulmonary Edema	4-methyl-N-(3-(4-methylimidazol-1-yl)-5-(trifluoromethyl)phenyl)-3-((4-pyridin-3-ylpyrimidin-2-yl)amino)benzamide	C498826	therapeutic	21473879
DOID:9119	Leukemia, Myeloid, Acute	4'-N-benzoylstaurosporine	C059539	therapeutic	20685248
DOID:37	Skin Diseases	4-nerolidylcatechol	C110583	therapeutic	19059332
DOID:2394	Ovarian Neoplasms	(((4-nitrophenyl)amino)(2,2,4,4-tetramethyl thiochroman-6-yl)amino) methane-1-thione	C476105	therapeutic	16133793
DOID:1612	Breast Neoplasms	4-oxofenretinide	C494898	therapeutic	16540676
DOID:769	Neuroblastoma	4-oxofenretinide	C494898	therapeutic	16540676
DOID:2394	Ovarian Neoplasms	4-oxofenretinide	C494898	therapeutic	16540676
DOID:5050	Carcinoma, Ehrlich Tumor	4-phenyl-5-(4-nitrocinnamoyl)-1,3,4-thiadiazolium-2-phenylamine	C116348	therapeutic	20385111
DOID:1909	Melanoma	4-phenyl-5-(4-nitrocinnamoyl)-1,3,4-thiadiazolium-2-phenylamine	C116348	therapeutic	20385111
DOID:14330	Parkinson Disease	4-phenylbutyric acid	C075773	therapeutic	21372141
DOID:114	Heart Diseases	5,10,15,20-tetrakis(N-methyl-4'-pyridyl)porphyrinato-iron(III)	C492721	therapeutic	19286953
DOID:3908	Carcinoma, Non-Small-Cell Lung	5-(2,4-dihydroxybenzylidene)-2-(phenylimino)-1,3-thiazolidin	C503643	therapeutic	16179969
DOID:9351	Diabetes Mellitus	5-((2,4-dioxo-5-thiazolidinyl)methyl)-2-methoxy-N-((4-(trifluoromethyl)phenyl)methyl)benzamide	C116017	therapeutic	11712408
DOID:4195	Hyperglycemia	5-((2,4-dioxo-5-thiazolidinyl)methyl)-2-methoxy-N-((4-(trifluoromethyl)phenyl)methyl)benzamide	C116017	therapeutic	10098657|10582556
DOID:1168	Hyperlipidemias	5-((2,4-dioxo-5-thiazolidinyl)methyl)-2-methoxy-N-((4-(trifluoromethyl)phenyl)methyl)benzamide	C116017	therapeutic	10098657
DOID:3908	Carcinoma, Non-Small-Cell Lung	5-((4-methylphenyl)methylene)-2-(phenylamino)-4(5H)-thiazolone	C503119	therapeutic	16179969
DOID:1094	Hyperkinesis	5-(4-methylpiperazin-1-yl)-8-chloropyrido(2,3-b)(1,5)benzoxazepine fumarate	C441720	therapeutic	9425613
DOID:12849	Autistic Disorder	5,6,7,8-tetrahydrobiopterin	C003402	therapeutic	16160627
DOID:14221	Metabolic Syndrome X	5,6,7,8-tetrahydrobiopterin	C003402	therapeutic	17098227
DOID:13250	Diarrhea	5,6,7,8-tetrahydrofolic acid	C030371	therapeutic	4966294
DOID:557	Kidney Diseases	5,6,7,8-tetrahydrofolic acid	C030371	therapeutic	4966294
DOID:615	Leukopenia	5,6,7,8-tetrahydrofolic acid	C030371	therapeutic	4966294
DOID:1909	Melanoma	5,6-dihydro-5-azacytidine	C013938	therapeutic	7687819
DOID:2645	Mesothelioma	5,6-dihydro-5-azacytidine	C013938	therapeutic	9179072|9554537
DOID:1240	Leukemia	5,7,3'-trihydroxy-3,4'-dimethoxyflavone	C549753	therapeutic	21229608
DOID:11832	Seizures	5,7-dichlorokynurenic acid	C066192	therapeutic	1326092|7529182|8951966
DOID:11832	Seizures	5-aminocarbonyl-10,11-dihydro-5H-dibenzo(a,d)cyclohepten-5,10-imine	C071316	therapeutic	10215643|8029253
DOID:2355	Anemia	5-benzylacyclouridine	C034753	therapeutic	2257294|2257295
DOID:4961	Bone Marrow Diseases	5-benzylacyclouridine	C034753	therapeutic	2257294
DOID:615	Leukopenia	5-benzylacyclouridine	C034753	therapeutic	2257294
DOID:8566	Herpes Simplex	5-chloro-1,3-dihydroxyacridone	C411209	therapeutic	10809021
DOID:1612	Breast Neoplasms	5'-deoxy-5'-fluorouridine	C534213	therapeutic	21357651
DOID:10763	Hypertension	5-(dimethylamino)-N-(3,4-dimethyl-5-isoxazolyl)-1-naphthalenesulfonamide	C085754	therapeutic	15477225
DOID:3119	Gastrointestinal Neoplasms	5-fluoropyrimidine	C029269	therapeutic	21673877
DOID:1749	Carcinoma, Squamous Cell	5-FU-CDDP protocol	C112530	therapeutic	10895216
DOID:1240	Leukemia	5-iminodaunorubicin	C018979	therapeutic	423181
DOID:670	Amphetamine-Related Disorders	5-methoxy 3-(1,2,3,6-tetrahydro-4-pyridinyl)1H indole	C025145	therapeutic	10780831
DOID:1612	Mammary Neoplasms, Animal	5-methylcytidine	C016568	therapeutic	7471817
DOID:9263	Homocystinuria	5-methyltetrahydrofolate	C005984	therapeutic	17413090
DOID:1089	Neural Tube Defects	5-methyltetrahydrofolate	C005984	therapeutic	17413090
DOID:10763	Hypertension	5-methylurapidil	C057446	therapeutic	7906241|8816361
DOID:1485	Cystic Fibrosis	5-O-(5-amino-5-deoxyribofuranosyl)-1N-(4-amino-2-hydroxybutanoyl)paromamine	C540944	therapeutic	19309154
DOID:12802	Mucopolysaccharidosis I	5-O-(5-amino-5-deoxyribofuranosyl)-1N-(4-amino-2-hydroxybutanoyl)paromamine	C540944	therapeutic	19309154
DOID:0050439	Usher Syndromes	5-O-(5-amino-5-deoxyribofuranosyl)-1N-(4-amino-2-hydroxybutanoyl)paromamine	C540944	therapeutic	19309154
DOID:11832	Seizures	5-thio-D-glucose	C003002	therapeutic	3084764|3928877
DOID:11832	Seizures	6-(6-(4-hydroxypiperidinyl)hexyloxy)-3-methylflavone hydrochloride	C081310	therapeutic	8355185
DOID:11832	Seizures	6,7-dibromo-5-nitro-2,3-quinoxalinedione	C092061	therapeutic	10698007
DOID:11832	Seizures	6,7-dichloroquinoxaline-2,3-dione	C061603	therapeutic	10698007|9424017
DOID:9119	Leukemia, Myeloid, Acute	6,7-dimethoxy-3-phenylquinoxaline	C106250	therapeutic	17050201
DOID:3347	Osteosarcoma	6-(7-nitro-2,1,3-benzoxadiazol-4-ylthio)hexanol	C528479	therapeutic	21673434
DOID:13580	Cholestasis	6,8-dimethyl-2-piperidinomethyl-2,3-dihydrothiazolo(2,3-f)xanthine	C498328	therapeutic	15500046
DOID:14330	Parkinson Disease	6-amino-2-(N, N-di-n-propylamino)thiazolo(4,5-f)indan	C414214	therapeutic	12524151
DOID:13580	Cholestasis	6-hydroxy-2,5,7,8-tetramethylchroman-2-carboxylic acid	C010643	therapeutic	12612912
DOID:1909	Melanoma	6-hydroxy-2,5,7,8-tetramethylchroman-2-carboxylic acid	C010643	therapeutic	17992120
DOID:114	Heart Diseases	6-hydroxymelatonin	C012365	therapeutic	12063298
DOID:11832	Seizures	6-methyl-2-(phenylethynyl)pyridine	C121465	therapeutic	10854901|15009663|18242586
DOID:1724	Duodenal Ulcer	6-methyl-6,11-dihydro-11-((N,N-dimethylamino)acetyl)dibenzo(c,f)-(1,2,5)-thiadiazepine 5,5-dioxide	C071160	therapeutic	1718290
DOID:11832	Seizures	6-methyl-6,11-dihydro-11-((N,N-dimethylamino)acetyl)dibenzo(c,f)-(1,2,5)-thiadiazepine 5,5-dioxide	C071160	therapeutic	1718290
DOID:6364	Migraine Disorders	7-(1-(4-chlorophenoxy)ethyl)-1,2,4-trazolo(1,5-alpha)pyrimidine	C432910	therapeutic	11474422
DOID:11832	Seizures	7-(1-(4-chlorophenoxy)ethyl)-1,2,4-trazolo(1,5-alpha)pyrimidine	C432910	therapeutic	11474422
DOID:3455	Stroke	7-(1-(4-chlorophenoxy)ethyl)-1,2,4-trazolo(1,5-alpha)pyrimidine	C432910	therapeutic	11474422
DOID:679	Basal Ganglia Diseases	(7-(2-(4-difluorophenyl)-1-piperazinyl)ethyl)-2-(2-furanyl)-7H-pyrazolo(4,3-e)(1,2,4)triazolo(1,5-c)pyrimidin-5-amine	C534887	therapeutic	18594798
DOID:2043	Hepatitis B	7,7'-dimethoxy-(4,4'-bi-1,3-benzodioxole)-5,5'-dicarboxylic acid dimethyl ester	C041398	therapeutic	16756086
DOID:1612	Breast Neoplasms	7-(benzylamino)-1,3,4,8-tetrahydropyrrolo(4,3,2-de)quinolin-8(1H)-one	C553817	therapeutic	19936915
DOID:1094	Hyperkinesis	7-chlorokynurenic acid	C057013	therapeutic	17609678|8000442
DOID:11832	Seizures	7-chlorokynurenic acid	C057013	therapeutic	10215643|10698007
DOID:1094	Hyperkinesis	7-hydroxyfluphenazine	C086815	therapeutic	7194019
DOID:1612	Breast Neoplasms	7-hydroxystaurosporine	C054852	therapeutic	10571245
DOID:13580	Cholestasis	7-hydroxytheonellasterol	C412852	therapeutic	22291955
DOID:1612	Breast Neoplasms	7-monohydroxyethylrutoside	C522803	therapeutic	9815559
DOID:114	Heart Diseases	7-monohydroxyethylrutoside	C522803	therapeutic	14647150|9815559
DOID:2394	Ovarian Neoplasms	7-monohydroxyethylrutoside	C522803	therapeutic	9815559
DOID:1094	Hyperkinesis	7-nitroindazole	C080122	therapeutic	9566027
DOID:326	Ischemia	7-oxoprostaglandin I2	C033705	therapeutic	2470357
DOID:1909	Melanoma	8-bromocyclic GMP	C016276	therapeutic	18004088
DOID:8947	Diabetic Retinopathy	8-chlorocarbochromen	C025945	therapeutic	19279317
DOID:824	Periodontitis	8-chlorocarbochromen	C025945	therapeutic	16572308
DOID:1094	Hyperkinesis	8-fluoro-12-(4-methylpiperazin-1-yl)-6H-(1)benzothieno(2,3-b)(1,5)benzodiazepine	C434584	therapeutic	11927170
DOID:2394	Ovarian Neoplasms	8-fluoroidarubicin	C099616	therapeutic	8794900
DOID:11832	Seizures	8-sulfocholecystokinin octapeptide	C090019	therapeutic	6090968
DOID:169	Neuroendocrine Tumors	90Y-octreotide, DOTA-Tyr(3)-	C496730	therapeutic	11521799
DOID:2349	Arteriosclerosis	9,11-linoleic acid	C046938	therapeutic	15778275
DOID:769	Neuroblastoma	9-(6-aminopyridin-3-yl)-1-(3-(trifluoromethyl)phenyl)benzo(h)(1,6)naphthyridin-2(1H)-one	C558529	therapeutic	22789543
DOID:399	Tuberculosis	9,9-dimethylcarbazine	C036600	therapeutic	6184934
DOID:8466	Retinal Degeneration	9-cis-retinal	C031390	therapeutic	17003450
DOID:7725	Epilepsy, Tonic-Clonic	(9H-fluoren-9-yl)methyl(1-((6-(tert-butoxycarbonyl)amino-1-((4-methyl-2-oxo-1,2-dihydroquinolin-7-yl)amino)-1-oxohexan-2-yl)amino)-3-cyclohexyl-1-oxopropan-2-yl)carbamate	C552254	therapeutic	20660766
DOID:11832	Seizures	(9H-fluoren-9-yl)methyl(1-((6-(tert-butoxycarbonyl)amino-1-((4-methyl-2-oxo-1,2-dihydroquinolin-7-yl)amino)-1-oxohexan-2-yl)amino)-3-cyclohexyl-1-oxopropan-2-yl)carbamate	C552254	therapeutic	20660766
DOID:1094	Hyperkinesis	9-hydroxy-risperidone	C079150	therapeutic	20662826
DOID:5419	Schizophrenia	9-hydroxy-risperidone	C079150	therapeutic	19825908
DOID:2303	Stereotypic Movement Disorder	9-hydroxy-risperidone	C079150	therapeutic	20662826
DOID:10763	Hypertension	A119637	C436344	therapeutic	12086979
DOID:10763	Hypertension	A 127722	C098644	therapeutic	22431579
DOID:9261	Nasopharyngeal Neoplasms	A 127722	C098644	therapeutic	17032313
DOID:1679	Cystitis	A-317491	C470346	therapeutic	17917716
DOID:1094	Hyperkinesis	A 68930	C065380	therapeutic	14960337
DOID:14330	Parkinson Disease	A 77636	C079415	therapeutic	7901395
DOID:13548	Parkinson Disease, Secondary	A 86929	C095427	therapeutic	8558425
DOID:2043	Hepatitis B	abacavir	C106538	therapeutic	12760870
DOID:526	HIV Infections	abacavir	C106538	therapeutic	10465092|11141242|11365545|11943262|12891065|16288408|17457083|20660842
DOID:526	HIV Infections	abacavir, lamivudine drug combination	C492871	therapeutic	19542866|20204580
DOID:11678	Onchocerciasis	abamectin	C048324	therapeutic	20644115
DOID:10955	Strongyloidiasis	abamectin	C048324	therapeutic	20644115
DOID:9207	Myoclonus	abecarnil	C062769	therapeutic	1970362
DOID:11832	Seizures	abecarnil	C062769	therapeutic	1361574|1970362|8577786|8938660
DOID:543	Dystonia	abobotulinumtoxinA	C542869	therapeutic	10798896
DOID:9119	Leukemia, Myeloid, Acute	ABT-737	C501332	therapeutic	17097560
DOID:8538	Lymphoma, Large B-Cell, Diffuse	ABT-737	C501332	therapeutic	18591385
DOID:5409	Small Cell Lung Carcinoma	ABT-737	C501332	therapeutic	19010845
DOID:11832	Seizures	ABT-769	C504647	therapeutic	16146429
DOID:10966	Nephrosis, Lipoid	ABVD protocol	C034632	therapeutic	17954296
DOID:1875	Erectile Dysfunction	AC3056	C542786	therapeutic	19040617
DOID:1574	Alcoholism	acamprosate	C043877	therapeutic	11772933|15608650|19523047|20585342
DOID:2316	Brain Ischemia	acamprosate	C043877	therapeutic	11076270
DOID:2560	Morphine Dependence	acamprosate	C043877	therapeutic	12065198
DOID:11984	Cardiomyopathy, Hypertrophic	Acarbose	D020909	therapeutic	20703014
DOID:12932	Endomyocardial Fibrosis	Acarbose	D020909	therapeutic	20703014
DOID:9452	Fatty Liver	Acarbose	D020909	therapeutic	14975757|19207582
DOID:3119	Gastrointestinal Neoplasms	Acarbose	D020909	therapeutic	9617344
DOID:4195	Hyperglycemia	Acarbose	D020909	therapeutic	20667563
DOID:9970	Obesity	Acarbose	D020909	therapeutic	19207582
DOID:11832	Seizures	ACEA 1011	C082999	therapeutic	10618468|8162948
DOID:11832	Seizures	ACEA 1328	C093392	therapeutic	10698007
DOID:2030	Anxiety Disorders	Acebutolol	D000070	therapeutic	6712870
DOID:10763	Hypertension	Acebutolol	D000070	therapeutic	2399187|2859780|2872366|3943932|6110712|6137380|70680
DOID:3394	Myocardial Ischemia	Acebutolol	D000070	therapeutic	6890361
DOID:1875	Erectile Dysfunction	acecarbromal	C023718	therapeutic	10081103
DOID:7148	Arthritis, Rheumatoid	aceclofenac	C056498	therapeutic	8778950
DOID:520	Aortic Diseases	Acenocoumarol	D000074	therapeutic	8171941
DOID:3454	Brain Infarction	Acenocoumarol	D000074	therapeutic	1682588
DOID:1588	Thrombocytopenia	Acenocoumarol	D000074	therapeutic	8171941
DOID:1612	Breast Neoplasms	ACE protocol 1	C042831	therapeutic	7512436
DOID:0060058	Lymphoma	ACE protocol 1	C042831	therapeutic	8562950
DOID:1094	Hyperkinesis	acetabutone	C073053	therapeutic	216979
DOID:9207	Myoclonus	acetabutone	C073053	therapeutic	37558
DOID:83	Cataract	4-Acetamido-4'-isothiocyanatostilbene-2,2'-disulfonic Acid	D012856	therapeutic	11051603
DOID:2349	Arteriosclerosis	Acetaminophen	D000082	therapeutic	11724102
DOID:13189	Arthritis, Gouty	Acetaminophen	D000082	therapeutic	17276548
DOID:7148	Arthritis, Rheumatoid	Acetaminophen	D000082	therapeutic	1833009|4090569
DOID:8778	Crohn Disease	Acetaminophen	D000082	therapeutic	21127120
DOID:9370	Exophthalmos	Acetaminophen	D000082	therapeutic	6409656
DOID:1909	Melanoma	Acetaminophen	D000082	therapeutic	12690304
DOID:6364	Migraine Disorders	Acetaminophen	D000082	therapeutic	19469263|20530076
DOID:5844	Myocardial Infarction	Acetaminophen	D000082	therapeutic	15256373
DOID:1289	Neurodegenerative Diseases	Acetaminophen	D000082	therapeutic	18514411
DOID:14464	Neuroleptic Malignant Syndrome	Acetaminophen	D000082	therapeutic	1590507
DOID:8398	Osteoarthritis	Acetaminophen	D000082	therapeutic	18177922
DOID:11832	Seizures	Acetaminophen	D000082	therapeutic	6308277
DOID:0050127	Sinusitis	Acetaminophen	D000082	therapeutic	8607519
DOID:2247	Spondylosis	Acetaminophen	D000082	therapeutic	4712825
DOID:3455	Stroke	Acetaminophen	D000082	therapeutic	20079345
DOID:10923	Anemia, Sickle Cell	acetaminophen, codeine drug combination	C526278	therapeutic	1373356
DOID:6725	Spinal Stenosis	acetaminophen, hydrocodone drug combination	C083640	therapeutic	16089243
DOID:9588	Encephalitis	Acetates	D000085	therapeutic	21272004
DOID:543	Dystonia	Acetazolamide	D000086	therapeutic	15455790
DOID:1826	Epilepsy	Acetazolamide	D000086	therapeutic	10474731|11934510|1246508
DOID:1686	Glaucoma	Acetazolamide	D000086	therapeutic	1124417|4706085|5395427|9307648
DOID:13550	Glaucoma, Angle-Closure	Acetazolamide	D000086	therapeutic	5013835
DOID:4890	Myoclonic Epilepsy, Juvenile	Acetazolamide	D000086	therapeutic	2122276
DOID:2106	Myotonia Congenita	Acetazolamide	D000086	therapeutic	11985388
DOID:450	Myotonic Disorders	Acetazolamide	D000086	therapeutic	835937
DOID:9282	Ocular Hypertension	Acetazolamide	D000086	therapeutic	32733
DOID:3083	Pulmonary Disease, Chronic Obstructive	Acetazolamide	D000086	therapeutic	6410668
DOID:9220	Sleep Apnea, Central	Acetazolamide	D000086	therapeutic	9696283
DOID:3455	Stroke	Acetazolamide	D000086	therapeutic	10816334
DOID:1168	Hyperlipidemias	acetiromate	C002002	therapeutic	4142437
DOID:3345	Xanthomatosis	acetiromate	C002002	therapeutic	4142437
DOID:2527	Nephrosis	Acetohexamide	D000092	therapeutic	473209
DOID:11832	Seizures	Acetone	D000096	therapeutic	19694724
DOID:5050	Carcinoma, Ehrlich Tumor	acetone cyanohydrin	C010833	therapeutic	20126898
DOID:2030	Anxiety Disorders	acetophenazine	C100162	therapeutic	14020672|5100621
DOID:114	Heart Diseases	acetophenazine	C100162	therapeutic	13922058
DOID:1094	Hyperkinesis	acetophenazine	C100162	therapeutic	13904111
DOID:4964	Neurotic Disorders	acetophenazine	C100162	therapeutic	13883575
DOID:5419	Schizophrenia	acetophenazine	C100162	therapeutic	13883576|5336562
DOID:1094	Hyperkinesis	Acetophenones	D000098	therapeutic	15317469
DOID:3454	Brain Infarction	acetovanillone	C056165	therapeutic	19417757
DOID:12935	Cardiomyopathy, Alcoholic	acetovanillone	C056165	therapeutic	22497828
DOID:114	Heart Diseases	acetovanillone	C056165	therapeutic	17217956
DOID:10763	Hypertension	acetovanillone	C056165	therapeutic	16053986|16580579|20713914|22431579
DOID:11832	Seizures	acetyl-11-ketoboswellic acid	C094432	therapeutic	17139192
DOID:83	Cataract	Acetylcarnitine	D000108	therapeutic	20067779
DOID:10003	Hearing Loss, Sensorineural	Acetylcarnitine	D000108	therapeutic	21525749
DOID:10652	Alzheimer Disease	Acetylcholine	D000109	therapeutic	20056170
DOID:1875	Erectile Dysfunction	Acetylcholine	D000109	therapeutic	10368209
DOID:2355	Anemia	Acetylcysteine	D000111	therapeutic	20946910|22174104
DOID:8805	Angina, Unstable	Acetylcysteine	D000111	therapeutic	3127076|3137075
DOID:3312	Bipolar Disorder	Acetylcysteine	D000111	therapeutic	20800897
DOID:1749	Carcinoma, Squamous Cell	Acetylcysteine	D000111	therapeutic	17015178
DOID:682	Compartment Syndromes	Acetylcysteine	D000111	therapeutic	20309660
DOID:1485	Cystic Fibrosis	Acetylcysteine	D000111	therapeutic	19747007
DOID:1679	Cystitis	Acetylcysteine	D000111	therapeutic	1166056|18149|3522468|4032564|475846|597704|6495457|6530353
DOID:3213	Demyelinating Diseases	Acetylcysteine	D000111	therapeutic	19840221
DOID:11247	Disseminated Intravascular Coagulation	Acetylcysteine	D000111	therapeutic	8104747
DOID:2742	Ear Diseases	Acetylcysteine	D000111	therapeutic	15496615
DOID:10603	Glucose Intolerance	Acetylcysteine	D000111	therapeutic	21145380
DOID:114	Heart Diseases	Acetylcysteine	D000111	therapeutic	3194911
DOID:2237	Hepatitis	Acetylcysteine	D000111	therapeutic	8104747
DOID:4195	Hyperglycemia	Acetylcysteine	D000111	therapeutic	16814277
DOID:1094	Hyperkinesis	Acetylcysteine	D000111	therapeutic	15234256
DOID:2977	Hyperoxaluria	Acetylcysteine	D000111	therapeutic	18423961
DOID:1205	Hypersensitivity	Acetylcysteine	D000111	therapeutic	19654922
DOID:10763	Hypertension	Acetylcysteine	D000111	therapeutic	16546835|18430051|20713914
DOID:12556	Kidney Tubular Necrosis, Acute	Acetylcysteine	D000111	therapeutic	17365906
DOID:409	Liver Diseases	Acetylcysteine	D000111	therapeutic	16922458|9581680
DOID:850	Lung Diseases	Acetylcysteine	D000111	therapeutic	12815614
DOID:5844	Myocardial Infarction	Acetylcysteine	D000111	therapeutic	21671307|3127076|3137075
DOID:3394	Myocardial Ischemia	Acetylcysteine	D000111	therapeutic	9188292|9261645
DOID:820	Myocarditis	Acetylcysteine	D000111	therapeutic	9261645
DOID:1089	Neural Tube Defects	Acetylcysteine	D000111	therapeutic	19446573
DOID:3602	Neurotoxicity Syndromes	Acetylcysteine	D000111	therapeutic	20696200
DOID:9970	Obesity	Acetylcysteine	D000111	therapeutic	16814277
DOID:576	Proteinuria	Acetylcysteine	D000111	therapeutic	17270171
DOID:11396	Pulmonary Edema	Acetylcysteine	D000111	therapeutic	17507140
DOID:1074	Renal Insufficiency	Acetylcysteine	D000111	therapeutic	11470263|15546888|18423961
DOID:11394	Respiratory Distress Syndrome, Adult	Acetylcysteine	D000111	therapeutic	12210543
DOID:0050597	Schistosomiasis mansoni	Acetylcysteine	D000111	therapeutic	21426905
DOID:11832	Seizures	Acetylcysteine	D000111	therapeutic	16185759
DOID:10808	Stomach Ulcer	Acetylcysteine	D000111	therapeutic	17603938|17918041
DOID:13336	Toxoplasmosis, Congenital	acetylspiramycin	C033163	therapeutic	21319040
DOID:6000	Heart Failure	acetylstrophanthidin	C004681	therapeutic	4381563
DOID:365	Urinary Bladder Diseases	Acids	D000143	therapeutic	17132713
DOID:2349	Arteriosclerosis	acipimox	C027696	therapeutic	19762785
DOID:1749	Carcinoma, Squamous Cell	Acitretin	D017255	therapeutic	16196285
DOID:1909	Melanoma	Acitretin	D017255	therapeutic	16109552
DOID:3389	Papillon-Lefevre Disease	Acitretin	D017255	therapeutic	16008657
DOID:8649	Tongue Neoplasms	Acitretin	D017255	therapeutic	16196285
DOID:13580	Cholestasis	acivicin	C006303	therapeutic	7624871
DOID:9119	Leukemia, Myeloid, Acute	Aclarubicin	D015250	therapeutic	1942537
DOID:1612	Breast Neoplasms	AC protocol	C038334	therapeutic	15367414
DOID:1909	Melanoma	Acridine Orange	D000165	therapeutic	16814760
DOID:769	Neuroblastoma	Acridine Orange	D000165	therapeutic	16814760
DOID:1555	Urticaria	acrivastine	C043648	therapeutic	2569995|2569996|2569997|2569998|6149965
DOID:1240	Leukemia	acteoside	C058956	therapeutic	20932957
DOID:1826	Epilepsy	ACTH (4-10)	C011394	therapeutic	1337045
DOID:1826	Epilepsy	ACTH (4-10), Phe(7)-	C034159	therapeutic	1337045
DOID:1826	Epilepsy	ACTH (4-9)	C028024	therapeutic	1337045
DOID:635	Acquired Immunodeficiency Syndrome	Acyclovir	D000212	therapeutic	2964805
DOID:1679	Cystitis	Acyclovir	D000212	therapeutic	2837588
DOID:9588	Encephalitis	Acyclovir	D000212	therapeutic	1476483
DOID:646	Encephalitis, Viral	Acyclovir	D000212	therapeutic	15247861|18755125|7632529
DOID:2043	Hepatitis B	Acyclovir	D000212	therapeutic	6841304
DOID:8704	Herpes Genitalis	Acyclovir	D000212	therapeutic	18755125|19567772|2895840
DOID:8566	Herpes Simplex	Acyclovir	D000212	therapeutic	10715843|1315949|16503907|17174341|18380715|3510331
DOID:8536	Herpes Zoster	Acyclovir	D000212	therapeutic	15181487|1671969|17651180|3510331|8416680|9707315|9865134
DOID:10554	Meningoencephalitis	Acyclovir	D000212	therapeutic	10615548|1476483|16854507
DOID:12336	Infertility, Male	acyline	C109238	therapeutic	20584762
DOID:6543	Acne Vulgaris	adapalene	C063610	therapeutic	12207595|15891249|17166623|17518990|21864882|8396608|9557255|9990413
DOID:1094	Attention Deficit Disorder with Hyperactivity	Adderall	C090411	therapeutic	10461823|11765290|17896898
DOID:2043	Hepatitis B	adefovir	C053001	therapeutic	10377169|11709523|12500185|16152756|16448446|16913979|17052272|17404847|17409599|17687019|17854030|17935165|17983429|18795708|19203548|19373086
DOID:2043	Hepatitis B, Chronic	adefovir	C053001	therapeutic	16338024|18350610|18367858|19152409|19346146|19712848|20332649|20559524|20659226|20729619|20872709
DOID:5082	Liver Cirrhosis	adefovir	C053001	therapeutic	17409599
DOID:2043	Hepatitis B	adefovir dipivoxil	C106812	therapeutic	10628774|11511568|11551579|12362303|15104374|15142051|15259898|15307884|15388423|15497163|15561234|15564749|15565615|15778544|15866639|15866657|15948869|15964093|15973721|15980671|16240690|16274835|16386596|16481275|16481305|16611191|17112914|17241380|17310821|17321635|17326221|17402992|17516533|17530361|18031370|18184193|18461609|18816503|19043923|19229115|19674281|19758269
DOID:2043	Hepatitis B, Chronic	adefovir dipivoxil	C106812	therapeutic	10869300|12143057|12962817|14647053|14699491|14756274|14997399|15125374|15655050|15740536|15915463|16224157|16278590|16386595|16699864|16729316|16842441|17087951|17196132|17256746|17400303|17431777|17561304|17637268|17683493|17713159|17898551|17983801|17988233|18279995|18433925|18572751|18971179|19119245|19222742|19302908|19346785|19387534|19602924|19669266|19704174|19780875|19818142|19912686|203…
DOID:526	HIV Infections	adefovir dipivoxil	C106812	therapeutic	11365545|11486172
DOID:5082	Liver Cirrhosis	adefovir dipivoxil	C106812	therapeutic	16611191|17087951|19912686
DOID:12236	Liver Cirrhosis, Biliary	adefovir dipivoxil	C106812	therapeutic	11511568|15048802
DOID:2841	Asthma	Adenosine	D000241	therapeutic	3609189
DOID:1826	Epilepsy	Adenosine	D000241	therapeutic	11404469
DOID:7725	Epilepsy, Tonic-Clonic	Adenosine	D000241	therapeutic	16962142
DOID:6000	Heart Failure	Adenosine	D000241	therapeutic	16021913|20093999
DOID:10763	Hypertension	Adenosine	D000241	therapeutic	3699881
DOID:1073	Hypertension, Renal	Adenosine	D000241	therapeutic	3044993
DOID:11832	Seizures	Adenosine	D000241	therapeutic	7793724
DOID:2841	Asthma	Cyclic AMP	D000242	therapeutic	6327346
DOID:4552	Carcinoma, Large Cell	Adenosine Triphosphate	D000255	therapeutic	20156429
DOID:9849	Meniere Disease	Adenosine Triphosphate	D000255	therapeutic	11700197
DOID:1307	Dementia	S-Adenosylmethionine	D012436	therapeutic	7527320
DOID:3213	Demyelinating Diseases	S-Adenosylmethionine	D012436	therapeutic	7527320
DOID:2044	Drug-Induced Liver Injury	S-Adenosylmethionine	D012436	therapeutic	11346894|18068290|20450926|22683606
DOID:0000000	Gallbladder Diseases	S-Adenosylmethionine	D012436	therapeutic	18518811
DOID:1094	Hyperkinesis	S-Adenosylmethionine	D012436	therapeutic	14643842
DOID:1459	Hypothyroidism	S-Adenosylmethionine	D012436	therapeutic	18518811
DOID:5082	Liver Cirrhosis	S-Adenosylmethionine	D012436	therapeutic	8878782
DOID:409	Liver Diseases	S-Adenosylmethionine	D012436	therapeutic	1327655
DOID:1074	Renal Insufficiency	S-Adenosylmethionine	D012436	therapeutic	8497444
DOID:5419	Schizophrenia	S-Adenosylmethionine	D012436	therapeutic	18824331
DOID:319	Spinal Cord Diseases	S-Adenosylmethionine	D012436	therapeutic	19821069
DOID:593	Agoraphobia	adinazolam	C039668	therapeutic	2651489|8392297
DOID:2030	Anxiety Disorders	adinazolam	C039668	therapeutic	1480515|1527233|1664741|1673080|3137614|6320036|8234145
DOID:594	Panic Disorder	adinazolam	C039668	therapeutic	2651489|8392297
DOID:4724	Brain Edema	adiphenine	C084829	therapeutic	20324
DOID:11832	Seizures	adrafinil	C022116	therapeutic	6310690
DOID:3021	Acute Kidney Injury	Adrenal Cortex Hormones	D000305	therapeutic	11014318|11728996|14558336|2179759|857181
DOID:583	Anemia, Hemolytic	Adrenal Cortex Hormones	D000305	therapeutic	2320485
DOID:13382	Anemia, Megaloblastic	Adrenal Cortex Hormones	D000305	therapeutic	8124920
DOID:10923	Anemia, Sickle Cell	Adrenal Cortex Hormones	D000305	therapeutic	18717146
DOID:13189	Arthritis, Gouty	Adrenal Cortex Hormones	D000305	therapeutic	5655316
DOID:676	Arthritis, Juvenile Rheumatoid	Adrenal Cortex Hormones	D000305	therapeutic	12682624|6772782
DOID:2841	Asthma	Adrenal Cortex Hormones	D000305	therapeutic	10069892|10359889|10461081|10934090|10967152|12070353|19681236|9878995
DOID:9446	Cholangitis	Adrenal Cortex Hormones	D000305	therapeutic	12911838
DOID:8577	Colitis, Ulcerative	Adrenal Cortex Hormones	D000305	therapeutic	3018180|5346284|8129010
DOID:3363	Coronary Artery Disease	Adrenal Cortex Hormones	D000305	therapeutic	16939743
DOID:8778	Crohn Disease	Adrenal Cortex Hormones	D000305	therapeutic	15626912|8129010
DOID:3213	Demyelinating Diseases	Adrenal Cortex Hormones	D000305	therapeutic	10458263
DOID:8741	Dermatitis, Seborrheic	Adrenal Cortex Hormones	D000305	therapeutic	17910727
DOID:2044	Drug-Induced Liver Injury	Adrenal Cortex Hormones	D000305	therapeutic	11728996|1872757|6450299
DOID:999	Eosinophilia	Adrenal Cortex Hormones	D000305	therapeutic	11728996|1995239
DOID:998	Eosinophilia-Myalgia Syndrome	Adrenal Cortex Hormones	D000305	therapeutic	1523446|1582284|1829754
DOID:0050486	Exanthema	Adrenal Cortex Hormones	D000305	therapeutic	11728996
DOID:13636	Fanconi Anemia	Adrenal Cortex Hormones	D000305	therapeutic	1655018
DOID:13375	Giant Cell Arteritis	Adrenal Cortex Hormones	D000305	therapeutic	7780570
DOID:2921	Glomerulonephritis	Adrenal Cortex Hormones	D000305	therapeutic	11805173|17786148|20364568
DOID:10976	Glomerulonephritis, Membranous	Adrenal Cortex Hormones	D000305	therapeutic	16234291
DOID:13189	Gout	Adrenal Cortex Hormones	D000305	therapeutic	11876034
DOID:6000	Heart Failure	Adrenal Cortex Hormones	D000305	therapeutic	9470025
DOID:12554	Hemolytic-Uremic Syndrome	Adrenal Cortex Hormones	D000305	therapeutic	12432194|6870446
DOID:12351	Hepatitis, Alcoholic	Adrenal Cortex Hormones	D000305	therapeutic	20578267
DOID:12700	Hyperprolactinemia	Adrenal Cortex Hormones	D000305	therapeutic	6096047
DOID:13603	Jaundice, Obstructive	Adrenal Cortex Hormones	D000305	therapeutic	2971425
DOID:1240	Leukemia	Adrenal Cortex Hormones	D000305	therapeutic	10742070
DOID:850	Lung Diseases	Adrenal Cortex Hormones	D000305	therapeutic	3101142
DOID:9074	Lupus Erythematosus, Systemic	Adrenal Cortex Hormones	D000305	therapeutic	19995658|3345908
DOID:12157	Meningitis, Aseptic	Adrenal Cortex Hormones	D000305	therapeutic	3502034
DOID:13378	Mucocutaneous Lymph Node Syndrome	Adrenal Cortex Hormones	D000305	therapeutic	16939743
DOID:9538	Multiple Myeloma	Adrenal Cortex Hormones	D000305	therapeutic	17355553
DOID:2377	Multiple Sclerosis	Adrenal Cortex Hormones	D000305	therapeutic	3018180
DOID:1063	Nephritis, Interstitial	Adrenal Cortex Hormones	D000305	therapeutic	11728996|11774962|14558336|15007714|20067906|3684403|9799071
DOID:9810	Polyarteritis Nodosa	Adrenal Cortex Hormones	D000305	therapeutic	2399379
DOID:10772	Purpura, Thrombotic Thrombocytopenic	Adrenal Cortex Hormones	D000305	therapeutic	12432194
DOID:8553	Pyoderma Gangrenosum	Adrenal Cortex Hormones	D000305	therapeutic	16327720
DOID:1811	Reflex Sympathetic Dystrophy	Adrenal Cortex Hormones	D000305	therapeutic	8962978|9471167
DOID:11563	Retinal Vasculitis	Adrenal Cortex Hormones	D000305	therapeutic	17162415
DOID:8881	Rosacea	Adrenal Cortex Hormones	D000305	therapeutic	133840
DOID:3572	Sinus Thrombosis, Intracranial	Adrenal Cortex Hormones	D000305	therapeutic	4056835
DOID:9362	Status Asthmaticus	Adrenal Cortex Hormones	D000305	therapeutic	1684024|1763262|8086092
DOID:14256	Still's Disease, Adult-Onset	Adrenal Cortex Hormones	D000305	therapeutic	1578459
DOID:8924	THROMBOCYTOPENIC PURPURA, AUTOIMMUNE	Adrenal Cortex Hormones	D000305	therapeutic	1057740
DOID:1555	Urticaria	Adrenal Cortex Hormones	D000305	therapeutic	11476468
DOID:865	Vasculitis	Adrenal Cortex Hormones	D000305	therapeutic	14576606|9680118
DOID:12132	Wegener Granulomatosis	Adrenal Cortex Hormones	D000305	therapeutic	19184066
DOID:10763	Hypertension	Adrenergic alpha-2 Receptor Agonists	D058647	therapeutic	8586822
DOID:2841	Asthma	Adrenergic beta-Agonists	D000318	therapeutic	2563215|7915431
DOID:10763	Hypertension	Adrenergic alpha-Antagonists	D000317	therapeutic	21679007
DOID:936	Brain Diseases	Adrenergic beta-Antagonists	D000319	therapeutic	12913994
DOID:11984	Cardiomyopathy, Hypertrophic	Adrenergic beta-Antagonists	D000319	therapeutic	1892084
DOID:3363	Coronary Artery Disease	Adrenergic beta-Antagonists	D000319	therapeutic	1974748|2859798
DOID:1686	Glaucoma	Adrenergic beta-Antagonists	D000319	therapeutic	12571398
DOID:10763	Hypertension	Adrenergic beta-Antagonists	D000319	therapeutic	13230|20577082|2459541|2856769|2867493|2893535|3075397|3300238|6145298|6151891|6193367|6761057|6844370|7915698|8506674|9230324
DOID:1073	Hypertension, Renal	Adrenergic beta-Antagonists	D000319	therapeutic	2908299
DOID:1074	Renal Insufficiency	Adrenergic beta-Antagonists	D000319	therapeutic	10539815
DOID:1826	Epilepsy	Adrenocorticotropic Hormone	D000324	therapeutic	3030155|6283484
DOID:2746	Glycogen Storage Disease Type V	Adrenocorticotropic Hormone	D000324	therapeutic	4313853
DOID:0050589	Inflammatory Bowel Diseases	Adrenocorticotropic Hormone	D000324	therapeutic	4292814
DOID:2377	Multiple Sclerosis	Adrenocorticotropic Hormone	D000324	therapeutic	15214377|8868375
DOID:308	Epilepsies, Myoclonic	adrenocorticotropin zinc	C006418	therapeutic	6304397
DOID:1826	Epilepsy	adrenocorticotropin zinc	C006418	therapeutic	6278976
DOID:11832	Seizures	adrenocorticotropin zinc	C006418	therapeutic	6266269
DOID:10763	Hypertension	Adrenomedullin	D053607	therapeutic	11459117|14751847
DOID:14330	Parkinson Disease	adrogolide hydrochloride	C095428	therapeutic	11176963
DOID:13548	Parkinson Disease, Secondary	adrogolide hydrochloride	C095428	therapeutic	8558425
DOID:9119	Leukemia, Myeloid, Acute	AEG 35156	C498209	therapeutic	19652057
DOID:11054	Urinary Bladder Neoplasms	AG 1879	C412373	therapeutic	17093206
DOID:2560	Morphine Dependence	Agmatine	D000376	therapeutic	15541421|15899480|20950603
DOID:2559	Opioid-Related Disorders	Agmatine	D000376	therapeutic	12062577
DOID:1176	Bronchial Spasm	AH 21-132	C044843	therapeutic	7542355
DOID:10763	Hypertension	AH 23848	C046926	therapeutic	2147173
DOID:7725	Epilepsy, Tonic-Clonic	AHR 11748	C064672	therapeutic	3659116
DOID:526	HIV Infections	AICA ribonucleotide	C031143	therapeutic	19720090
DOID:8584	Burkitt Lymphoma	AIEOP acute lymphoblastic leukemia protocol	C077194	therapeutic	1457577
DOID:381	Joint Diseases	ajulemic acid	C471849	therapeutic	12566094|18040689
DOID:1686	Glaucoma	AL3037A	C448439	therapeutic	11846512
DOID:9282	Ocular Hypertension	AL3037A	C448439	therapeutic	11846512
DOID:10763	Hypertension	Enkephalin, Leucine-2-Alanine	D016308	therapeutic	8981066
DOID:1883	Hepatitis C	Enkephalin, Ala(2)-MePhe(4)-Gly(5)-	D020875	therapeutic	17299060
DOID:10763	Hypertension	Enkephalin, Ala(2)-MePhe(4)-Gly(5)-	D020875	therapeutic	8981066
DOID:456	Ascariasis	Albendazole	D015766	therapeutic	18430913
DOID:10079	Cysticercosis	Albendazole	D015766	therapeutic	16382035|9724010|9843265
DOID:1496	Echinococcosis, Hepatic	Albendazole	D015766	therapeutic	9838237
DOID:12211	Elephantiasis, Filarial	Albendazole	D015766	therapeutic	21537687
DOID:10718	Giardiasis	Albendazole	D015766	therapeutic	17333792
DOID:883	Helminthiasis	Albendazole	D015766	therapeutic	12886816
DOID:11678	Onchocerciasis	Albendazole	D015766	therapeutic	1796233
DOID:930	Orbital Diseases	Albendazole	D015766	therapeutic	9843265
DOID:680	Tauopathies	Albendazole	D015766	therapeutic	16930453
DOID:9477	Pulmonary Embolism	albolabrin	C064595	therapeutic	8236159
DOID:1883	Hepatitis C, Chronic	albuferon	C473631	therapeutic	16487617
DOID:1612	Breast Neoplasms	albumin-bound paclitaxel	C466458	therapeutic	18235124
DOID:3908	Carcinoma, Non-Small-Cell Lung	albumin-bound paclitaxel	C466458	therapeutic	18235124
DOID:2841	Asthma	Albuterol	D000420	therapeutic	10023788|10480584|11142280|11729705|11991558|12027070|12355682|12734767|12972899|1572199|17380691|17700005|18023335|18225795|18717146|19329721|1978102|2693116|2782734|2849969|2974263|3109801|3223643|3537092|3898925|3968329|4067618|4430301|4921234|6435488|6811006|7117428|7437783|7893301|7982368|81404|8417883|8681661|8968295|9428298|9616533|9707465|9949315
DOID:6132	Bronchitis, Chronic	Albuterol	D000420	therapeutic	3311117
DOID:3363	Coronary Artery Disease	Albuterol	D000420	therapeutic	6706438
DOID:10763	Hypertension	Albuterol	D000420	therapeutic	8112392
DOID:850	Lung Diseases	Albuterol	D000420	therapeutic	14984458
DOID:2320	Lung Diseases, Obstructive	Albuterol	D000420	therapeutic	2462383
DOID:820	Myocarditis	Albuterol	D000420	therapeutic	16908771
DOID:3083	Pulmonary Disease, Chronic Obstructive	Albuterol	D000420	therapeutic	15494380|1835292|19011503|2951798
DOID:9362	Status Asthmaticus	Albuterol	D000420	therapeutic	114264|7427548
DOID:11832	Seizures	albutoin	C006443	therapeutic	5451364
DOID:7148	Arthritis, Rheumatoid	alclofenac	C084615	therapeutic	241598
DOID:3310	Dermatitis, Atopic	alclometasone dipropionate	C021137	therapeutic	10497905|17163257|2938740|6357892|6389385
DOID:37	Skin Diseases	alclometasone dipropionate	C021137	therapeutic	2279745
DOID:2030	Anxiety Disorders	Alcohols	D000438	therapeutic	15338105
DOID:2975	Kidney Diseases, Cystic	Alcohols	D000438	therapeutic	10795615
DOID:0080001	Bone Diseases	Alendronate	D019386	therapeutic	16699055
DOID:184	Bone Neoplasms	Alendronate	D019386	therapeutic	10791010
DOID:4305	Giant Cell Tumor of Bone	Alendronate	D019386	therapeutic	15037971
DOID:11476	Osteoporosis	Alendronate	D019386	therapeutic	10197297|12461152|12862363|15455384|17164314|17882678|17955251|20927253
DOID:3347	Osteosarcoma	Alendronate	D019386	therapeutic	15049011
DOID:10763	Hypertension	Alfentanil	D015760	therapeutic	15167427|1971163
DOID:13810	Hyperlipoproteinemia Type II	alfibrate	C005681	therapeutic	1006248
DOID:47	Prostatic Diseases	alfuzosin	C047638	therapeutic	16407011
DOID:14654	Prostatitis	alfuzosin	C047638	therapeutic	1361435
DOID:2321	Dyspepsia	alginate, aluminium hydroxide, magnesium trisilicate, sodium bicarbonate drug combination	C007829	therapeutic	9570261
DOID:12932	Endomyocardial Fibrosis	aliskiren	C446481	therapeutic	18829990
DOID:10763	Hypertension	aliskiren	C446481	therapeutic	15662231|18802783|18957387|21393355|21660247
DOID:1612	Breast Neoplasms	alitretinoin	C103303	therapeutic	16344269
DOID:6498	Keratosis, Seborrheic	alitretinoin	C103303	therapeutic	16144296
DOID:9119	Leukemia, Myeloid, Acute	alitretinoin	C103303	therapeutic	10536188
DOID:3805	Porokeratosis	alitretinoin	C103303	therapeutic	16144296
DOID:8534	Gastroesophageal Reflux	alizapride	C033968	therapeutic	3602025
DOID:750	Peptic Ulcer	Alkalies	D000468	therapeutic	8667442
DOID:2044	Drug-Induced Liver Injury	Alkaloids	D000470	therapeutic	21224420
DOID:1184	Nephrotic Syndrome	Alkylating Agents	D000477	therapeutic	3600915
DOID:2394	Ovarian Neoplasms	Alkylating Agents	D000477	therapeutic	406560
DOID:1240	Leukemia	ALL-BFM-95 protocol	C497468	therapeutic	16166815
DOID:3394	Myocardial Ischemia	alliin	C006453	therapeutic	17623887
DOID:13189	Arthritis, Gouty	Allopurinol	D000493	therapeutic	17013833|5655316
DOID:3312	Bipolar Disorder	Allopurinol	D000493	therapeutic	17042886
DOID:13189	Gout	Allopurinol	D000493	therapeutic	10920575|11876034|12209479|1406482|14687901|15743917|17047891|17223663|18250112|18546882|18559233|18633127|19048458|7435695|8436158|8842764|9439546|9500573|9849314
DOID:114	Heart Diseases	Allopurinol	D000493	therapeutic	17217956
DOID:1920	Hyperuricemia	Allopurinol	D000493	therapeutic	12084041|12188443|12209479|12759298|1406482|15516011|15743917|16234313|16913436|17223663|17308859|18250112|18546882|19933411|20506124|2102029|2239590|7871619|7997431|8842764|9849314
DOID:585	Kidney Calculi	Allopurinol	D000493	therapeutic	1682578|7871619
DOID:9111	Leishmaniasis, Cutaneous	Allopurinol	D000493	therapeutic	12207774|9314461
DOID:9146	Leishmaniasis, Visceral	Allopurinol	D000493	therapeutic	10449224|11332679|7498017
DOID:9119	Leukemia, Myeloid, Acute	Allopurinol	D000493	therapeutic	12708945|8413777
DOID:9500	Leukocyte Disorders	Allopurinol	D000493	therapeutic	2273607
DOID:1227	Neutropenia	Allopurinol	D000493	therapeutic	6457698
DOID:576	Proteinuria	Allopurinol	D000493	therapeutic	10088175|7583048
DOID:9637	Stomatitis	Allopurinol	D000493	therapeutic	6457698
DOID:13189	Gout	allopurinol, benzbromarone drug combination	C086509	therapeutic	8436158
DOID:1920	Hyperuricemia	allopurinol, benzbromarone drug combination	C086509	therapeutic	7871619
DOID:585	Kidney Calculi	allopurinol, benzbromarone drug combination	C086509	therapeutic	7871619
DOID:10808	Stomach Ulcer	allylpyrocatechol	C523074	therapeutic	18431645
DOID:1612	Breast Neoplasms	allyl sulfide	C038491	therapeutic	17125941
DOID:2044	Drug-Induced Liver Injury	allyl sulfide	C038491	therapeutic	12060674|15950962|20116195
DOID:9452	Fatty Liver, Alcoholic	allyl sulfide	C038491	therapeutic	22138249
DOID:1184	Nephrotic Syndrome	allyl sulfide	C038491	therapeutic	11055549
DOID:11162	Respiratory Insufficiency	Almitrine	D015765	therapeutic	6110396
DOID:6364	Migraine Disorders	almotriptan	C409045	therapeutic	11134654|11134656|11385257|11723269|11768838|11859905|11859910|11966863|15386481|17355546|17883521|19300615|19788470|19811042
DOID:1749	Carcinoma, Squamous Cell	aloe emodin	C518327	therapeutic	19928967
DOID:987	Alopecia	alopestatin	C510660	therapeutic	16525630
DOID:2321	Dyspepsia	alosetron	C090840	therapeutic	15238200
DOID:2043	Hepatitis B	alovudine	C002854	therapeutic	10948398
DOID:936	Brain Diseases	alpha-(4-fluorophenyl)-4-(5-fluoro-2-pyrimidinyl)-1-piperazine butanol	C050408	therapeutic	7513362
DOID:543	Dystonia	alpha-(4-fluorophenyl)-4-(5-fluoro-2-pyrimidinyl)-1-piperazine butanol	C050408	therapeutic	9013402
DOID:3347	Osteosarcoma	alpha-cyano-(3,4-dihydroxy)-N-benzylcinnamide	C095512	therapeutic	23313376
DOID:365	Urinary Bladder Diseases	alpha-cyano-(3,4-dihydroxy)-N-benzylcinnamide	C095512	therapeutic	19625377
DOID:11832	Seizures	alpha-ethyl, alpha-methyl-thiobutyrolactone	C051894	therapeutic	1334454|2507307
DOID:1826	Epilepsy	alpha-fluoro-2,2,3,3-tetramethylcyclopropanecarboxamide	C540329	therapeutic	19296679
DOID:11832	Seizures	alpha-fluoro-2,2,3,3-tetramethylcyclopropanecarboxamide	C540329	therapeutic	19296679
DOID:11832	Seizures	alpha-isopropyl-alpha-methyl-gamma-butyrolactone	C066811	therapeutic	1334454
DOID:11832	Seizures	alpha-methyl-4-carboxyphenylglycine	C079694	therapeutic	15009663
DOID:11832	Seizures	alpha-phenyl-1-(2-phenylethyl)-4-piperidinemethanol	C066169	therapeutic	10764922
DOID:3021	Acute Kidney Injury	alpha-Tocopherol	D024502	therapeutic	19766176|8891671
DOID:10923	Anemia, Sickle Cell	alpha-Tocopherol	D024502	therapeutic	15997260
DOID:1679	Cystitis	alpha-Tocopherol	D024502	therapeutic	15232716
DOID:2044	Drug-Induced Liver Injury	alpha-Tocopherol	D024502	therapeutic	3509882
DOID:5082	Fibrosis	alpha-Tocopherol	D024502	therapeutic	16260695
DOID:1168	Hyperlipidemias	alpha-Tocopherol	D024502	therapeutic	7838258
DOID:10763	Hypertension	alpha-Tocopherol	D024502	therapeutic	9880131
DOID:326	Ischemia	alpha-Tocopherol	D024502	therapeutic	8891671
DOID:557	Kidney Diseases	alpha-Tocopherol	D024502	therapeutic	18502357
DOID:5844	Myocardial Infarction	alpha-Tocopherol	D024502	therapeutic	16757080|19595682|20979156|9055097
DOID:1089	Neural Tube Defects	alpha-Tocopherol	D024502	therapeutic	12739027
DOID:576	Proteinuria	alpha-Tocopherol	D024502	therapeutic	14714169|7919151|9608545
DOID:2738	Pseudoxanthoma Elasticum	alpha-Tocopherol	D024502	therapeutic	17845175
DOID:1074	Renal Insufficiency	alpha-Tocopherol	D024502	therapeutic	11700016
DOID:11832	Seizures	alpha-Tocopherol	D024502	therapeutic	17543232|20602035
DOID:11832	Seizures	alpidem	C052036	therapeutic	7901790
DOID:593	Agoraphobia	Alprazolam	D000525	therapeutic	2651489|3358644
DOID:1470	Depressive Disorder, Major	Alprazolam	D000525	therapeutic	14990771|2873131|7840369|8109660|9283933
DOID:5844	Myocardial Infarction	Alprazolam	D000525	therapeutic	3224354
DOID:576	Proteinuria	Alprazolam	D000525	therapeutic	3622604
DOID:5419	Schizophrenia	Alprazolam	D000525	therapeutic	10464538
DOID:2055	Stress Disorders, Post-Traumatic	Alprazolam	D000525	therapeutic	2335496|9160580
DOID:10763	Hypertension	Alprenolol	D000526	therapeutic	1199812|779590|923630
DOID:2394	Ovarian Neoplasms	Altretamine	D006585	therapeutic	2119878|219695
DOID:1724	Duodenal Ulcer	aluminium hydroxide, magnesium carbonate drug combination	C036487	therapeutic	3887547
DOID:0050459	Hyperphosphatemia	Aluminum Hydroxide	D000536	therapeutic	2027271
DOID:750	Peptic Ulcer	aluminum hydroxide, magnesium hydroxide, drug combination	C013591	therapeutic	434259
DOID:10808	Stomach Ulcer	Aluminum Silicates	D000538	therapeutic	16335828
DOID:5353	Colonic Diseases	alverine	C010846	therapeutic	10215743
DOID:2089	Constipation	alvimopan	C419502	therapeutic	18164818|21292168|21292169
DOID:8440	Ileus	alvimopan	C419502	therapeutic	17042776|17382220|17435541|17950339|18694369|19086236|20526599|21292168|21292169|21552060|22196657
DOID:1612	Breast Neoplasms	alvocidib	C077990	therapeutic	12517783|12517802
DOID:1240	Leukemia	alvocidib	C077990	therapeutic	15039284
DOID:9119	Leukemia, Myeloid, Acute	alvocidib	C077990	therapeutic	19962759
DOID:8692	Leukemia, Promyelocytic, Acute	alvocidib	C077990	therapeutic	9516149
DOID:670	Amphetamine-Related Disorders	AM 251	C103505	therapeutic	12095072
DOID:10763	Hypertension	AM 281	C109925	therapeutic	12970095
DOID:83	Cataract	Am 580	C068073	therapeutic	17460283
DOID:12849	Autistic Disorder	Amantadine	D000547	therapeutic	19232924
DOID:679	Basal Ganglia Diseases	Amantadine	D000547	therapeutic	1745440|239908|5066|6535382
DOID:1307	Dementia	Amantadine	D000547	therapeutic	759472
DOID:12399	Gambling	Amantadine	D000547	therapeutic	21154480
DOID:12549	Hepatitis A	Amantadine	D000547	therapeutic	2167349
DOID:2043	Hepatitis B	Amantadine	D000547	therapeutic	16756086
DOID:1883	Hepatitis C	Amantadine	D000547	therapeutic	16756086
DOID:12858	Huntington Disease	Amantadine	D000547	therapeutic	12221159|12548355
DOID:8469	Influenza, Human	Amantadine	D000547	therapeutic	10826462|16756086|3753115|4187541|4919024|5312248|8186630
DOID:2377	Multiple Sclerosis	Amantadine	D000547	therapeutic	16573266
DOID:14464	Neuroleptic Malignant Syndrome	Amantadine	D000547	therapeutic	10628507|2280828|7118846
DOID:14330	Parkinson Disease	Amantadine	D000547	therapeutic	10879077|10994027|11199819|1295627|1320514|16258207|16534128|16573266|18361473|188158|2044308|4102620|4194690|4625982|4673247|5068022|5467552|6497767|6732435|7014174|7046720|778880
DOID:13548	Parkinson Disease, Secondary	Amantadine	D000547	therapeutic	6470196|889419
DOID:2303	Stereotypic Movement Disorder	Amantadine	D000547	therapeutic	17960816
DOID:9146	Leishmaniasis, Visceral	amarogentin	C102609	therapeutic	10590280
DOID:437	Myasthenia Gravis	Ambenonium Chloride	D000549	therapeutic	11132996
DOID:6432	Hypertension, Pulmonary	ambrisentan	C467894	therapeutic	16219361
DOID:2841	Asthma	ambroxol-theophylline-7-acetate	C077110	therapeutic	17455344
DOID:6132	Bronchitis	ambroxol-theophylline-7-acetate	C077110	therapeutic	17455344
DOID:6132	Bronchitis, Chronic	ambroxol-theophylline-7-acetate	C077110	therapeutic	17695695
DOID:3083	Pulmonary Disease, Chronic Obstructive	ambroxol-theophylline-7-acetate	C077110	therapeutic	17455344|8725993
DOID:2043	Hepatitis B	amdoxovir	C098393	therapeutic	10418752
DOID:3021	Acute Kidney Injury	Amifostine	D004999	therapeutic	11977638
DOID:987	Alopecia	Amifostine	D004999	therapeutic	11522636
DOID:8955	Anemia, Sideroblastic	Amifostine	D004999	therapeutic	10688811
DOID:4961	Bone Marrow Diseases	Amifostine	D004999	therapeutic	15790438
DOID:1612	Breast Neoplasms	Amifostine	D004999	therapeutic	11335791|11712796
DOID:3908	Carcinoma, Non-Small-Cell Lung	Amifostine	D004999	therapeutic	10812192|11335791|9256128
DOID:83	Cataract	Amifostine	D004999	therapeutic	11522636
DOID:1679	Cystitis	Amifostine	D004999	therapeutic	10100560|16708234|16763356
DOID:13250	Diarrhea	Amifostine	D004999	therapeutic	10971385
DOID:11963	Esophagitis	Amifostine	D004999	therapeutic	9256128|9794996
DOID:114	Heart Diseases	Amifostine	D004999	therapeutic	15075674|8783663|9726805
DOID:3602	Neurotoxicity Syndromes	Amifostine	D004999	therapeutic	15330181
DOID:1074	Renal Insufficiency	Amifostine	D004999	therapeutic	11161394
DOID:76	Stomach Diseases	Amifostine	D004999	therapeutic	17160473
DOID:1588	Thrombocytopenia	Amifostine	D004999	therapeutic	1333372
DOID:12987	Agranulocytosis	Amikacin	D000583	therapeutic	3521269
DOID:813	Arthritis, Infectious	Amikacin	D000583	therapeutic	10223137
DOID:1412	Bacteriuria	Amikacin	D000583	therapeutic	16983943
DOID:12375	Bronchopneumonia	Amikacin	D000583	therapeutic	9576415
DOID:1485	Cystic Fibrosis	Amikacin	D000583	therapeutic	18613859|19747007
DOID:4692	Endophthalmitis	Amikacin	D000583	therapeutic	9199746
DOID:75	Lymphatic Diseases	Amikacin	D000583	therapeutic	9597260
DOID:9471	Meningitis	Amikacin	D000583	therapeutic	6688276
DOID:9470	Meningitis, Bacterial	Amikacin	D000583	therapeutic	10223137
DOID:1003	Pelvic Inflammatory Disease	Amikacin	D000583	therapeutic	1856146
DOID:1787	Pericarditis	Amikacin	D000583	therapeutic	20622739
DOID:399	Tuberculosis	Amikacin	D000583	therapeutic	12102302
DOID:2671	Carcinoma, Transitional Cell	Amiloride	D000584	therapeutic	14644129
DOID:9409	Diabetes Insipidus	Amiloride	D000584	therapeutic	12680486|4000192|7453952
DOID:12387	Diabetes Insipidus, Nephrogenic	Amiloride	D000584	therapeutic	11465810|18216143
DOID:6000	Heart Failure	Amiloride	D000584	therapeutic	7018361
DOID:10763	Hypertension	Amiloride	D000584	therapeutic	12185466|15174897|1763537|18524855|19344079|7128662|7573102
DOID:14452	Hypokalemic Periodic Paralysis	Amiloride	D000584	therapeutic	19822448
DOID:0050477	Liddle Syndrome	Amiloride	D000584	therapeutic	12185466|19344079
DOID:2320	Lung Diseases, Obstructive	Amiloride	D000584	therapeutic	11150940
DOID:1074	Renal Insufficiency	Amiloride	D000584	therapeutic	1115255
DOID:6000	Heart Failure	amiloride, hydrochlorothiazide drug combination	C010247	therapeutic	6893628
DOID:10763	Hypertension	amiloride, hydrochlorothiazide drug combination	C010247	therapeutic	2861527|3661439|4440394|63766|6470735|6678830
DOID:670	Amphetamine-Related Disorders	amineptin	C011597	therapeutic	9347672
DOID:11832	Seizures	Amino Acids, Peptides, and Proteins	D000602	therapeutic	11134603
DOID:11832	Seizures	Aminobutyrates	D000613	therapeutic	8274150
DOID:1612	Breast Neoplasms	Aminoglutethimide	D000616	therapeutic	6123383|6180820|6691647|7164757|7274074|7318860|8360713
DOID:10763	Hypertension	Aminoglutethimide	D000616	therapeutic	187612|323586
DOID:9741	Biliary Tract Diseases	Aminoglycosides	D000617	therapeutic	8996852
DOID:1485	Cystic Fibrosis	Aminoglycosides	D000617	therapeutic	9424574
DOID:1679	Cystitis	6-Aminocaproic Acid	D015119	therapeutic	1523745
DOID:1184	Nephrotic Syndrome	6-Aminocaproic Acid	D015119	therapeutic	11304663
DOID:8866	Keratosis, Actinic	Aminolevulinic Acid	D000622	therapeutic	17501954
DOID:8691	Mycosis Fungoides	Aminolevulinic Acid	D000622	therapeutic	11281435
DOID:37	Skin Diseases	Aminolevulinic Acid	D000622	therapeutic	16230562|19925929
DOID:11054	Urinary Bladder Neoplasms	Aminolevulinic Acid	D000622	therapeutic	10886096|11371878|14678389|9252197
DOID:11165	Warts	Aminolevulinic Acid	D000622	therapeutic	17100738
DOID:3602	Neurotoxicity Syndromes	Homocysteine	D006710	therapeutic	20696200
DOID:11832	Seizures	Homocysteine	D006710	therapeutic	1276935
DOID:1826	Epilepsy	Aminooxyacetic Acid	D000625	therapeutic	3137090
DOID:1094	Hyperkinesis	Aminooxyacetic Acid	D000625	therapeutic	3933514
DOID:10763	Hypertension	Aminooxyacetic Acid	D000625	therapeutic	6230880
DOID:557	Kidney Diseases	Aminooxyacetic Acid	D000625	therapeutic	21640784|2867768
DOID:9207	Myoclonus	Aminooxyacetic Acid	D000625	therapeutic	2147669|2347607|2620967
DOID:576	Proteinuria	Aminooxyacetic Acid	D000625	therapeutic	9637657
DOID:2841	Asthma	Aminophylline	D000628	therapeutic	1424400|15645133|1572199|17130682|2658694|3898925|4047061|4430301|6343341
DOID:990	Atrioventricular Block	Aminophylline	D000628	therapeutic	463166|7588933|7814182
DOID:1176	Bronchial Spasm	Aminophylline	D000628	therapeutic	7542355
DOID:6132	Bronchitis	Aminophylline	D000628	therapeutic	9241539
DOID:6132	Bronchitis, Chronic	Aminophylline	D000628	therapeutic	7330656
DOID:331	Central Nervous System Diseases	Aminophylline	D000628	therapeutic	7776773
DOID:6000	Heart Failure	Aminophylline	D000628	therapeutic	6798885
DOID:850	Lung Diseases	Aminophylline	D000628	therapeutic	6800293|7694240
DOID:3394	Myocardial Ischemia	Aminophylline	D000628	therapeutic	9562942
DOID:3083	Pulmonary Disease, Chronic Obstructive	Aminophylline	D000628	therapeutic	16868215
DOID:9362	Status Asthmaticus	Aminophylline	D000628	therapeutic	114264|1289633|7427548
DOID:2055	Stress Disorders, Post-Traumatic	Aminophylline	D000628	therapeutic	3605676
DOID:1094	Hyperkinesis	4-Aminopyridine	D015761	therapeutic	10390729
DOID:2377	Multiple Sclerosis	4-Aminopyridine	D015761	therapeutic	19915712
DOID:9970	Obesity	Aminorex	D000635	therapeutic	11026090
DOID:10608	Celiac Disease	Mesalamine	D019804	therapeutic	20871406
DOID:8577	Colitis, Ulcerative	Mesalamine	D019804	therapeutic	10213581|10406274|10833545|11015014|11149559|11205659|11344635|11431204|11460356|11579953|11816545|11860403|11873106|12073628|12187103|12763355|12834704|15007714|15726390|1582604|15877665|16633055|16830305|17339853|17404867|17440739|18076602|18430794|18666333|18928745|19174096|19319380|19575458|19664011|20087330|20594123|20699041|21115095|2224669|3132281|7830805|8298382|9517663|9647514|9740210|97…
DOID:2089	Constipation	Mesalamine	D019804	therapeutic	20178728
DOID:8778	Crohn Disease	Mesalamine	D019804	therapeutic	10189017|10791141|11205659|11431204|11906377|11996772|12003743|12070416|12500420|12833232|16239842|17224428|17242922|17304143|18711101|18928745|18930179|19259075|19319380|20178728|7830805|9059966|9582560|9823562
DOID:5082	Fibrosis	Mesalamine	D019804	therapeutic	11205659
DOID:0050589	Inflammatory Bowel Diseases	Mesalamine	D019804	therapeutic	1358165|15188168|15882242|17168131|19212915|21430235|8671848|9673750|9823565
DOID:5295	Intestinal Diseases	Mesalamine	D019804	therapeutic	16454598
DOID:399	Tuberculosis	Aminosalicylic Acid	D010131	therapeutic	4131429|6184934
DOID:401	Tuberculosis, Multidrug-Resistant	Aminosalicylic Acid	D010131	therapeutic	18283911
DOID:10808	Stomach Ulcer	Aminosalicylic Acids	D000636	therapeutic	1978355
DOID:2957	Tuberculosis, Pulmonary	Aminosalicylic Acids	D000636	therapeutic	4834100
DOID:417	Autoimmune Diseases	Amiodarone	D000638	therapeutic	17442434
DOID:12930	Cardiomyopathy, Dilated	Amiodarone	D000638	therapeutic	15710769|19225199
DOID:11984	Cardiomyopathy, Hypertrophic	Amiodarone	D000638	therapeutic	18598099|6682367
DOID:3410	Carotid Artery Thrombosis	Amiodarone	D000638	therapeutic	18974383
DOID:5844	Myocardial Infarction	Amiodarone	D000638	therapeutic	10226092|10666663|10758969|12658206|12972125|15485438|16402609|1860199|7504440|8237837|8475360|9503180
DOID:3394	Myocardial Ischemia	Amiodarone	D000638	therapeutic	3625789
DOID:820	Myocarditis	Amiodarone	D000638	therapeutic	17442434
DOID:10808	Stomach Ulcer	Amiodarone	D000638	therapeutic	18087811
DOID:384	Wolff-Parkinson-White Syndrome	Amiodarone	D000638	therapeutic	4067758|6780988|6812745
DOID:14067	Malaria, Falciparum	amiprophos methyl	C017823	therapeutic	16406111
DOID:7894	Mite Infestations	amitraz	C014983	therapeutic	16884176
DOID:2030	Anxiety Disorders	Amitriptyline	D000639	therapeutic	1664617|2858187|3137614|3571942|6230896|7318761
DOID:1470	Depressive Disorder, Major	Amitriptyline	D000639	therapeutic	18344053|7258365|7675961
DOID:2321	Dyspepsia	Amitriptyline	D000639	therapeutic	15943846
DOID:999	Eosinophilia	Amitriptyline	D000639	therapeutic	690091
DOID:3394	Myocardial Ischemia	Amitriptyline	D000639	therapeutic	9591892
DOID:5419	Schizophrenia	Amitriptyline	D000639	therapeutic	434259
DOID:10763	Hypertension	Amitrole	D000640	therapeutic	9880127
DOID:3021	Acute Kidney Injury	Amlodipine	D017311	therapeutic	11016776
DOID:1936	Atherosclerosis	Amlodipine	D017311	therapeutic	11002857|12417269
DOID:3363	Coronary Artery Disease	Amlodipine	D017311	therapeutic	10716459|12104059|12417269
DOID:3393	Coronary Disease	Amlodipine	D017311	therapeutic	2149514
DOID:4247	Coronary Restenosis	Amlodipine	D017311	therapeutic	10716459|12104059|16406672
DOID:5082	Fibrosis	Amlodipine	D017311	therapeutic	9700987
DOID:114	Heart Diseases	Amlodipine	D017311	therapeutic	19957885|9700987
DOID:10763	Hypertension	Amlodipine	D017311	therapeutic	10326948|10445667|10480159|10904241|10923530|11057441|11078175|11248761|11403364|11416610|11879175|11910315|11966675|11985643|12074358|12126265|12441211|12556654|12562110|12670752|12682082|12850387|12937228|12944032|12969165|13679494|1418836|14766998|15101793|15110902|15127885|15509131|15513305|15673366|15775795|15978306|16117979|16182115|16392774|16451099|16957427|16988211|17048199|17285209|1761…
DOID:1073	Hypertension, Renal	Amlodipine	D017311	therapeutic	21784887
DOID:1591	Hypertension, Renovascular	Amlodipine	D017311	therapeutic	14763026
DOID:1920	Hyperuricemia	Amlodipine	D017311	therapeutic	13679494
DOID:326	Ischemia	Amlodipine	D017311	therapeutic	11002857|12796759
DOID:1240	Leukemia	Amlodipine	D017311	therapeutic	16684125
DOID:5844	Myocardial Infarction	Amlodipine	D017311	therapeutic	11829124|12104059|14527820|2147357
DOID:3394	Myocardial Ischemia	Amlodipine	D017311	therapeutic	16775501
DOID:10591	Pre-Eclampsia	Amlodipine	D017311	therapeutic	20006421
DOID:576	Proteinuria	Amlodipine	D017311	therapeutic	12484519|19090877
DOID:10763	Hypertension	amlodipine, valsartan drug combination	C529716	therapeutic	17617280
DOID:11054	Urinary Bladder Neoplasms	Ammonium Chloride	D000643	therapeutic	21255596
DOID:2218	Blood Platelet Disorders	ammonium trichloro(dioxoethylene-O,O'-)tellurate	C054105	therapeutic	7498364
DOID:543	Dystonia	Amobarbital	D000654	therapeutic	5331863
DOID:12365	Malaria	Amodiaquine	D000655	therapeutic	14717048|19059302|3651930|851793|974497
DOID:14067	Malaria, Falciparum	Amodiaquine	D000655	therapeutic	11791962|15215119|2663213
DOID:813	Arthritis, Infectious	Amoxicillin	D000658	therapeutic	10223137
DOID:9563	Bronchiectasis	Amoxicillin	D000658	therapeutic	3129390
DOID:6132	Bronchitis, Chronic	Amoxicillin	D000658	therapeutic	3129390
DOID:4029	Gastritis	Amoxicillin	D000658	therapeutic	10701899
DOID:9470	Meningitis, Bacterial	Amoxicillin	D000658	therapeutic	10223137
DOID:10554	Meningoencephalitis	Amoxicillin	D000658	therapeutic	10615548
DOID:10754	Otitis Media	Amoxicillin	D000658	therapeutic	9250654
DOID:750	Peptic Ulcer	Amoxicillin	D000658	therapeutic	11841141
DOID:824	Periodontitis	Amoxicillin	D000658	therapeutic	20011938
DOID:874	Pneumonia, Bacterial	Amoxicillin	D000658	therapeutic	7819942
DOID:10808	Stomach Ulcer	Amoxicillin	D000658	therapeutic	8801073
DOID:6132	Bronchitis	Amoxicillin-Potassium Clavulanate Combination	D019980	therapeutic	15616290
DOID:6132	Bronchitis, Chronic	Amoxicillin-Potassium Clavulanate Combination	D019980	therapeutic	15929954
DOID:7475	Diverticulitis	Amoxicillin-Potassium Clavulanate Combination	D019980	therapeutic	19101108
DOID:10754	Otitis Media	Amoxicillin-Potassium Clavulanate Combination	D019980	therapeutic	10638456|12602712|12728089|8354296|9802654
DOID:2275	Pharyngitis	Amoxicillin-Potassium Clavulanate Combination	D019980	therapeutic	12602712
DOID:11162	Respiratory Insufficiency	Amoxicillin-Potassium Clavulanate Combination	D019980	therapeutic	19078840
DOID:0050127	Sinusitis	Amoxicillin-Potassium Clavulanate Combination	D019980	therapeutic	11309226
DOID:1094	Hyperkinesis	amperozide	C049058	therapeutic	7498321
DOID:12995	Conduct Disorder	Dextroamphetamine	D003913	therapeutic	10630462
DOID:1826	Epilepsy	Dextroamphetamine	D003913	therapeutic	1173843
DOID:2951	Motion Sickness	Dextroamphetamine	D003913	therapeutic	1613127
DOID:9207	Myoclonus	Dextroamphetamine	D003913	therapeutic	7078834
DOID:8986	Narcolepsy	Dextroamphetamine	D003913	therapeutic	4359162
DOID:5419	Schizophrenia	Dextroamphetamine	D003913	therapeutic	12503839
DOID:308	Epilepsies, Myoclonic	Amphetamine	D000661	therapeutic	7353724
DOID:1094	Attention Deficit Disorder with Hyperactivity	Amphetamines	D000662	therapeutic	15705013
DOID:8986	Narcolepsy	Amphetamines	D000662	therapeutic	8506450
DOID:9970	Obesity	Amphetamines	D000662	therapeutic	16417754
DOID:10652	Alzheimer Disease	Amphotericin B	D000666	therapeutic	12755626
DOID:13564	Aspergillosis	Amphotericin B	D000666	therapeutic	12934490|15497680|17086508|1951410
DOID:12663	Blastomycosis	Amphotericin B	D000666	therapeutic	6330013|7792710|8389392
DOID:1508	Candidiasis	Amphotericin B	D000666	therapeutic	16538979|1759826|21415530|2287538|2313137|4565224|622432|7901556|8993214
DOID:2113	Coccidiosis	Amphotericin B	D000666	therapeutic	6893266
DOID:12053	Cryptococcosis	Amphotericin B	D000666	therapeutic	1299980|6113376
DOID:11963	Esophagitis	Amphotericin B	D000666	therapeutic	622432
DOID:1731	Histoplasmosis	Amphotericin B	D000666	therapeutic	3487266|6113376|7178410
DOID:9065	Leishmaniasis	Amphotericin B	D000666	therapeutic	17205440|20404924|21063981|7979623
DOID:9111	Leishmaniasis, Cutaneous	Amphotericin B	D000666	therapeutic	19952859
DOID:9155	Leishmaniasis, Mucocutaneous	Amphotericin B	D000666	therapeutic	5116171|933229
DOID:9146	Leishmaniasis, Visceral	Amphotericin B	D000666	therapeutic	10492770|10569788|10603400|11049798|15868188|16131481|16269185|17035822|17582067|17911647|18087708|18765878|7611561|7696938|7983993|9498473|9625910|9756784
DOID:9471	Meningitis	Amphotericin B	D000666	therapeutic	335102|6036959|6893266
DOID:649	Prion Diseases	Amphotericin B	D000666	therapeutic	12755626
DOID:1508	Systemic candidiasis	Amphotericin B	D000666	therapeutic	8351992|8826566
DOID:12053	Cryptococcosis	amphotericin B, deoxycholate drug combination	C059765	therapeutic	8192439
DOID:9146	Leishmaniasis, Visceral	amphotericin B, deoxycholate drug combination	C059765	therapeutic	10897369|11035738
DOID:9446	Cholangitis	Ampicillin	D000667	therapeutic	12571406
DOID:8778	Crohn Disease	Ampicillin	D000667	therapeutic	18319500
DOID:1724	Duodenal Ulcer	Ampicillin	D000667	therapeutic	10671773
DOID:12385	Dysentery, Bacillary	Ampicillin	D000667	therapeutic	8903184
DOID:9470	Meningitis, Bacterial	Ampicillin	D000667	therapeutic	1087098|14691658|9138140
DOID:8283	Peritonitis	Ampicillin	D000667	therapeutic	3888810
DOID:0050127	Sinusitis	Ampicillin	D000667	therapeutic	7327846
DOID:9362	Status Asthmaticus	Ampicillin	D000667	therapeutic	114264
DOID:10808	Stomach Ulcer	Ampicillin	D000667	therapeutic	20586851
DOID:526	HIV Infections	amprenavir	C095108	therapeutic	11365545|16639341|20660842
DOID:6000	Heart Failure	Amrinone	D000676	therapeutic	3308346|6516514|9890409
DOID:10763	Hypertension	Amrinone	D000676	therapeutic	4042115
DOID:6432	Hypertension, Pulmonary	Amrinone	D000676	therapeutic	3769960
DOID:557	Kidney Diseases	Amrinone	D000676	therapeutic	16236146
DOID:2320	Lung Diseases, Obstructive	Amrinone	D000676	therapeutic	6516514
DOID:1612	Breast Neoplasms	Amsacrine	D000677	therapeutic	21878638
DOID:8566	Herpes Simplex	Amsacrine	D000677	therapeutic	10809021
DOID:1240	Leukemia	Amsacrine	D000677	therapeutic	3681383|9295513
DOID:9119	Leukemia, Myeloid, Acute	Amsacrine	D000677	therapeutic	15148258|18043129|1873770|1877195|2410119|3463435
DOID:13636	Fanconi Anemia	Anabolic Agents	D045930	therapeutic	169708
DOID:10808	Stomach Ulcer	Anacardic Acids	D048729	therapeutic	19853593
DOID:8997	Polycythemia Vera	anagrelide	C021139	therapeutic	11034048|15531464
DOID:2224	Thrombocythemia, Essential	anagrelide	C021139	therapeutic	12924084|15531464|16398570|17137402
DOID:2228	Thrombocytosis	anagrelide	C021139	therapeutic	15813844|17137402|20586925
DOID:3021	Acute Kidney Injury	Analgesics	D000700	therapeutic	1131508
DOID:13189	Gout	Analgesics	D000700	therapeutic	2239590
DOID:10652	Alzheimer Disease	Anti-Inflammatory Agents, Non-Steroidal	D000894	therapeutic	14586007|15817521|16407166
DOID:7148	Arthritis, Rheumatoid	Anti-Inflammatory Agents, Non-Steroidal	D000894	therapeutic	7452649
DOID:445	Bartter Syndrome	Anti-Inflammatory Agents, Non-Steroidal	D000894	therapeutic	7041104
DOID:13189	Gout	Anti-Inflammatory Agents, Non-Steroidal	D000894	therapeutic	11096285|11876034
DOID:9282	Ocular Hypertension	Anti-Inflammatory Agents, Non-Steroidal	D000894	therapeutic	9563635
DOID:14330	Parkinson Disease	Anti-Inflammatory Agents, Non-Steroidal	D000894	therapeutic	12925360
DOID:971	Tendinopathy	Anti-Inflammatory Agents, Non-Steroidal	D000894	therapeutic	11476468
DOID:8440	Ileus	Analgesics, Opioid	D000701	therapeutic	19086236
DOID:1612	Breast Neoplasms	anastrozole	C090450	therapeutic	11161223|12058236|16002280|17892469|17919354|19200415|19410462|20390343
DOID:3132	Porphyria Cutanea Tarda	anastrozole	C090450	therapeutic	17919354
DOID:1588	Thrombocytopenia	Ancrod	D000721	therapeutic	9382401
DOID:9286	Priapism	Androgen Antagonists	D000726	therapeutic	9800902
DOID:10652	Alzheimer Disease	Androgens	D000728	therapeutic	17182789|17917157
DOID:2355	Anemia	Androgens	D000728	therapeutic	1516988
DOID:8955	Anemia, Sideroblastic	Androgens	D000728	therapeutic	7986730
DOID:13636	Fanconi Anemia	Androgens	D000728	therapeutic	1655018|6297692
DOID:5082	Liver Cirrhosis	andrographolide	C030419	therapeutic	20946909
DOID:5050	Carcinoma, Ehrlich Tumor	anethole	C006578	therapeutic	7549823
DOID:10808	Stomach Ulcer	anethole	C006578	therapeutic	15890516
DOID:2044	Drug-Induced Liver Injury	Anethole Trithione	D000781	therapeutic	3196385|3795300|3964266|6629324
DOID:557	Kidney Diseases	Anethole Trithione	D000781	therapeutic	8685901
DOID:12894	Sjogren's Syndrome	Anethole Trithione	D000781	therapeutic	6358997
DOID:520	Aortic Diseases	Angiotensin-Converting Enzyme Inhibitors	D000806	therapeutic	20379690
DOID:7148	Arthritis, Rheumatoid	Angiotensin-Converting Enzyme Inhibitors	D000806	therapeutic	6145028
DOID:2316	Brain Ischemia	Angiotensin-Converting Enzyme Inhibitors	D000806	therapeutic	10408248
DOID:12930	Cardiomyopathy, Dilated	Angiotensin-Converting Enzyme Inhibitors	D000806	therapeutic	8877079
DOID:3362	Coronary Aneurysm	Angiotensin-Converting Enzyme Inhibitors	D000806	therapeutic	19850267
DOID:3363	Coronary Artery Disease	Angiotensin-Converting Enzyme Inhibitors	D000806	therapeutic	7866603
DOID:3393	Coronary Disease	Angiotensin-Converting Enzyme Inhibitors	D000806	therapeutic	12635373
DOID:12932	Endomyocardial Fibrosis	Angiotensin-Converting Enzyme Inhibitors	D000806	therapeutic	1387507|16413583
DOID:6000	Heart Failure	Angiotensin-Converting Enzyme Inhibitors	D000806	therapeutic	10750252|11176729|11916359|11922403|12494164|12634889|12635373|1330361|1351169|15320851|15556056|16099518|1647690|16569541|16760697|17111685|17961421|18605972|1879978|19257999|19551652|19838493|1999008|2024540|2068028|21516734|2447297|2539403|2653683|2653765|2844087|2936291|3018566|3022272|3023783|3075406|3531250|3553536|6277291|6291359|6328990|6345633|6368232|6388325|7015949|7034517|7058000|7671…
DOID:10824	Hypertension, Malignant	Angiotensin-Converting Enzyme Inhibitors	D000806	therapeutic	17541236|6168412
DOID:1591	Hypertension, Renovascular	Angiotensin-Converting Enzyme Inhibitors	D000806	therapeutic	10452277|3070035|6251761
DOID:3394	Myocardial Ischemia	Angiotensin-Converting Enzyme Inhibitors	D000806	therapeutic	10410811|3075406
DOID:11664	Nephrosclerosis	Angiotensin-Converting Enzyme Inhibitors	D000806	therapeutic	2941600
DOID:418	Scleroderma, Systemic	Angiotensin-Converting Enzyme Inhibitors	D000806	therapeutic	2183960
DOID:11832	Seizures	Angiotensin-Converting Enzyme Inhibitors	D000806	therapeutic	22107891
DOID:3455	Stroke	Angiotensin-Converting Enzyme Inhibitors	D000806	therapeutic	9303031
DOID:1588	Thrombocytopenia	Angiotensin-Converting Enzyme Inhibitors	D000806	therapeutic	17541236
DOID:10763	Hypertension	angiotensin II, Sar(1)-Thr(8)-	C014805	therapeutic	11821012
DOID:10763	Hypertension	Angiotensin II Type 1 Receptor Blockers	D047228	therapeutic	19225054
DOID:576	Proteinuria	Angiotensin II Type 1 Receptor Blockers	D047228	therapeutic	19225054
DOID:6000	Heart Failure	Angiotensin Receptor Antagonists	D057911	therapeutic	12494164|16475467|19838493
DOID:10763	Hypertension	Angiotensin Receptor Antagonists	D057911	therapeutic	16286578|16645303|17978591|20577082|9793599
DOID:5844	Myocardial Infarction	Angiotensin Receptor Antagonists	D057911	therapeutic	11077134|21697605
DOID:576	Proteinuria	Angiotensin Receptor Antagonists	D057911	therapeutic	15548976|16645303|18261172|18442299
DOID:13564	Aspergillosis	anidulafungin	C102786	therapeutic	19029327
DOID:1508	Candidiasis	anidulafungin	C102786	therapeutic	19029327|20606829
DOID:8927	Learning Disorders	aniracetam	C036466	therapeutic	6817363
DOID:7148	Arthritis, Rheumatoid	anisodamine	C003922	therapeutic	12812833
DOID:13593	Eclampsia	anisodamine	C003922	therapeutic	12812833
DOID:2921	Glomerulonephritis	anisodamine	C003922	therapeutic	12812833
DOID:11396	Pulmonary Edema	anisodamine	C003922	therapeutic	12812833
DOID:1724	Duodenal Ulcer	Antacids	D000863	therapeutic	3551508
DOID:2321	Dyspepsia	Antacids	D000863	therapeutic	17717370|5551247
DOID:11963	Esophagitis	Antacids	D000863	therapeutic	6831328
DOID:8534	Gastroesophageal Reflux	Antacids	D000863	therapeutic	8033469
DOID:750	Peptic Ulcer	Antacids	D000863	therapeutic	3283917|7034155
DOID:2030	Anxiety Disorders	antalarmin	C103016	therapeutic	22231481
DOID:1094	Hyperkinesis	antalarmin	C103016	therapeutic	19339610
DOID:114	Heart Diseases	antarth	C507241	therapeutic	16220569
DOID:883	Helminthiasis	Anthelmintics	D000871	therapeutic	21685359
DOID:2044	Drug-Induced Liver Injury	anthra(1,9-cd)pyrazol-6(2H)-one	C432165	therapeutic	20423716
DOID:114	Heart Diseases	anthra(1,9-cd)pyrazol-6(2H)-one	C432165	therapeutic	21873422
DOID:8864	Leukemia, Monocytic, Acute	anthra(1,9-cd)pyrazol-6(2H)-one	C432165	therapeutic	16972261
DOID:1612	Breast Neoplasms	Anthracyclines	D018943	therapeutic	11381352|15597849|17263227|19115204|19136337|19805683|21878529
DOID:9119	Leukemia, Myeloid, Acute	Anthracyclines	D018943	therapeutic	17351403|2182448|7715077|8691573
DOID:8692	Leukemia, Promyelocytic, Acute	Anthracyclines	D018943	therapeutic	16823087|17294898
DOID:0060058	Lymphoma	Anthracyclines	D018943	therapeutic	12453205
DOID:526	HIV Infections	Anti-HIV Agents	D019380	therapeutic	11464145|12655470|21706004
DOID:9282	Ocular Hypertension	Angiogenesis Inhibitors	D020533	therapeutic	20212205
DOID:12849	Autistic Disorder	Anti-Anxiety Agents	D014151	therapeutic	17630868
DOID:2841	Asthma	Anti-Asthmatic Agents	D018927	therapeutic	16425660
DOID:6543	Acne Vulgaris	Anti-Bacterial Agents	D000900	therapeutic	3157930
DOID:10923	Anemia, Sickle Cell	Anti-Bacterial Agents	D000900	therapeutic	18593679
DOID:813	Arthritis, Infectious	Anti-Bacterial Agents	D000900	therapeutic	19836176
DOID:1485	Cystic Fibrosis	Anti-Bacterial Agents	D000900	therapeutic	11916752
DOID:1002	Endometritis	Anti-Bacterial Agents	D000900	therapeutic	1108409
DOID:2921	Glomerulonephritis	Anti-Bacterial Agents	D000900	therapeutic	12218306
DOID:9470	Meningitis, Bacterial	Anti-Bacterial Agents	D000900	therapeutic	19836176
DOID:576	Proteinuria	Anti-Bacterial Agents	D000900	therapeutic	12218306
DOID:9362	Status Asthmaticus	Anti-Bacterial Agents	D000900	therapeutic	1684024
DOID:3363	Coronary Artery Disease	Anticholesteremic Agents	D000924	therapeutic	17666579
DOID:3021	Acute Kidney Injury	Anticoagulants	D000925	therapeutic	18409125
DOID:9477	Pulmonary Embolism	Anticoagulants	D000925	therapeutic	993238
DOID:3455	Stroke	Anticoagulants	D000925	therapeutic	18036454
DOID:3875	Thrombophlebitis	Anticoagulants	D000925	therapeutic	993238
DOID:1826	Epilepsy	Anticonvulsants	D000927	therapeutic	4441320
DOID:12382	Epilepsy, Complex Partial	Anticonvulsants	D000927	therapeutic	7076859
DOID:7725	Epilepsy, Tonic-Clonic	Anticonvulsants	D000927	therapeutic	6106127
DOID:12849	Autistic Disorder	Antidepressive Agents	D000928	therapeutic	17630868
DOID:1470	Depressive Disorder, Major	Antidepressive Agents, Tricyclic	D000929	therapeutic	6785731
DOID:594	Panic Disorder	Antidepressive Agents, Tricyclic	D000929	therapeutic	2165824
DOID:1612	Breast Neoplasms	Antifungal Agents	D000935	therapeutic	21217783
DOID:9119	Leukemia, Myeloid, Acute	Antifungal Agents	D000935	therapeutic	21217783
DOID:11339	Pneumonia, Pneumocystis	Antifungal Agents	D000935	therapeutic	11278043
DOID:3247	Rhabdomyosarcoma	Antifungal Agents	D000935	therapeutic	21217783
DOID:10808	Stomach Ulcer	Histamine H2 Antagonists	D006635	therapeutic	1682356
DOID:12849	Autistic Disorder	Antihypertensive Agents	D000959	therapeutic	17630868
DOID:10763	Hypertension	Antihypertensive Agents	D000959	therapeutic	11530945|11575977|11773986|1629890|1646264|21784887|2256496|2642892|3041936|3075399|3094780|3283878|6241622|6405896
DOID:11396	Pulmonary Edema	Antihypertensive Agents	D000959	therapeutic	6361298
DOID:12449	Anemia, Aplastic	Antilymphocyte Serum	D000961	therapeutic	11736962|12041669|15863969|19259075|9885444
DOID:12842	Guillain-Barre Syndrome	Antilymphocyte Serum	D000961	therapeutic	15746232
DOID:13378	Mucocutaneous Lymph Node Syndrome	Antilymphocyte Serum	D000961	therapeutic	11380911|15005973|19167633|20410679|8551407
DOID:2377	Multiple Sclerosis	Antilymphocyte Serum	D000961	therapeutic	1237376
DOID:930	Orbital Diseases	Antilymphocyte Serum	D000961	therapeutic	10372895
DOID:12132	Wegener Granulomatosis	Antilymphocyte Serum	D000961	therapeutic	10372895
DOID:1586	Rheumatic Fever	antimacrophage globulin	C029764	therapeutic	7033589
DOID:9074	Lupus Erythematosus, Systemic	Antimalarials	D000962	therapeutic	18692276
DOID:9637	Stomatitis	antimicrobial peptide IB-367	C119872	therapeutic	12872363
DOID:9065	Leishmaniasis	Antimony	D000965	therapeutic	10953559|12019027|15220340|21063981|21182181
DOID:9111	Leishmaniasis, Cutaneous	Antimony	D000965	therapeutic	11475954|19141829|8889330
DOID:9155	Leishmaniasis, Mucocutaneous	Antimony	D000965	therapeutic	10651420|10881086|11370249|7854095|9643325
DOID:9146	Leishmaniasis, Visceral	Antimony	D000965	therapeutic	11105143|1899875|20495762|7554475|7854095|7875148|8142506
DOID:1529	Penile Diseases	Antimony	D000965	therapeutic	9643325
DOID:10113	Trypanosomiasis	Antimony	D000965	therapeutic	15220340
DOID:9146	Leishmaniasis, Visceral	Antimony Potassium Tartrate	D000966	therapeutic	12707265
DOID:8692	Leukemia, Promyelocytic, Acute	Antimony Potassium Tartrate	D000966	therapeutic	9834237
DOID:9065	Leishmaniasis	Antimony Sodium Gluconate	D000967	therapeutic	20139272|7945751|7960131|8059918
DOID:9111	Leishmaniasis, Cutaneous	Antimony Sodium Gluconate	D000967	therapeutic	10233236|10542306|10617787|10647737|10786029|10886148|11528583|12032913|1311351|1314873|1322070|1323630|1329273|14512915|15234329|15259478|15610669|15678803|17278657|19744259|20438389|2160914|2166429|7570843|7682386|7724530|8407083|9234779|9299828|9314461|9499605|9770149
DOID:9155	Leishmaniasis, Mucocutaneous	Antimony Sodium Gluconate	D000967	therapeutic	1322070|1325634|16135192|1645930|2173461|7519887
DOID:9146	Leishmaniasis, Visceral	Antimony Sodium Gluconate	D000967	therapeutic	10467834|10569788|10603400|10604050|10617787|10805470|10886148|10952587|11035738|11049798|11069076|11398119|11417033|11751149|12379707|12718341|12803856|12870129|12898450|12955641|1314709|1315396|1315397|1319700|1337639|15328135|15518175|15610669|15716043|15868188|15896700|16117959|16131481|16432602|1645929|1658990|1659303|17300636|17382981|17911647|1852133|18765878|20576500|2098410|3006295|74980…
DOID:824	Periodontitis	Antimony Sodium Gluconate	D000967	therapeutic	1325634
DOID:9146	Leishmaniasis, Visceral	antimony sodium tartrate	C026019	therapeutic	16131481
DOID:8692	Leukemia, Promyelocytic, Acute	antimony trioxide	C037554	therapeutic	9834237
DOID:8692	Leukemia, Promyelocytic, Acute	Antineoplastic Agents	D000970	therapeutic	9763554
DOID:0060058	Lymphoma	Antineoplastic Agents	D000970	therapeutic	1655228
DOID:14330	Parkinson Disease	antineoplaston A5	C052090	therapeutic	7813388
DOID:10763	Hypertension	Antioxidants	D000975	therapeutic	20713914
DOID:1909	Melanoma	Antioxidants	D000975	therapeutic	17992120
DOID:1289	Neurodegenerative Diseases	Antioxidants	D000975	therapeutic	15964507
DOID:11394	Respiratory Distress Syndrome, Adult	Antioxidants	D000975	therapeutic	18257742
DOID:9065	Leishmaniasis	Antiprotozoal Agents	D000981	therapeutic	10953559
DOID:9111	Leishmaniasis, Cutaneous	Antiprotozoal Agents	D000981	therapeutic	10219319|10233236|10542306|10617787|10786029|10886148|10940114|10960810|11528583|11806628|12453009|1322070|14512915|14988693|15234329|15237267|15259478|15357081|2260171|2405727|7682386|7724530
DOID:9155	Leishmaniasis, Mucocutaneous	Antiprotozoal Agents	D000981	therapeutic	10940114|11136518|11370249|1322070|1645930|2260171|9643325
DOID:9146	Leishmaniasis, Visceral	Antiprotozoal Agents	D000981	therapeutic	10327996|10467834|10569788|10603400|10604050|10617787|10805470|10886148|10897369|11049798|11105143|11751149|11806628|12458816|12718341|12803856|12955641|1304703|1337639|14988693|15163652|15328135|2098410|7498017|7554475|7715298|7875148|7903366|9756784|9844051|9856145
DOID:12849	Autistic Disorder	Antipsychotic Agents	D014150	therapeutic	17630868|17929164
DOID:3312	Bipolar Disorder	Antipsychotic Agents	D014150	therapeutic	1590497|1680244|2872237|3053673
DOID:1307	Dementia	Antipsychotic Agents	D014150	therapeutic	7826496
DOID:1742	Psychoses, Substance-Induced	Antipsychotic Agents	D014150	therapeutic	14509043|3237266|6112883
DOID:5419	Schizophrenia	Antipsychotic Agents	D014150	therapeutic	17070017|18344723|6124987|7200978
DOID:526	HIV Infections	Anti-Retroviral Agents	D044966	therapeutic	14556883|15156430|19710246
DOID:3455	Stroke	Antithrombins	D000991	therapeutic	16211203
DOID:1588	Thrombocytopenia	Antithrombins	D000991	therapeutic	20495512
DOID:1724	Duodenal Ulcer	Anti-Ulcer Agents	D000897	therapeutic	16613094
DOID:2043	Hepatitis B	Antiviral Agents	D000998	therapeutic	20346062
DOID:1883	Hepatitis C	Antiviral Agents	D000998	therapeutic	18621943
DOID:8398	Osteoarthritis	antrafenine	C017014	therapeutic	6342700|6673985
DOID:1612	Breast Neoplasms	antrocin	C558369	therapeutic	21158420
DOID:409	Liver Diseases	AO-8 formulation	C121166	therapeutic	10404535
DOID:5844	Myocardial Infarction	AO-8 formulation	C121166	therapeutic	10404535
DOID:9119	Leukemia, Myeloid, Acute	AP24534	C545373	therapeutic	21482694
DOID:4960	Myeloproliferative Disorders	AP24534	C545373	therapeutic	22875613
DOID:4195	Hyperglycemia	apigenin-6-C-(2''-O-rhamnopyranosyl)-fucopyranoside	C540362	therapeutic	19070612
DOID:1909	Melanoma	aplidine	C098980	therapeutic	18089842
DOID:679	Basal Ganglia Diseases	Apomorphine	D001058	therapeutic	9536454
DOID:308	Epilepsies, Myoclonic	Apomorphine	D001058	therapeutic	7353724
DOID:1875	Erectile Dysfunction	Apomorphine	D001058	therapeutic	11035390|12068841|14624921|19845547|9613749
DOID:4990	Essential Tremor	Apomorphine	D001058	therapeutic	19497322
DOID:10763	Hypertension	Apomorphine	D001058	therapeutic	14639100
DOID:14330	Parkinson Disease	Apomorphine	D001058	therapeutic	10900399|11009181|11157560|14598073|1469397|15592733|15592807|1560859|17028572|17466338|18328768|8726538|9099466
DOID:13548	Parkinson Disease, Secondary	Apomorphine	D001058	therapeutic	2140595
DOID:10808	Stomach Ulcer	apple polyphenol extract	C526219	therapeutic	18482463
DOID:530	Eyelid Diseases	apraclonidine	C016986	therapeutic	18454417
DOID:1067	Glaucoma, Open-Angle	apraclonidine	C016986	therapeutic	10457699
DOID:9282	Ocular Hypertension	apraclonidine	C016986	therapeutic	16189050|17572343
DOID:2843	Long QT Syndrome	Aprindine	D001073	therapeutic	15028050
DOID:384	Wolff-Parkinson-White Syndrome	Aprindine	D001073	therapeutic	6780988
DOID:1089	Neural Tube Defects	Arachidonic Acid	D016718	therapeutic	3141453
DOID:10763	Hypertension	Arachidonic Acids	D001095	therapeutic	2509553
DOID:10763	Hypertension	aranidipine	C059427	therapeutic	8667194
DOID:1612	Breast Neoplasms	aranoza	C447099	therapeutic	11826486
DOID:1909	Melanoma	aranoza	C447099	therapeutic	11826486|15176220
DOID:363	Uterine Neoplasms	aranoza	C447099	therapeutic	11826486
DOID:10763	Hypertension	AR-C239	C032994	therapeutic	6138461
DOID:11832	Seizures	arcaine	C006624	therapeutic	9641557
DOID:2921	Glomerulonephritis	arctiin	C077992	therapeutic	19524415
DOID:2513	Carcinoma, Basal Cell	Arecoline	D001115	therapeutic	22108589
DOID:2868	Arterial Occlusive Diseases	argatroban	C031942	therapeutic	11269422
DOID:11247	Disseminated Intravascular Coagulation	argatroban	C031942	therapeutic	12361208
DOID:3455	Stroke	argatroban	C031942	therapeutic	16908730
DOID:1588	Thrombocytopenia	argatroban	C031942	therapeutic	11269422|15335186|16305522|16313480|16893407|17050234|17381384|19519692
DOID:2452	Thrombophilia	argatroban	C031942	therapeutic	15335186
DOID:1679	Cystitis	arginine 2-mercaptoethane sulfonate	C059083	therapeutic	1622852
DOID:1574	Alcoholism	aripiprazole	C094645	therapeutic	15960570|16012280
DOID:2030	Anxiety Disorders	aripiprazole	C094645	therapeutic	17414231
DOID:0050432	Asperger Syndrome	aripiprazole	C094645	therapeutic	19519261
DOID:1094	Attention Deficit Disorder with Hyperactivity	aripiprazole	C094645	therapeutic	17069544|17195721
DOID:12849	Autistic Disorder	aripiprazole	C094645	therapeutic	17069544
DOID:3312	Bipolar Disorder	aripiprazole	C094645	therapeutic	15960570|17195721|17414231|17414241|18835043|20215494|21051687
DOID:12858	Huntington Disease	aripiprazole	C094645	therapeutic	19170197
DOID:1094	Hyperkinesis	aripiprazole	C094645	therapeutic	18021764|18955042|19759529
DOID:1059	Intellectual Disability	aripiprazole	C094645	therapeutic	16891339|17069544
DOID:9970	Obesity	aripiprazole	C094645	therapeutic	18950384
DOID:1742	Psychoses, Substance-Induced	aripiprazole	C094645	therapeutic	17478598
DOID:5419	Schizophrenia	aripiprazole	C094645	therapeutic	12363115|12860772|16555168|16858173|16891339|16942633|16953381|17335319|17414231|17644313|18166258|18363460|19230981|19302830|19673087
DOID:2303	Stereotypic Movement Disorder	aripiprazole	C094645	therapeutic	15358981
DOID:11119	Tourette Syndrome	aripiprazole	C094645	therapeutic	16569800
DOID:557	Kidney Diseases	arjunolic acid	C061640	therapeutic	19922764
DOID:1612	Breast Neoplasms	Aromatase Inhibitors	D047072	therapeutic	15494636|16002280|18041059
DOID:3908	Carcinoma, Non-Small-Cell Lung	ARQ 197	C551661	therapeutic	21815704
DOID:9181	Amebiasis	Arsenamide	D001148	therapeutic	18137275
DOID:8692	Leukemia, Promyelocytic, Acute	Arsenic	D001151	therapeutic	16494910|17339181|20943951|22617429
DOID:9065	Leishmaniasis	Arsenicals	D001152	therapeutic	15220340
DOID:10113	Trypanosomiasis	Arsenicals	D001152	therapeutic	15220340
DOID:8692	Leukemia, Promyelocytic, Acute	arsenic disulfide	C058317	therapeutic	18778786
DOID:7148	Arthritis, Rheumatoid	arsenic trioxide	C006632	therapeutic	20889596
DOID:1247	Blood Coagulation Disorders	arsenic trioxide	C006632	therapeutic	15087033|16206674
DOID:4961	Bone Marrow Diseases	arsenic trioxide	C006632	therapeutic	22964015
DOID:8584	Burkitt Lymphoma	arsenic trioxide	C006632	therapeutic	11589617|21473291
DOID:3908	Carcinoma, Non-Small-Cell Lung	arsenic trioxide	C006632	therapeutic	21889949
DOID:3113	Carcinoma, Papillary	arsenic trioxide	C006632	therapeutic	19014326
DOID:4247	Coronary Restenosis	arsenic trioxide	C006632	therapeutic	12609071
DOID:3355	Fibrosarcoma	arsenic trioxide	C006632	therapeutic	10626785|20200477
DOID:1240	Leukemia	arsenic trioxide	C006632	therapeutic	15070760|19371599|20148895
DOID:8864	Leukemia, Monocytic, Acute	arsenic trioxide	C006632	therapeutic	16972261
DOID:9119	Leukemia, Myeloid, Acute	arsenic trioxide	C006632	therapeutic	12931215|16467208|16968895|17050201|18825661|19850784|20471514
DOID:8692	Leukemia, Promyelocytic, Acute	arsenic trioxide	C006632	therapeutic	10070961|10328107|10373634|10385689|10389765|10392399|10428472|10477740|11133770|11146441|11161223|11299786|11468182|11798639|12018890|12063550|12181429|12296996|12679006|12684647|12702573|12712474|12754411|15087033|15093545|15131059|15213294|15336539|15622746|15748426|15761769|16007134|16112521|16330433|16331271|16823087|16891316|16966277|17107899|17202112|17203211|17217047|17495969|17640917|176…
DOID:715	Leukemia, T-Cell	arsenic trioxide	C006632	therapeutic	16882451
DOID:0060061	Lymphoma, T-Cell, Cutaneous	arsenic trioxide	C006632	therapeutic	14632209
DOID:9538	Multiple Myeloma	arsenic trioxide	C006632	therapeutic	11468182|14977855|15949261|16026741|16506632|19417148|19549372|20977926|22384180
DOID:8691	Mycosis Fungoides	arsenic trioxide	C006632	therapeutic	18349030
DOID:769	Neuroblastoma	arsenic trioxide	C006632	therapeutic	10428472|10721769
DOID:2394	Ovarian Neoplasms	arsenic trioxide	C006632	therapeutic	12452020|16624393|19769630
DOID:3369	Sarcoma, Ewing	arsenic trioxide	C006632	therapeutic	16646077|21183792
DOID:11054	Urinary Bladder Neoplasms	arsenic trioxide	C006632	therapeutic	11780464|12845720|12973940|20435036
DOID:6039	Uveal melanoma	arsenic trioxide	C006632	therapeutic	21061466
DOID:9119	Leukemia, Myeloid, Acute	arsenic trisulfide	C045816	therapeutic	17708794
DOID:8692	Leukemia, Promyelocytic, Acute	arsenite	C015001	therapeutic	14727923
DOID:12365	Malaria	artemether	C032942	therapeutic	15934850
DOID:0050597	Schistosomiasis mansoni	artemether	C032942	therapeutic	21426905
DOID:9965	Toxoplasmosis	artemether	C032942	therapeutic	20186551
DOID:9146	Leishmaniasis, Visceral	artemisinine	C031327	therapeutic	20403680
DOID:12365	Malaria	artemisinine	C031327	therapeutic	16919048
DOID:12978	Malaria, Vivax	artemisinine	C031327	therapeutic	16242740
DOID:4989	Pancreatitis	artemisinine	C031327	therapeutic	17948936
DOID:12365	Malaria	artemotil	C055141	therapeutic	19555804
DOID:381	Joint Diseases	Arteparon	C010034	therapeutic	1386526
DOID:8584	Burkitt Lymphoma	artesunate	C039726	therapeutic	19513562
DOID:12365	Malaria	artesunate	C039726	therapeutic	15107507|19513562|20144594|20194698
DOID:14067	Malaria, Falciparum	artesunate	C039726	therapeutic	12479545|18154655|18986553|19725966|20964849
DOID:1909	Melanoma	artesunate	C039726	therapeutic	16273263|20144594
DOID:526	HIV Infections	arzanol	C517830	therapeutic	17315926
DOID:10247	Pleurisy	arzanol	C517830	therapeutic	20933508
DOID:13580	Cholestasis	asarone	C012195	therapeutic	17227448
DOID:11758	Anemia, Iron-Deficiency	Ascorbic Acid	D001205	therapeutic	22169218
DOID:13382	Anemia, Megaloblastic	Ascorbic Acid	D001205	therapeutic	16353713
DOID:8955	Anemia, Sideroblastic	Ascorbic Acid	D001205	therapeutic	673833
DOID:1432	Blindness	Ascorbic Acid	D001205	therapeutic	1341094
DOID:936	Brain Diseases	Ascorbic Acid	D001205	therapeutic	20305954
DOID:2316	Brain Ischemia	Ascorbic Acid	D001205	therapeutic	18044087
DOID:1612	Breast Neoplasms	Ascorbic Acid	D001205	therapeutic	16443354
DOID:83	Cataract	Ascorbic Acid	D001205	therapeutic	8698541
DOID:10595	Charcot-Marie-Tooth Disease	Ascorbic Acid	D001205	therapeutic	15034573
DOID:10459	Common Cold	Ascorbic Acid	D001205	therapeutic	17323712
DOID:3223	Complex Regional Pain Syndromes	Ascorbic Acid	D001205	therapeutic	20224742
DOID:3393	Coronary Disease	Ascorbic Acid	D001205	therapeutic	8698541
DOID:8947	Diabetic Retinopathy	Ascorbic Acid	D001205	therapeutic	18779489
DOID:2044	Drug-Induced Liver Injury	Ascorbic Acid	D001205	therapeutic	21791388
DOID:1682	Heart Defects, Congenital	Ascorbic Acid	D001205	therapeutic	16080930
DOID:3827	Hernia, Diaphragmatic	Ascorbic Acid	D001205	therapeutic	16490937|16863852
DOID:526	HIV Infections	Ascorbic Acid	D001205	therapeutic	9764785
DOID:1073	Hypertension, Renal	Ascorbic Acid	D001205	therapeutic	20053703
DOID:1459	Hypothyroidism	Ascorbic Acid	D001205	therapeutic	12587721
DOID:557	Kidney Diseases	Ascorbic Acid	D001205	therapeutic	17448119|18414974|18536492|7909430
DOID:5082	Liver Cirrhosis	Ascorbic Acid	D001205	therapeutic	22149461
DOID:850	Lung Diseases	Ascorbic Acid	D001205	therapeutic	16863852
DOID:5844	Myocardial Infarction	Ascorbic Acid	D001205	therapeutic	16444596|16635105|19466570|19494560
DOID:9970	Obesity	Ascorbic Acid	D001205	therapeutic	17217161
DOID:14228	Oligospermia	Ascorbic Acid	D001205	therapeutic	19429265|20305954
DOID:341	Peripheral Vascular Diseases	Ascorbic Acid	D001205	therapeutic	20174656
DOID:576	Proteinuria	Ascorbic Acid	D001205	therapeutic	20360751|7919151
DOID:2738	Pseudoxanthoma Elasticum	Ascorbic Acid	D001205	therapeutic	17845175
DOID:11396	Pulmonary Edema	Ascorbic Acid	D001205	therapeutic	15612528
DOID:13724	Scurvy	Ascorbic Acid	D001205	therapeutic	4538611|8698541
DOID:11832	Seizures	Ascorbic Acid	D001205	therapeutic	17543232|18096215|20602035|20716907|20801149
DOID:37	Skin Diseases	Ascorbic Acid	D001205	therapeutic	18709164
DOID:10808	Stomach Ulcer	Ascorbic Acid	D001205	therapeutic	17218764|18726076
DOID:3455	Stroke	Ascorbic Acid	D001205	therapeutic	16403987|16517955
DOID:5419	Schizophrenia	Asenapine	C522667	therapeutic	20520283
DOID:1094	Hyperkinesis	asenapine maleate	C064123	therapeutic	2111028
DOID:8566	Herpes Simplex	asiaticoside	C004446	therapeutic	10715843
DOID:11832	Seizures	asoxime chloride	C022870	therapeutic	21600273
DOID:10923	Anemia, Sickle Cell	Aspartame	D001218	therapeutic	11372003
DOID:7148	Arthritis, Rheumatoid	Aspartame	D001218	therapeutic	10777254
DOID:216	Dental Caries	Aspartame	D001218	therapeutic	8955999
DOID:557	Kidney Diseases	Aspartame	D001218	therapeutic	11409539
DOID:8398	Osteoarthritis	Aspartame	D001218	therapeutic	9630831
DOID:8805	Angina, Unstable	Aspirin	D001241	therapeutic	1360557|3661445|9062095
DOID:2988	Antiphospholipid Syndrome	Aspirin	D001241	therapeutic	11776303|15219202
DOID:848	Arthritis	Aspirin	D001241	therapeutic	1397856|3684403
DOID:813	Arthritis, Infectious	Aspirin	D001241	therapeutic	983356
DOID:676	Arthritis, Juvenile Rheumatoid	Aspirin	D001241	therapeutic	4036917|6772782|6829384|835940
DOID:7148	Arthritis, Rheumatoid	Aspirin	D001241	therapeutic	16388216|3054094|373942|4270280|4555545|4590669|4595271|4740906|5420190|6054600|7381645|7420683|7449520|790555|983356
DOID:1936	Atherosclerosis	Aspirin	D001241	therapeutic	16187007|19997773|9498533
DOID:445	Bartter Syndrome	Aspirin	D001241	therapeutic	119300
DOID:3454	Brain Infarction	Aspirin	D001241	therapeutic	10471421
DOID:1612	Breast Neoplasms	Aspirin	D001241	therapeutic	15161893|18483385|20457246
DOID:3908	Carcinoma, Non-Small-Cell Lung	Aspirin	D001241	therapeutic	19908241
DOID:6713	Cerebrovascular Disorders	Aspirin	D001241	therapeutic	10681486
DOID:8659	Chickenpox	Aspirin	D001241	therapeutic	3392791
DOID:3362	Coronary Aneurysm	Aspirin	D001241	therapeutic	18665415|19850267|7081062
DOID:3363	Coronary Artery Disease	Aspirin	D001241	therapeutic	15902994|17598014|18823340|19215971|20117379|20223369|20620737|7586342
DOID:3393	Coronary Disease	Aspirin	D001241	therapeutic	11790072|15136050|16520473|18639776
DOID:4247	Coronary Restenosis	Aspirin	D001241	therapeutic	17827517|17964710
DOID:11847	Coronary Thrombosis	Aspirin	D001241	therapeutic	17574692|17827517|17913265|17964710|18707571|3661445
DOID:1679	Cystitis	Aspirin	D001241	therapeutic	15322343
DOID:9351	Diabetes Mellitus	Aspirin	D001241	therapeutic	3677978
DOID:11713	Diabetic Angiopathies	Aspirin	D001241	therapeutic	20223369
DOID:8947	Diabetic Retinopathy	Aspirin	D001241	therapeutic	16306357
DOID:9240	Erythromelalgia	Aspirin	D001241	therapeutic	16510297
DOID:8534	Gastroesophageal Reflux	Aspirin	D001241	therapeutic	21451212
DOID:6000	Heart Failure	Aspirin	D001241	therapeutic	21378469
DOID:12554	Hemolytic-Uremic Syndrome	Aspirin	D001241	therapeutic	2413037|4116173
DOID:12678	Hypercalcemia	Aspirin	D001241	therapeutic	4004906
DOID:10591	Hypertension, Pregnancy-Induced	Aspirin	D001241	therapeutic	11770244|22118560|8229615
DOID:8469	Influenza, Human	Aspirin	D001241	therapeutic	11225462
DOID:10941	Intracranial Aneurysm	Aspirin	D001241	therapeutic	16778126
DOID:4193	Intracranial Thrombosis	Aspirin	D001241	therapeutic	19766499
DOID:381	Joint Diseases	Aspirin	D001241	therapeutic	712501
DOID:3522	Lateral Medullary Syndrome	Aspirin	D001241	therapeutic	10929277
DOID:9074	Lupus Erythematosus, Systemic	Aspirin	D001241	therapeutic	4022693|420719
DOID:6364	Migraine Disorders	Aspirin	D001241	therapeutic	11844897|15240983|15748628|17406776|19708964
DOID:13099	Moyamoya Disease	Aspirin	D001241	therapeutic	16551458
DOID:13378	Mucocutaneous Lymph Node Syndrome	Aspirin	D001241	therapeutic	11380911|19167633|2454025
DOID:2825	Nose Diseases	Aspirin	D001241	therapeutic	14671681
DOID:8398	Osteoarthritis	Aspirin	D001241	therapeutic	370954|372525|7009135|7042361|7441660
DOID:14330	Parkinson Disease	Aspirin	D001241	therapeutic	10776749
DOID:2275	Pharyngitis	Aspirin	D001241	therapeutic	14671681
DOID:8997	Polycythemia Vera	Aspirin	D001241	therapeutic	16484586|17137402
DOID:1586	Rheumatic Fever	Aspirin	D001241	therapeutic	11886462|3752019
DOID:3572	Sinus Thrombosis, Intracranial	Aspirin	D001241	therapeutic	12269725
DOID:14256	Still's Disease, Adult-Onset	Aspirin	D001241	therapeutic	2739536
DOID:2224	Thrombocythemia, Essential	Aspirin	D001241	therapeutic	11856718|16510297|17137402|18160579
DOID:2452	Thrombophilia	Aspirin	D001241	therapeutic	2214444
DOID:10772	Thrombotic Microangiopathies	Aspirin	D001241	therapeutic	15808685
DOID:11054	Urinary Bladder Neoplasms	Aspirin	D001241	therapeutic	6692345
DOID:3394	Myocardial Ischemia	aspirin, dipyridamole drug combination	C047634	therapeutic	17541306
DOID:10772	Purpura, Thrombotic Thrombocytopenic	aspirin, dipyridamole drug combination	C047634	therapeutic	7032379
DOID:3455	Stroke	aspirin, dipyridamole drug combination	C047634	therapeutic	11452896|15381054
DOID:5082	Fibrosis	AST 120	C040896	therapeutic	11867951
DOID:4676	Uremia	AST 120	C040896	therapeutic	17057375
DOID:999	Eosinophilia	Astemizole	D016589	therapeutic	1355641
DOID:4409	Folliculitis	Astemizole	D016589	therapeutic	1671328
DOID:12365	Malaria	Astemizole	D016589	therapeutic	16816845
DOID:1909	Melanoma	Astemizole	D016589	therapeutic	16569656
DOID:4481	Rhinitis, Allergic, Seasonal	Astemizole	D016589	therapeutic	8260280
DOID:1555	Urticaria	Astemizole	D016589	therapeutic	1683191|1976298|2147912|2565098|2568013|2568189|2859714|2883202|2885854|3080510|3097109|3134034
DOID:3310	Dermatitis, Atopic	astragalin	C001579	therapeutic	22210036
DOID:6000	Heart Failure	astragaloside A	C052064	therapeutic	17509559
DOID:987	Alopecia	astressin B	C120841	therapeutic	21359208
DOID:526	HIV Infections	atazanavir	C413408	therapeutic	16603854|17177581
DOID:11465	Autonomic Nervous System Diseases	Atenolol	D001262	therapeutic	11794720
DOID:3312	Bipolar Disorder	Atenolol	D001262	therapeutic	1932412
DOID:12930	Cardiomyopathy, Dilated	Atenolol	D001262	therapeutic	9623012
DOID:3363	Coronary Artery Disease	Atenolol	D001262	therapeutic	15911902|7257500
DOID:10824	Hypertension, Malignant	Atenolol	D001262	therapeutic	2493837
DOID:2843	Long QT Syndrome	Atenolol	D001262	therapeutic	15028050|2220552|6861446
DOID:14323	Marfan Syndrome	Atenolol	D001262	therapeutic	19430350
DOID:6364	Migraine Disorders	Atenolol	D001262	therapeutic	2334086
DOID:5844	Myocardial Infarction	Atenolol	D001262	therapeutic	15681710|3585391
DOID:3394	Myocardial Ischemia	Atenolol	D001262	therapeutic	1837320|9591892
DOID:11633	Thyroid Hormone Resistance Syndrome	Atenolol	D001262	therapeutic	9349583
DOID:10763	Hypertension	atenolol, chlortalidone drug combinations	C035884	therapeutic	2860426
DOID:11832	Seizures	atherospermine	C017998	therapeutic	100809
DOID:11465	Autonomic Nervous System Diseases	atipamezole	C050701	therapeutic	8821553
DOID:1094	Hyperkinesis	atipamezole	C050701	therapeutic	9832985
DOID:1094	Attention Deficit Disorder with Hyperactivity	atomoxetine	C041930	therapeutic	15349024|17003665|17069548|17069549|17719727|18441629
DOID:12849	Autistic Disorder	atomoxetine	C041930	therapeutic	19232924
DOID:10763	Hypertension	atomoxetine	C041930	therapeutic	17719727
DOID:2355	Anemia	atorvastatin	C065179	therapeutic	20946910
DOID:7693	Aortic Aneurysm, Abdominal	atorvastatin	C065179	therapeutic	19935899
DOID:1936	Atherosclerosis	atorvastatin	C065179	therapeutic	9690910
DOID:3363	Coronary Artery Disease	atorvastatin	C065179	therapeutic	12842237|16368305|16907931|19171469|19752761
DOID:3393	Coronary Disease	atorvastatin	C065179	therapeutic	11472706|17673219
DOID:8947	Diabetic Retinopathy	atorvastatin	C065179	therapeutic	16973667
DOID:5082	Fibrosis	atorvastatin	C065179	therapeutic	17589825|21570962
DOID:6000	Heart Failure	atorvastatin	C065179	therapeutic	16360360
DOID:1168	Hyperlipidemias	atorvastatin	C065179	therapeutic	12172771|16025360|17632098|18395165
DOID:1168	Hyperlipoproteinemias	atorvastatin	C065179	therapeutic	12633795|12842237|19240310
DOID:13810	Hyperlipoproteinemia Type II	atorvastatin	C065179	therapeutic	16238680|19947811
DOID:10763	Hypertension	atorvastatin	C065179	therapeutic	16620303|16820346|17042910
DOID:6432	Hypertension, Pulmonary	atorvastatin	C065179	therapeutic	17575010
DOID:1387	Hypolipoproteinemias	atorvastatin	C065179	therapeutic	19240310
DOID:557	Kidney Diseases	atorvastatin	C065179	therapeutic	15831368
DOID:6364	Migraine Disorders	atorvastatin	C065179	therapeutic	19733216
DOID:5844	Myocardial Infarction	atorvastatin	C065179	therapeutic	16567950
DOID:1184	Nephrotic Syndrome	atorvastatin	C065179	therapeutic	19348381
DOID:576	Proteinuria	atorvastatin	C065179	therapeutic	21150335
DOID:11832	Seizures	atorvastatin	C065179	therapeutic	19526287
DOID:3455	Stroke	atorvastatin	C065179	therapeutic	15233868
DOID:5199	Ureteral Obstruction	atorvastatin	C065179	therapeutic	17222681
DOID:11054	Urinary Bladder Neoplasms	atorvastatin	C065179	therapeutic	16360444
DOID:178	Vascular Diseases	atorvastatin	C065179	therapeutic	18951979
DOID:9065	Leishmaniasis	Atovaquone	D053626	therapeutic	21809846
DOID:12365	Malaria	Atovaquone	D053626	therapeutic	10447880|16256055
DOID:14067	Malaria, Falciparum	Atovaquone	D053626	therapeutic	11130385
DOID:11339	Pneumonia, Pneumocystis	Atovaquone	D053626	therapeutic	10447880|7481974
DOID:9965	Toxoplasmosis	Atovaquone	D053626	therapeutic	10447880
DOID:1612	Breast Neoplasms	AT protocol	C497332	therapeutic	12452452|16132528
DOID:9207	Myoclonus	Atracurium	D001279	therapeutic	17542734
DOID:9362	Status Asthmaticus	Atracurium	D001279	therapeutic	1763262
DOID:10824	Hypertension, Malignant	atrasentan	C430623	therapeutic	19326569
DOID:1074	Renal Insufficiency	atrasentan	C430623	therapeutic	19326569
DOID:1612	Breast Neoplasms	Atropine	D001285	therapeutic	12762645
DOID:1176	Bronchial Diseases	Atropine	D001285	therapeutic	9851584
DOID:6713	Cerebrovascular Disorders	Atropine	D001285	therapeutic	15009014
DOID:13250	Diarrhea	Atropine	D001285	therapeutic	10867622
DOID:1724	Duodenal Ulcer	Atropine	D001285	therapeutic	11595415
DOID:308	Epilepsies, Myoclonic	Atropine	D001285	therapeutic	1620139
DOID:1826	Epilepsy	Atropine	D001285	therapeutic	4058572
DOID:1875	Erectile Dysfunction	Atropine	D001285	therapeutic	10098948
DOID:4195	Hyperglycemia	Atropine	D001285	therapeutic	22305719
DOID:5295	Intestinal Diseases	Atropine	D001285	therapeutic	16944022
DOID:437	Myasthenia Gravis	Atropine	D001285	therapeutic	4739612
DOID:9207	Myoclonus	Atropine	D001285	therapeutic	1620139|526383|7078834
DOID:11830	Myopia	Atropine	D001285	therapeutic	12601066
DOID:3602	Neurotoxicity Syndromes	Atropine	D001285	therapeutic	16536121
DOID:750	Peptic Ulcer	Atropine	D001285	therapeutic	7034155
DOID:11396	Pulmonary Edema	Atropine	D001285	therapeutic	19675280
DOID:10808	Stomach Ulcer	Atropine	D001285	therapeutic	11595415|16804302|3865005
DOID:12297	Uveomeningoencephalitic Syndrome	Atropine	D001285	therapeutic	20177954
DOID:7148	Arthritis, Rheumatoid	Auranofin	D001310	therapeutic	11669157|1440084|16510263|3083505|3106632|3110943|6093822
DOID:7148	Arthritis, Rheumatoid	Aurothioglucose	D006051	therapeutic	8240442
DOID:11832	Seizures	Aurothioglucose	D006051	therapeutic	3928877
DOID:1612	Breast Neoplasms	AVCF protocol	C049636	therapeutic	9167740
DOID:11713	Diabetic Angiopathies	AVE 7688	C479877	therapeutic	21040718|22198047
DOID:10603	Glucose Intolerance	AVE 7688	C479877	therapeutic	20847891
DOID:1073	Hypertension, Renal	AVE 7688	C479877	therapeutic	17139187
DOID:9970	Obesity	AVE 7688	C479877	therapeutic	20847891
DOID:341	Peripheral Vascular Diseases	AVE 7688	C479877	therapeutic	20847891
DOID:5409	Small Cell Lung Carcinoma	AVI protocol	C064082	therapeutic	17166389
DOID:1875	Erectile Dysfunction	aviptadil	C438273	therapeutic	18485029
DOID:6364	Migraine Disorders	avitriptan	C103231	therapeutic	9827246
DOID:3042	Dermatitis, Allergic Contact	AWD 12-281	C470045	therapeutic	12956900
DOID:11832	Seizures	AWD 131-138	C116306	therapeutic	15461677
DOID:4195	Hyperglycemia	AZ 002	C100697	therapeutic	8699633
DOID:557	Kidney Diseases	Azacitidine	D001374	therapeutic	19723570
DOID:9119	Leukemia, Myeloid, Acute	Azacitidine	D001374	therapeutic	17596541|18720364|2410119
DOID:0050458	Leukemia, Myelomonocytic, Juvenile	Azacitidine	D001374	therapeutic	19299654
DOID:9538	Multiple Myeloma	Azacitidine	D001374	therapeutic	18443271|19549372
DOID:1240	Leukemia	azadiradione	C479321	therapeutic	21381696
DOID:9207	Myoclonus	azapetine	C004448	therapeutic	37558
DOID:848	Arthritis	azaribine	C100231	therapeutic	766762
DOID:4481	Rhinitis, Allergic, Seasonal	azatadine	C006656	therapeutic	2416958|8100058
DOID:848	Arthritis	Azathioprine	D001379	therapeutic	950630
DOID:7148	Arthritis, Rheumatoid	Azathioprine	D001379	therapeutic	12509611|1420764|1818543|19229528|2001908|20970225|2256750|2712618|3970039|5023921|5131885|8651964|9212766
DOID:417	Autoimmune Diseases	Azathioprine	D001379	therapeutic	9812167
DOID:13241	Behcet Syndrome	Azathioprine	D001379	therapeutic	15870978|7443604
DOID:12930	Cardiomyopathy, Dilated	Azathioprine	D001379	therapeutic	11435335
DOID:10608	Celiac Disease	Azathioprine	D001379	therapeutic	12950421
DOID:8577	Colitis, Ulcerative	Azathioprine	D001379	therapeutic	11293451|12269967|14505127|16431304|17598094|18070060|18076602|19376754|19575458|9167028
DOID:8778	Crohn Disease	Azathioprine	D001379	therapeutic	10833103|10923928|12003743|12269967|12924643|14505127|15626912|16397313|16431304|17262810|17304143|17404860|17729423|18431703|20593510
DOID:4692	Endophthalmitis	Azathioprine	D001379	therapeutic	11232733
DOID:2987	Familial Mediterranean Fever	Azathioprine	D001379	therapeutic	14632592
DOID:13375	Giant Cell Arteritis	Azathioprine	D001379	therapeutic	16550133
DOID:2921	Glomerulonephritis	Azathioprine	D001379	therapeutic	95811
DOID:2986	Glomerulonephritis, IGA	Azathioprine	D001379	therapeutic	1492913
DOID:3049	Granulomatous allergic angiitis	Azathioprine	D001379	therapeutic	24429
DOID:6000	Heart Failure	Azathioprine	D001379	therapeutic	11435335
DOID:2048	Hepatitis, Autoimmune	Azathioprine	D001379	therapeutic	12168480|12806628|17873619|19584951
DOID:1883	Hepatitis C	Azathioprine	D001379	therapeutic	19562704
DOID:1883	Hepatitis C, Chronic	Azathioprine	D001379	therapeutic	9278222
DOID:2237	Hepatitis, Chronic	Azathioprine	D001379	therapeutic	3371886|7433331|947726
DOID:0050589	Inflammatory Bowel Diseases	Azathioprine	D001379	therapeutic	12806628|15167706|15352906|15564886|15571265|15980758|16397313|16917406|17001353|17206640|17504943|17576940|18662289|19214663|19229528|19682195|20848502|21372752|21544018|21961091|9812167
DOID:557	Kidney Diseases	Azathioprine	D001379	therapeutic	577907
DOID:1240	Leukemia	Azathioprine	D001379	therapeutic	19229528
DOID:9074	Lupus Erythematosus, Systemic	Azathioprine	D001379	therapeutic	10582204|12739036|16038116|16396707|18250137|19129747|2985516|4700007|577907|6689657|95811
DOID:2377	Multiple Sclerosis	Azathioprine	D001379	therapeutic	11518009|1237376|2060883
DOID:2378	Multiple Sclerosis, Relapsing-Remitting	Azathioprine	D001379	therapeutic	7047686
DOID:437	Myasthenia Gravis	Azathioprine	D001379	therapeutic	10805346|17199845|2112245|3256814|9273463
DOID:820	Myocarditis	Azathioprine	D001379	therapeutic	11435335|2707913
DOID:10952	Nephritis	Azathioprine	D001379	therapeutic	658369
DOID:8506	Pemphigoid, Bullous	Azathioprine	D001379	therapeutic	18087004|4850720
DOID:9182	Pemphigus	Azathioprine	D001379	therapeutic	4850720
DOID:0050429	Pemphigus, Benign Familial	Azathioprine	D001379	therapeutic	11450592
DOID:576	Proteinuria	Azathioprine	D001379	therapeutic	1492913
DOID:418	Scleroderma, Systemic	Azathioprine	D001379	therapeutic	15547102
DOID:2703	Synovitis	Azathioprine	D001379	therapeutic	3970039|950630
DOID:865	Vasculitis	Azathioprine	D001379	therapeutic	950630
DOID:12132	Wegener Granulomatosis	Azathioprine	D001379	therapeutic	19184066|5356550|947726
DOID:9119	Leukemia, Myeloid, Acute	Azauridine	D001380	therapeutic	4552812
DOID:1612	Breast Neoplasms	AZD 2281	C531550	therapeutic	21633166
DOID:1909	Melanoma	AZD 6244	C517975	therapeutic	21946352
DOID:6543	Acne Vulgaris	azelaic acid	C010038	therapeutic	17456913|18246693|20394495|20482689|20545756|21612319|21637899|22111946
DOID:1936	Atherosclerosis	azelaic acid	C010038	therapeutic	19880116
DOID:3310	Dermatitis, Atopic	azelaic acid	C010038	therapeutic	19804495
DOID:8881	Rosacea	azelaic acid	C010038	therapeutic	17472690|17500380|18561584|18803456|19363903|19588640|20545756|20645521|20967185|21916272|22111946
DOID:37	Skin Diseases	azelaic acid	C010038	therapeutic	20025951
DOID:999	Eosinophilia	azelastine	C020976	therapeutic	1355641
DOID:2987	Familial Mediterranean Fever	azelastine	C020976	therapeutic	15805719
DOID:4481	Rhinitis, Allergic, Seasonal	azelastine	C020976	therapeutic	10400480|3057041|8100058
DOID:2030	Anxiety Disorders	Azetidines	D001384	therapeutic	16124929
DOID:5844	Myocardial Infarction	azimilide	C086123	therapeutic	9537221
DOID:1432	Blindness	Azithromycin	D017963	therapeutic	12145722
DOID:6132	Bronchitis, Chronic	Azithromycin	D017963	therapeutic	15929954|17189096
DOID:7551	Gonorrhea	Azithromycin	D017963	therapeutic	9269606
DOID:8469	Influenza, Human	Azithromycin	D017963	therapeutic	8701248
DOID:10754	Otitis Media	Azithromycin	D017963	therapeutic	16117986|17963663
DOID:874	Pneumonia, Bacterial	Azithromycin	D017963	therapeutic	16918060
DOID:8881	Rosacea	Azithromycin	D017963	therapeutic	17244346
DOID:14067	Malaria, Falciparum	Azlocillin	D001390	therapeutic	16882315
DOID:8778	Crohn Disease	Aztreonam	D001398	therapeutic	18319500
DOID:1485	Cystic Fibrosis	Aztreonam	D001398	therapeutic	19747007
DOID:9588	Encephalitis	Aztreonam	D001398	therapeutic	3909319
DOID:9471	Meningitis	Aztreonam	D001398	therapeutic	3909319
DOID:9470	Meningitis, Bacterial	Aztreonam	D001398	therapeutic	2068463
DOID:3488	Cellulitis	bacampicillin	C011674	therapeutic	6352033
DOID:670	Amphetamine-Related Disorders	Baclofen	D001418	therapeutic	12151750|15630589
DOID:10923	Anemia, Sickle Cell	Baclofen	D001418	therapeutic	18593679
DOID:2316	Brain Ischemia	Baclofen	D001418	therapeutic	9344559
DOID:3042	Dermatitis, Allergic Contact	Baclofen	D001418	therapeutic	20201957
DOID:543	Dystonia	Baclofen	D001418	therapeutic	18349207|19240673|20310010|3508694|7356417
DOID:9976	Heroin Dependence	Baclofen	D001418	therapeutic	11862373
DOID:1094	Hyperkinesis	Baclofen	D001418	therapeutic	11063919|11352538|16710312|16983645|573471
DOID:2377	Multiple Sclerosis	Baclofen	D001418	therapeutic	9711203
DOID:2376	Multiple Sclerosis, Chronic Progressive	Baclofen	D001418	therapeutic	19393848
DOID:1529	Penile Diseases	Baclofen	D001418	therapeutic	7862903
DOID:13366	Stiff-Person Syndrome	Baclofen	D001418	therapeutic	12821743
DOID:11338	Tetanus	Baclofen	D001418	therapeutic	9310810
DOID:12098	Trigeminal Neuralgia	Baclofen	D001418	therapeutic	4026235
DOID:12143	Urinary Bladder, Neurogenic	Baclofen	D001418	therapeutic	1442218
DOID:3324	Mood Disorders	bacopaside I	C442170	therapeutic	17343408
DOID:3324	Mood Disorders	bacopaside II	C442169	therapeutic	17343408
DOID:3328	Epilepsy, Temporal Lobe	bacoside A	C500175	therapeutic	20821261
DOID:8538	Lymphoma, Large B-Cell, Diffuse	BAEC protocol	C051019	therapeutic	12488306
DOID:2044	Drug-Induced Liver Injury	baicalein	C006680	therapeutic	20850421
DOID:5082	Fibrosis	baicalein	C006680	therapeutic	19474275
DOID:2316	Brain Ischemia	baicalin	C038044	therapeutic	21600966
DOID:5082	Fibrosis	baicalin	C038044	therapeutic	19474275
DOID:409	Liver Diseases	baicalin	C038044	therapeutic	22019745
DOID:1883	Hepatitis C	balapiravir	C530825	therapeutic	18285474
DOID:8577	Colitis, Ulcerative	balsalazide	C038637	therapeutic	17889383|19633577|21127763|9882028
DOID:12700	Hyperprolactinemia	BAM 1120	C117546	therapeutic	9819799
DOID:5394	Prolactinoma	BAM 1120	C117546	therapeutic	9819799
DOID:2841	Asthma	bambuterol	C047766	therapeutic	8112441
DOID:3083	Pulmonary Disease, Chronic Obstructive	bambuterol	C047766	therapeutic	10027655
DOID:2234	Epilepsies, Partial	Barbiturates	D001463	therapeutic	11558140
DOID:1826	Epilepsy	Barbiturates	D001463	therapeutic	6705322
DOID:10763	Hypertension	Barbiturates	D001463	therapeutic	6380312|8443855
DOID:11832	Seizures	Barbiturates	D001463	therapeutic	17784538
DOID:11338	Tetanus	Barbiturates	D001463	therapeutic	4705881
DOID:3525	Infarction, Middle Cerebral Artery	Batroxobin	D012103	therapeutic	15181847
DOID:8577	Colitis, Ulcerative	bawei xilei	C540432	therapeutic	18831213
DOID:326	Ischemia	BAY 58-2667	C480588	therapeutic	19667237
DOID:1094	Hyperkinesis	BC 264	C084553	therapeutic	8090802
DOID:1612	Breast Neoplasms	BCG Vaccine	D001500	therapeutic	470088|6366133
DOID:2671	Carcinoma, Transitional Cell	BCG Vaccine	D001500	therapeutic	15518130
DOID:409	Liver Diseases	BCG Vaccine	D001500	therapeutic	10751904
DOID:11054	Urinary Bladder Neoplasms	BCG Vaccine	D001500	therapeutic	12478111|8348504
DOID:11832	Seizures	BD 1008	C085527	therapeutic	11164383|11426838|15145701
DOID:11832	Seizures	BD 1047	C097963	therapeutic	10334496
DOID:1094	Hyperkinesis	BDP 29	C104916	therapeutic	8955535
DOID:8538	Lymphoma, Large B-Cell, Diffuse	BEAM regimen	C057058	therapeutic	12488306
DOID:2841	Asthma	Beclomethasone	D001507	therapeutic	11379808|11555383|12114351|16509916|17564282|7148765|7312482|7437783|8111605|81404|8762487
DOID:999	Eosinophilia	Beclomethasone	D001507	therapeutic	10351924
DOID:4483	Rhinitis	Beclomethasone	D001507	therapeutic	10351924
DOID:4481	Rhinitis, Allergic, Seasonal	Beclomethasone	D001507	therapeutic	10400480|9892448
DOID:0050127	Sinusitis	Beclomethasone	D001507	therapeutic	7327846
DOID:9362	Status Asthmaticus	Beclomethasone	D001507	therapeutic	114264
DOID:1094	Hyperkinesis	Bee Venoms	D001514	therapeutic	20950675
DOID:9282	Ocular Hypertension	befunolol	C006034	therapeutic	9673947
DOID:331	Central Nervous System Diseases	begacestat	C539549	therapeutic	20127552
DOID:1724	Duodenal Ulcer	Belladonna Alkaloids	D001533	therapeutic	7352543
DOID:4724	Brain Edema	Benactyzine	D001535	therapeutic	20324
DOID:1936	Atherosclerosis	benazepril	C044946	therapeutic	10217360
DOID:12930	Cardiomyopathy, Dilated	benazepril	C044946	therapeutic	8417514
DOID:12932	Endomyocardial Fibrosis	benazepril	C044946	therapeutic	14871019|18829990|19487956|21545815
DOID:5082	Fibrosis	benazepril	C044946	therapeutic	11867951|15149348|15339989|9596920
DOID:2921	Glomerulonephritis	benazepril	C044946	therapeutic	15315341
DOID:10603	Glucose Intolerance	benazepril	C044946	therapeutic	9030901|9725782
DOID:6000	Heart Failure	benazepril	C044946	therapeutic	11136700|16116347|16305977|1632402|17229371
DOID:4195	Hyperglycemia	benazepril	C044946	therapeutic	11798618
DOID:2018	Hyperinsulinism	benazepril	C044946	therapeutic	9725782
DOID:10763	Hypertension	benazepril	C044946	therapeutic	10212340|10678548|10760100|10836730|11136700|11416610|11501062|11677377|11883791|12074358|12631093|12652327|12660333|12676074|12692753|14714579|14871019|15005276|15148588|15149348|15226090|15554460|15555355|15662231|15773232|15775795|15788353|16081343|16266458|16671337|17048199|17261659|17285209|18390891|19018797|19090877|20079160|2407670|3370134|7498292|7498975|7528292|7782488|7874375|8181147|83…
DOID:1073	Hypertension, Renal	benazepril	C044946	therapeutic	8763405
DOID:1591	Hypertension, Renovascular	benazepril	C044946	therapeutic	14763026
DOID:557	Kidney Diseases	benazepril	C044946	therapeutic	11798618|15339989|3370134|9596920
DOID:14221	Metabolic Syndrome X	benazepril	C044946	therapeutic	15149348
DOID:3394	Myocardial Ischemia	benazepril	C044946	therapeutic	16775501
DOID:11664	Nephrosclerosis	benazepril	C044946	therapeutic	10515446|10760100|11883791|9523171
DOID:1184	Nephrotic Syndrome	benazepril	C044946	therapeutic	10515446
DOID:576	Proteinuria	benazepril	C044946	therapeutic	10515446|10678548|10760100|11007831|12484519|12631093|12692753|14750091|15149348|15322501|15793787|16303729|17494885|18175062|18974652|19018797|19090877|20671225|8359184|9523171
DOID:1074	Renal Insufficiency	benazepril	C044946	therapeutic	12631093|12660333|16543688
DOID:4676	Uremia	benazepril	C044946	therapeutic	9725782
DOID:10763	Hypertension	benazeprilat	C052133	therapeutic	15662231
DOID:1612	Breast Neoplasms	bendamustine	C001758	therapeutic	17667603
DOID:1727	Retinal Vein Occlusion	bendazac lysine	C036067	therapeutic	12372954
DOID:12387	Diabetes Insipidus, Nephrogenic	Bendroflumethiazide	D001539	therapeutic	11451787
DOID:6000	Heart Failure	Bendroflumethiazide	D001539	therapeutic	3709557
DOID:10763	Hypertension	Bendroflumethiazide	D001539	therapeutic	10212340|10474732|11403364|11910315|1355149|14654762|15201559|20009770|2344503|2572204|2874416|28810|3030087|365206|369652|4609447|6339121|6346849|7611276|8450527|8641743|9038456|9533423
DOID:1073	Hypertension, Renal	Bendroflumethiazide	D001539	therapeutic	3143437
DOID:14221	Metabolic Syndrome X	benfluorex	C001584	therapeutic	19251806
DOID:10763	Hypertension	benidipine	C061004	therapeutic	10480159|12862209|18037772
DOID:576	Proteinuria	benidipine	C061004	therapeutic	18037772
DOID:7148	Arthritis, Rheumatoid	benorilate	C084830	therapeutic	4555545
DOID:7148	Arthritis, Rheumatoid	benoxaprofen	C011677	therapeutic	6789963|7084281
DOID:8398	Osteoarthritis	benoxaprofen	C011677	therapeutic	6993669|7084281
DOID:2703	Synovitis	benoxaprofen	C011677	therapeutic	6789963
DOID:5419	Schizophrenia	Benperidol	D001544	therapeutic	16942633
DOID:178	Vascular Diseases	benphothiamine	C013835	therapeutic	18951979
DOID:14330	Parkinson Disease	Benserazide	D001545	therapeutic	6497767
DOID:13548	Parkinson Disease, Secondary	Benserazide	D001545	therapeutic	11391760
DOID:9923	Motor Skills Disorders	benserazide, levodopa drug combination	C005177	therapeutic	19196941
DOID:14330	Parkinson Disease	benserazide, levodopa drug combination	C005177	therapeutic	1095374|11437169|12165940|12588639|15314141|19185020|1977408|2239493|2691069|3094036|388600|56427|742858|773080|785578|805381|8635184|944392|9523741|9617515|9771801
DOID:13548	Parkinson Disease, Secondary	benserazide, levodopa drug combination	C005177	therapeutic	18549943|20542064
DOID:0050425	Restless Legs Syndrome	benserazide, levodopa drug combination	C005177	therapeutic	17230484
DOID:5419	Schizophrenia	benserazide, levodopa drug combination	C005177	therapeutic	706
DOID:3021	Acute Kidney Injury	benzamide	C037689	therapeutic	11049868
DOID:331	Central Nervous System Diseases	Benzamides	D001549	therapeutic	8876997
DOID:10128	Venous Insufficiency	benzarone	C004528	therapeutic	7930488
DOID:13189	Arthritis, Gouty	Benzbromarone	D001553	therapeutic	17013833
DOID:13189	Gout	Benzbromarone	D001553	therapeutic	10920575|10925570|11876034|12209479|1406482|15980902|17047891|17223663|17525717|18020424|18250112|18546882|18559233|18633127|19048458|20190479|2080622|2239590|8842764|9439546|9500573|9849314
DOID:1168	Hyperlipidemias	Benzbromarone	D001553	therapeutic	2080622
DOID:1920	Hyperuricemia	Benzbromarone	D001553	therapeutic	10845680|12084041|12188443|12209479|12759298|1406482|15516011|16234313|16913436|17223663|17308859|18250112|18546882|19933411|20506124|2102029|2239590|7997431|9849314
DOID:5082	Liver Cirrhosis	Benzbromarone	D001553	therapeutic	9392688
DOID:10808	Stomach Ulcer	Benzimidazoles	D001562	therapeutic	17378382
DOID:11476	Osteoporosis	benzo(b)thiophene-2-carboxylic acid	C026163	therapeutic	6931182
DOID:2275	Pharyngitis	Benzocaine	D001566	therapeutic	20533760
DOID:1574	Alcoholism	Benzodiazepines	D001569	therapeutic	12851023
DOID:2030	Anxiety Disorders	Benzodiazepines	D001569	therapeutic	16378217|17329302|18620849|19115423
DOID:12849	Autistic Disorder	Benzodiazepines	D001569	therapeutic	17630868
DOID:679	Basal Ganglia Diseases	Benzodiazepines	D001569	therapeutic	12900300
DOID:3312	Bipolar Disorder	Benzodiazepines	D001569	therapeutic	1590497
DOID:12930	Cardiomyopathy, Dilated	Benzodiazepines	D001569	therapeutic	20109599
DOID:8645	Delirium	Benzodiazepines	D001569	therapeutic	2896642
DOID:543	Dystonia	Benzodiazepines	D001569	therapeutic	11571992
DOID:3394	Myocardial Ischemia	Benzodiazepines	D001569	therapeutic	8795497
DOID:9207	Myoclonus	Benzodiazepines	D001569	therapeutic	9244837
DOID:594	Panic Disorder	Benzodiazepines	D001569	therapeutic	2568095
DOID:727	Premenstrual Syndrome	Benzodiazepines	D001569	therapeutic	12352284
DOID:5419	Schizophrenia	Benzodiazepines	D001569	therapeutic	18832957
DOID:11396	Pulmonary Edema	beta-Naphthoflavone	D019324	therapeutic	21745492
DOID:1883	Hepatitis C	Benzothiadiazines	D001581	therapeutic	18343801
DOID:6543	Acne Vulgaris	Benzoyl Peroxide	D001585	therapeutic	11522381|11809596|161830|16631957|17166623|18246693|20482689|3157930|8204465
DOID:8717	Pressure Ulcer	Benzoyl Peroxide	D001585	therapeutic	6833534
DOID:37	Skin Diseases	Benzoyl Peroxide	D001585	therapeutic	16800173
DOID:5419	Schizophrenia	benzquinamide	C100234	therapeutic	5336562
DOID:3312	Bipolar Disorder	Benztropine	D001590	therapeutic	3381938|6512011|7962691
DOID:1875	Erectile Dysfunction	Benztropine	D001590	therapeutic	6837805
DOID:786	Laryngeal Diseases	Benztropine	D001590	therapeutic	7270747
DOID:14330	Parkinson Disease	Benztropine	D001590	therapeutic	9877318
DOID:13548	Parkinson Disease, Secondary	Benztropine	D001590	therapeutic	2886808|2948633|6016862|8659626|889419
DOID:2275	Pharyngeal Diseases	Benztropine	D001590	therapeutic	11569473|7270747
DOID:5419	Schizophrenia	Benztropine	D001590	therapeutic	1119614
DOID:11832	Seizures	Benztropine	D001590	therapeutic	9877318
DOID:11119	Tourette Syndrome	Benztropine	D001590	therapeutic	18090571
DOID:9538	Multiple Myeloma	benzyloxycarbonylleucyl-leucyl-leucine aldehyde	C072553	therapeutic	16617327
DOID:3305	Teratocarcinoma	BEP protocol	C038328	therapeutic	7538830
DOID:2998	Testicular Neoplasms	BEP protocol	C038328	therapeutic	1702233|17301082|17322957|17934892|18987330|19198224|22076425|7538830
DOID:10763	Hypertension	Bepridil	D015764	therapeutic	3500100
DOID:11394	Respiratory Distress Syndrome, Adult	beractant	C072197	therapeutic	11700416
DOID:2316	Brain Ischemia	beraprost	C048081	therapeutic	2110014
DOID:2921	Glomerulonephritis	beraprost	C048081	therapeutic	12163121
DOID:6432	Hypertension, Pulmonary	beraprost	C048081	therapeutic	11334556|16607058|19179780
DOID:3669	Intermittent Claudication	beraprost	C048081	therapeutic	8761844
DOID:9477	Pulmonary Embolism	beraprost	C048081	therapeutic	7740511
DOID:10808	Stomach Ulcer	beraprost	C048081	therapeutic	18617559
DOID:8692	Leukemia, Promyelocytic, Acute	berbamine	C027870	therapeutic	17531122
DOID:1679	Cystitis	Berberine	D001599	therapeutic	11393582
DOID:9351	Diabetes Mellitus	Berberine	D001599	therapeutic	22342832
DOID:4195	Hyperglycemia	Berberine	D001599	therapeutic	22342832
DOID:1168	Hyperlipidemias	Berberine	D001599	therapeutic	20656010
DOID:10763	Hypertension	Berberine	D001599	therapeutic	22342832
DOID:5295	Intestinal Diseases	Berberine	D001599	therapeutic	20656010|21073932
DOID:543	Dystonia	besonprodil	C481484	therapeutic	15006686
DOID:6000	Heart Failure	beta-adrenergic receptor kinase inhibitory peptide	C445259	therapeutic	19103992
DOID:8947	Diabetic Retinopathy	beta Carotene	D019207	therapeutic	18779489
DOID:2044	Drug-Induced Liver Injury	beta Carotene	D019207	therapeutic	20448084
DOID:1883	Hepatitis C	beta Carotene	D019207	therapeutic	17420205
DOID:526	HIV Infections	beta Carotene	D019207	therapeutic	16960176
DOID:14228	Oligospermia	beta Carotene	D019207	therapeutic	15304303
DOID:76	Stomach Diseases	beta Carotene	D019207	therapeutic	17638125
DOID:10808	Stomach Ulcer	beta Carotene	D019207	therapeutic	10674923|12500499
DOID:8398	Osteoarthritis	beta-Cyclodextrins	D047392	therapeutic	12017396
DOID:263	Kidney Neoplasms	beta-elemene	C445979	therapeutic	17090378
DOID:2560	Morphine Dependence	beta-funaltrexamine	C024524	therapeutic	3720824
DOID:2044	Drug-Induced Liver Injury	beta-Glucans	D047071	therapeutic	19109935
DOID:1936	Atherosclerosis	Betahistine	D001621	therapeutic	4208184
DOID:9849	Meniere Disease	Betahistine	D001621	therapeutic	4208184
DOID:3213	Demyelinating Diseases	Betaine	D001622	therapeutic	7527320
DOID:2044	Drug-Induced Liver Injury	Betaine	D001622	therapeutic	18930038
DOID:9452	Fatty Liver, Alcoholic	Betaine	D001622	therapeutic	20118189
DOID:9263	Homocystinuria	Betaine	D001622	therapeutic	17413090
DOID:5844	Myocardial Infarction	Betaine	D001622	therapeutic	19288277
DOID:1089	Neural Tube Defects	Betaine	D001622	therapeutic	17413090
DOID:1240	Leukemia	beta-lapachone	C014638	therapeutic	21830773
DOID:6543	Acne Vulgaris	Betamethasone	D001623	therapeutic	4241782
DOID:7148	Arthritis, Rheumatoid	Betamethasone	D001623	therapeutic	4538611|7173301
DOID:3042	Dermatitis, Allergic Contact	Betamethasone	D001623	therapeutic	11692113
DOID:3310	Dermatitis, Atopic	Betamethasone	D001623	therapeutic	11692113
DOID:13088	Leukomalacia, Periventricular	Betamethasone	D001623	therapeutic	12369299
DOID:10591	Pre-Eclampsia	Betamethasone	D001623	therapeutic	8193107
DOID:12716	Respiratory Distress Syndrome, Newborn	Betamethasone	D001623	therapeutic	15924982
DOID:680	Tauopathies	Betamethasone	D001623	therapeutic	16930453
DOID:3134	Facial Dermatoses	betamethasone-17,21-dipropionate	C011175	therapeutic	15550136
DOID:1210	Optic Neuritis	betamethasone acetate phosphate	C018230	therapeutic	655214
DOID:1210	Optic Neuritis	betamethasone sodium phosphate	C028994	therapeutic	655214
DOID:3310	Dermatitis, Atopic	Betamethasone 17-Valerate	D001624	therapeutic	15940147
DOID:8881	Rosacea	Betamethasone 17-Valerate	D001624	therapeutic	4231359
DOID:5082	Fibrosis	Betaxolol	D015784	therapeutic	1977670
DOID:1686	Glaucoma	Betaxolol	D015784	therapeutic	11551270|15321024
DOID:10763	Hypertension	Betaxolol	D015784	therapeutic	1977670|2895577
DOID:790	Ocular Hypotension	Betaxolol	D015784	therapeutic	15321024|7619450
DOID:3455	Stroke	Betaxolol	D015784	therapeutic	1977670
DOID:865	Vasculitis	Betaxolol	D015784	therapeutic	1977670
DOID:1875	Erectile Dysfunction	Bethanechol	D018723	therapeutic	3957884|7114318
DOID:3128	Fissure in Ano	Bethanechol	D018723	therapeutic	11052511
DOID:8534	Gastroesophageal Reflux	Bethanechol	D018723	therapeutic	1124744|2877910
DOID:12143	Urinary Bladder, Neurogenic	Bethanechol	D018723	therapeutic	18570171
DOID:10763	Hypertension	Bethanidine	D001627	therapeutic	135643
DOID:5082	Liver Cirrhosis	betulinic acid	C002070	therapeutic	22285267
DOID:1909	Melanoma	betulinic acid	C002070	therapeutic	16077934
DOID:10763	Hypertension	bevantolol	C021148	therapeutic	2878599
DOID:1612	Breast Neoplasms	bexarotene	C095105	therapeutic	16344269|16818667
DOID:3908	Carcinoma, Non-Small-Cell Lung	bexarotene	C095105	therapeutic	16247446
DOID:0060061	Lymphoma, T-Cell, Cutaneous	bexarotene	C095105	therapeutic	11161223|16634713|19067706
DOID:1612	Mammary Neoplasms, Animal	bexarotene	C095105	therapeutic	17630414
DOID:1936	Atherosclerosis	Bezafibrate	D001629	therapeutic	18712055
DOID:3363	Coronary Artery Disease	Bezafibrate	D001629	therapeutic	10716467|11123853|16511610|8622389|9359536|9717064|9822092
DOID:4248	Coronary Stenosis	Bezafibrate	D001629	therapeutic	9359536
DOID:9351	Diabetes Mellitus	Bezafibrate	D001629	therapeutic	16168052|16472047|17190905
DOID:11712	Diabetes Mellitus, Lipoatrophic	Bezafibrate	D001629	therapeutic	9156048
DOID:9452	Fatty Liver	Bezafibrate	D001629	therapeutic	11929713|18513333|19124612
DOID:5082	Fibrosis	Bezafibrate	D001629	therapeutic	18513333
DOID:10603	Glucose Intolerance	Bezafibrate	D001629	therapeutic	21411093|2209320|9156048
DOID:4194	Glucose Metabolism Disorders	Bezafibrate	D001629	therapeutic	17002798|18230960|20404010
DOID:1883	Hepatitis C, Chronic	Bezafibrate	D001629	therapeutic	12586603|16792537|16933007
DOID:4195	Hyperglycemia	Bezafibrate	D001629	therapeutic	10726910|11288046|17145126|17190905
DOID:2018	Hyperinsulinism	Bezafibrate	D001629	therapeutic	21549692
DOID:13809	Hyperlipidemia, Familial Combined	Bezafibrate	D001629	therapeutic	3760707
DOID:1168	Hyperlipidemias	Bezafibrate	D001629	therapeutic	10726910|12657956|1291164|16123366|16226225|16933007|19881358|21549692|21640707|3301301|6810904|8786734|9110123|9674948
DOID:1168	Hyperlipoproteinemias	Bezafibrate	D001629	therapeutic	2360915|2722079
DOID:13810	Hyperlipoproteinemia Type II	Bezafibrate	D001629	therapeutic	19496270|2492189|3084275|3760707|7604807|8192170|8729588|8876936|906593|9678787
DOID:1171	Hyperlipoproteinemia Type V	Bezafibrate	D001629	therapeutic	906593
DOID:1388	Hypoalphalipoproteinemias	Bezafibrate	D001629	therapeutic	9118820
DOID:12556	Kidney Tubular Necrosis, Acute	Bezafibrate	D001629	therapeutic	18368030
DOID:9119	Leukemia, Myeloid, Acute	Bezafibrate	D001629	therapeutic	19158949|19997560
DOID:12236	Liver Cirrhosis, Biliary	Bezafibrate	D001629	therapeutic	12586603|15770399|16933007|19881358|20040336
DOID:5844	Myocardial Infarction	Bezafibrate	D001629	therapeutic	8622389|9211018
DOID:9970	Obesity	Bezafibrate	D001629	therapeutic	21324916
DOID:26	Pancreatic Diseases	Bezafibrate	D001629	therapeutic	12657956
DOID:14501	Sjogren-Larsson Syndrome	Bezafibrate	D001629	therapeutic	16837225
DOID:8584	Burkitt Lymphoma	BFM-86 protocol	C099840	therapeutic	1457577
DOID:8584	Burkitt Lymphoma	BFM-ALL 81 protocol	C083136	therapeutic	1457577
DOID:2044	Drug-Induced Liver Injury	BGP 15	C405586	therapeutic	19931551
DOID:8692	Leukemia, Promyelocytic, Acute	BHAC-AMP protocol	C438312	therapeutic	8847803
DOID:14330	Parkinson Disease	BIA 3-335	C466310	therapeutic	15566291
DOID:6364	Migraine Disorders	BIBN 4096BS	C406305	therapeutic	12970078
DOID:3908	Carcinoma, Non-Small-Cell Lung	BIBW 2992	C522924	therapeutic	21904575
DOID:1612	Breast Neoplasms	bicalutamide	C053541	therapeutic	21633166
DOID:3650	Acidosis, Lactic	Bicarbonates	D001639	therapeutic	11910877|19427052|20578420
DOID:14219	Acidosis, Renal Tubular	Bicarbonates	D001639	therapeutic	7579739
DOID:10754	Otitis Media	bicillin C-R	C039492	therapeutic	4061400
DOID:10456	Tonsillitis	bicillin C-R	C039492	therapeutic	4061400
DOID:1529	Penile Diseases	Bicuculline	D001640	therapeutic	7862903
DOID:2044	Drug-Induced Liver Injury	bicyclol	C477843	therapeutic	15998439
DOID:9452	Fatty Liver	bicyclol	C477843	therapeutic	16409862|18357727|19427351
DOID:557	Kidney Diseases	bicyclol	C477843	therapeutic	18956176
DOID:2044	Drug-Induced Liver Injury	bifendate	C465548	therapeutic	21224420
DOID:5082	Fibrosis	BIIB 723	C522118	therapeutic	12732584
DOID:13580	Cholestasis	Bile Acids and Salts	D001647	therapeutic	19409403
DOID:2044	Drug-Induced Liver Injury	Biliverdine	D001664	therapeutic	12051994
DOID:1686	Glaucoma	bimatoprost	C420823	therapeutic	11434939|12365906|16252016|16644608
DOID:9282	Ocular Hypertension	bimatoprost	C420823	therapeutic	11434939|11448321|12365906|16644608|17459480|17724194|19403113
DOID:790	Ocular Hypotension	bimatoprost	C420823	therapeutic	15321024
DOID:13141	Uveitis	bimatoprost	C420823	therapeutic	19403113
DOID:3021	Acute Kidney Injury	bimoclomol	C108730	therapeutic	16891066
DOID:2044	Drug-Induced Liver Injury	binaphthyl diselenide	C551844	therapeutic	20517888
DOID:3042	Dermatitis, Allergic Contact	Biological Agents	D001688	therapeutic	23200891
DOID:3310	Dermatitis, Atopic	Biological Agents	D001688	therapeutic	23200891
DOID:2044	Drug-Induced Liver Injury	Biological Agents	D001688	therapeutic	23266269
DOID:0050659	Basal ganglia disease, biotin-responsive	Biotin	D001710	therapeutic	15871139
DOID:679	Basal Ganglia Diseases	Biperiden	D001712	therapeutic	1001242|16101941|20486582|3565961|4692693|6016862
DOID:3312	Bipolar Disorder	Biperiden	D001712	therapeutic	10846716|17414256
DOID:8536	Herpes Zoster	Biperiden	D001712	therapeutic	2710809
DOID:9207	Myoclonus	Biperiden	D001712	therapeutic	19590258
DOID:14330	Parkinson Disease	Biperiden	D001712	therapeutic	72141|8561216|9877318
DOID:1742	Psychoses, Substance-Induced	Biperiden	D001712	therapeutic	17414256|4587065
DOID:5419	Schizophrenia	Biperiden	D001712	therapeutic	1322069
DOID:8778	Crohn Disease	BIRB 796	C452139	therapeutic	21328587
DOID:5295	Intestinal Diseases	bis(2-guanidinoethyl)disulfide	C014363	therapeutic	11713966
DOID:10652	Alzheimer Disease	bis(4-hydroxycinnamoyl)methane	C034786	therapeutic	19090986
DOID:10808	Stomach Ulcer	bis(4-hydroxycinnamoyl)methane	C034786	therapeutic	19188055
DOID:12556	Kidney Tubular Necrosis, Acute	bis(4-nitrophenyl)phosphate	C002887	therapeutic	4082192
DOID:1612	Breast Neoplasms	bisantrene	C031404	therapeutic	3894277
DOID:1094	Hyperkinesis	Bis(4-Methyl-1-Homopiperazinylthiocarbonyl)disulfide	D005406	therapeutic	413140|6812857
DOID:6000	Heart Failure	Bisoprolol	D017298	therapeutic	11336626|11835035|18528751
DOID:326	Ischemia	Bisoprolol	D017298	therapeutic	2967185
DOID:224	Ischemic Attack, Transient	Bisoprolol	D017298	therapeutic	7798508
DOID:6364	Migraine Disorders	Bisoprolol	D017298	therapeutic	19708964
DOID:5844	Myocardial Infarction	Bisoprolol	D017298	therapeutic	21697605
DOID:2841	Asthma	bitolterol	C011685	therapeutic	3968329
DOID:11847	Coronary Thrombosis	bivalirudin	C074619	therapeutic	15084542|18036681|18987409
DOID:326	Ischemia	bivalirudin	C074619	therapeutic	18436116
DOID:3394	Myocardial Ischemia	bivalirudin	C074619	therapeutic	10562259
DOID:3455	Stroke	bivalirudin	C074619	therapeutic	14683561
DOID:1588	Thrombocytopenia	bivalirudin	C074619	therapeutic	16651880|16893407
DOID:5844	Myocardial Infarction	BL 3459	C009709	therapeutic	991929
DOID:3308	Carcinoma, Embryonal	Bleomycin	D001761	therapeutic	5027400
DOID:1749	Carcinoma, Squamous Cell	Bleomycin	D001761	therapeutic	2482985|6189445
DOID:4441	Dysgerminoma	Bleomycin	D001761	therapeutic	7683015
DOID:0060058	Lymphoma	Bleomycin	D001761	therapeutic	6155201
DOID:1909	Melanoma	Bleomycin	D001761	therapeutic	15577320
DOID:2394	Ovarian Neoplasms	Bleomycin	D001761	therapeutic	12078977|7683015
DOID:8632	Sarcoma, Kaposi	Bleomycin	D001761	therapeutic	1377296|1497023|7534090|9415644
DOID:5419	Schizophrenia	blonanserin	C079310	therapeutic	20661022
DOID:4195	Hyperglycemia	BLX 1002	C542815	therapeutic	19052259
DOID:6432	Hypertension, Pulmonary	BM 06.022	C069427	therapeutic	7681508
DOID:9477	Pulmonary Embolism	BM 06.022	C069427	therapeutic	7681508
DOID:11832	Seizures	BmK AS polypeptide	C119407	therapeutic	21239233
DOID:11832	Seizures	BmK IT2 scorpion toxin	C417087	therapeutic	18587450
DOID:4468	Adenocarcinoma, Clear Cell	BMS 181339	C089957	therapeutic	7944492|8712825
DOID:3030	Adenocarcinoma, Mucinous	BMS 181339	C089957	therapeutic	7944492|8712825
DOID:2394	Ovarian Neoplasms	BMS 181339	C089957	therapeutic	7944492|8712825
DOID:2043	Hepatitis B	BMS 200475	C107734	therapeutic	10418752
DOID:1094	Hyperkinesis	BMS204352	C424388	therapeutic	19162078
DOID:1612	Breast Neoplasms	BMS-690514	C552150	therapeutic	21080678
DOID:3908	Carcinoma, Non-Small-Cell Lung	BMS-690514	C552150	therapeutic	21080678
DOID:936	Brain Diseases	BMY 14786	C087064	therapeutic	7513362
DOID:1909	Melanoma	BOLD protocol	C059180	therapeutic	12436444|16034308|16120623|17562445
DOID:3479	Uveal Neoplasms	BOLD protocol	C059180	therapeutic	12436444
DOID:10763	Hypertension	bopindolol	C036007	therapeutic	1352927|9675624
DOID:2044	Drug-Induced Liver Injury	boric acid	C032688	therapeutic	21999471
DOID:14330	Parkinson Disease	bornaprine	C006088	therapeutic	12165940
DOID:1612	Breast Neoplasms	bortezomib	C400082	therapeutic	18209010|20110775
DOID:3908	Carcinoma, Non-Small-Cell Lung	bortezomib	C400082	therapeutic	16052434|16689991
DOID:1749	Carcinoma, Squamous Cell	bortezomib	C400082	therapeutic	15509775|16928686|17172406
DOID:2671	Carcinoma, Transitional Cell	bortezomib	C400082	therapeutic	17172406
DOID:12678	Hypercalcemia	bortezomib	C400082	therapeutic	18089816
DOID:1240	Leukemia	bortezomib	C400082	therapeutic	15039284|16481037
DOID:9119	Leukemia, Myeloid, Acute	bortezomib	C400082	therapeutic	18166786|20471514
DOID:9513	Leukemia, Plasma Cell	bortezomib	C400082	therapeutic	17396042
DOID:75	Lymphatic Diseases	bortezomib	C400082	therapeutic	16832816
DOID:0060058	Lymphoma	bortezomib	C400082	therapeutic	16098063
DOID:9538	Multiple Myeloma	bortezomib	C400082	therapeutic	12393500|15045823|15070698|15161691|15203282|15449188|15953004|15964068|16019253|16026741|16118318|16298074|16391799|16397052|16506632|16585204|16617327|16689991|16860177|17204182|17495969|17546639|17626072|17635511|17898295|17898564|18223318|18463870|18534018|18559525|18650177|18696182|18754030|19074855|19100720|19112201|19112817|19192067|19274460|19372569|19695912|19728021|19917281|20001242|200…
DOID:769	Neuroblastoma	bortezomib	C400082	therapeutic	18534018
DOID:3347	Osteosarcoma	bortezomib	C400082	therapeutic	19894220
DOID:2394	Ovarian Neoplasms	bortezomib	C400082	therapeutic	19010849
DOID:3721	Plasmacytoma	bortezomib	C400082	therapeutic	19259673
DOID:1273	Respiratory Syncytial Virus Infections	bortezomib	C400082	therapeutic	19931343
DOID:3247	Rhabdomyosarcoma	bortezomib	C400082	therapeutic	18342500
DOID:4051	Rhabdomyosarcoma, Alveolar	bortezomib	C400082	therapeutic	18342500
DOID:3246	Rhabdomyosarcoma, Embryonal	bortezomib	C400082	therapeutic	18342500
DOID:37	Skin Diseases	bortezomib	C400082	therapeutic	19259673
DOID:11054	Urinary Bladder Neoplasms	bortezomib	C400082	therapeutic	17172406
DOID:9080	Waldenstrom Macroglobulinemia	bortezomib	C400082	therapeutic	18347188
DOID:5082	Fibrosis	bosentan	C086232	therapeutic	8794820
DOID:6000	Heart Failure	bosentan	C086232	therapeutic	10353441|9861300
DOID:10763	Hypertension	bosentan	C086232	therapeutic	10353441|10474778|10703878|11264238|7828305|8039842|8572876|9504938
DOID:6432	Hypertension, Pulmonary	bosentan	C086232	therapeutic	10353441|16219361|17234519|20172593|20967148
DOID:557	Kidney Diseases	bosentan	C086232	therapeutic	8794820
DOID:1909	Melanoma	bosentan	C086232	therapeutic	16741059
DOID:5844	Myocardial Infarction	bosentan	C086232	therapeutic	16700825
DOID:576	Proteinuria	bosentan	C086232	therapeutic	8604712
DOID:1074	Renal Insufficiency	bosentan	C086232	therapeutic	10353441
DOID:13100	Vasospasm, Intracranial	bosentan	C086232	therapeutic	10353441|8587695
DOID:543	Dystonia	Botulinum Toxins	D001905	therapeutic	3455658
DOID:786	Laryngeal Diseases	Botulinum Toxins	D001905	therapeutic	19858719
DOID:529	Blepharospasm	Botulinum Toxins, Type A	D019274	therapeutic	17317555|20150804|3815152
DOID:1679	Cystitis	Botulinum Toxins, Type A	D019274	therapeutic	12599022
DOID:1205	Hypersensitivity	Botulinum Toxins, Type A	D019274	therapeutic	20123097
DOID:12098	Trigeminal Neuralgia	Botulinum Toxins, Type A	D019274	therapeutic	19004549
DOID:12143	Urinary Bladder, Neurogenic	Botulinum Toxins, Type A	D019274	therapeutic	16230156|19936566
DOID:1094	Hyperkinesis	BP 897	C120565	therapeutic	12740572|16814282
DOID:8927	Learning Disorders	BP 897	C120565	therapeutic	15619116
DOID:10763	Hypertension	BQ 22-708	C014926	therapeutic	2873966|7018762
DOID:1612	Breast Neoplasms	brassinolide	C023623	therapeutic	20833159
DOID:10952	Nephritis	bredinin	C010052	therapeutic	3656695
DOID:1184	Nephrotic Syndrome	bredinin	C010052	therapeutic	9323293
DOID:576	Proteinuria	bredinin	C010052	therapeutic	20502051|8919236
DOID:10763	Hypertension	brefanolol	C065350	therapeutic	1696669
DOID:3223	Complex Regional Pain Syndromes	Bretylium Compounds	D001949	therapeutic	11999600
DOID:1686	Glaucoma	brimonidine	C015620	therapeutic	17949534|21979886|8970247
DOID:9282	Ocular Hypertension	brimonidine	C015620	therapeutic	11755835|12908569|17949534
DOID:790	Ocular Hypotension	brimonidine	C015620	therapeutic	15321024
DOID:11832	Seizures	brimonidine	C015620	therapeutic	6104728
DOID:1067	Glaucoma, Open-Angle	brinzolamide	C111827	therapeutic	19668763
DOID:9282	Ocular Hypertension	brinzolamide	C111827	therapeutic	19668763
DOID:11465	Autonomic Nervous System Diseases	BRL 44408	C072125	therapeutic	8821553
DOID:594	Panic Disorder	brofaromine	C038213	therapeutic	8835705
DOID:2030	Anxiety Disorders	Bromazepam	D001960	therapeutic	2764184|4836379
DOID:1094	Hyperkinesis	Bromazepam	D001960	therapeutic	6133822
DOID:10763	Hypertension	Bromazepam	D001960	therapeutic	14076
DOID:11832	Seizures	Bromazepam	D001960	therapeutic	6133822
DOID:2044	Drug-Induced Liver Injury	Bromcresol Green	D001961	therapeutic	16140478
DOID:1749	Carcinoma, Squamous Cell	bromebric acid	C100245	therapeutic	6189445
DOID:2394	Ovarian Neoplasms	bromebric acid	C100245	therapeutic	6897625
DOID:12894	Sjogren's Syndrome	Bromhexine	D001964	therapeutic	11490519
DOID:2449	Acromegaly	Bromocriptine	D001971	therapeutic	3226523|335755|63831|7293648|79115
DOID:13938	Amenorrhea	Bromocriptine	D001971	therapeutic	1359137|15467977|6790306|7196160|7242593|7293665|85202|86031|86795|9617019
DOID:332	Amyotrophic Lateral Sclerosis	Bromocriptine	D001971	therapeutic	21867702
DOID:679	Basal Ganglia Diseases	Bromocriptine	D001971	therapeutic	15303389
DOID:3463	Breast Diseases	Bromocriptine	D001971	therapeutic	10826333
DOID:2089	Constipation	Bromocriptine	D001971	therapeutic	8379567
DOID:530	Eyelid Diseases	Bromocriptine	D001971	therapeutic	3503918
DOID:6255	Growth Hormone-Secreting Pituitary Adenoma	Bromocriptine	D001971	therapeutic	3226523|4020451
DOID:6000	Heart Failure	Bromocriptine	D001971	therapeutic	18926768
DOID:12700	Hyperprolactinemia	Bromocriptine	D001971	therapeutic	10819748|11194712|12106810|1359137|14750048|16209236|1656408|1681002|18480682|19968833|3117594|3745407|4047382|6488683|7293665|8959084|9334596
DOID:14464	Neuroleptic Malignant Syndrome	Bromocriptine	D001971	therapeutic	10675082|12397878|15830831|17119106|17214072|2925603|6134848|6614876|7999444|8101521
DOID:5425	Ovarian Hyperstimulation Syndrome	Bromocriptine	D001971	therapeutic	12727942
DOID:14330	Parkinson Disease	Bromocriptine	D001971	therapeutic	10534217|10776750|11194495|11487183|11956968|12086551|121706|12390688|12614313|1295627|15050800|15551331|16258207|1809340|18328768|18989898|2181588|2746281|2864254|3115453|3185626|319421|333856|386307|3990974|6105390|6110850|6151826|6213882|6497767|6682193|7046720|772175|773080|7901395|8552122|989885|9918342
DOID:53	Pituitary Diseases	Bromocriptine	D001971	therapeutic	6717737
DOID:5394	Prolactinoma	Bromocriptine	D001971	therapeutic	10819748|10914763|11012580|12161478|1407345|15046398|15173554|15749434|18204364|20063113|2814786|2887062|2903183|3226523|3593602|3660204|4070720|4072572|6537833|6669217|6725514|7070622|7168914|7302322|79046|8059328|8120934|86800|8956160|9509075|9617019
DOID:76	Stomach Diseases	Bromocriptine	D001971	therapeutic	11292068
DOID:3312	Bipolar Disorder	bromperidol	C006820	therapeutic	2904624
DOID:5419	Schizophrenia	bromperidol	C006820	therapeutic	11505224|347876|347878|643910|9592806
DOID:5419	Schizophrenia	bromperidol decanoate	C077144	therapeutic	1487623
DOID:2841	Asthma	Bronchodilator Agents	D001993	therapeutic	10069892|7443604
DOID:9362	Status Asthmaticus	Bronchodilator Agents	D001993	therapeutic	1684024|8086092
DOID:9181	Amebiasis	Broxaldine	C007982	therapeutic	3081428
DOID:9181	Amebiasis	broxyquinoline	C002276	therapeutic	3081428
DOID:0060058	Lymphoma	bruceantin	C002550	therapeutic	19412536
DOID:12449	Anemia, Aplastic	brucine	C083806	therapeutic	21518503
DOID:1749	Carcinoma, Squamous Cell	brucine	C083806	therapeutic	20485822
DOID:9538	Multiple Myeloma	brucine	C083806	therapeutic	21518496
DOID:1240	Leukemia	bryostatin 1	C046785	therapeutic	15070760
DOID:7148	Arthritis, Rheumatoid	bucillamine	C026535	therapeutic	1677490|3623827
DOID:6000	Heart Failure	bucindolol	C024307	therapeutic	14597587|16844790|2862850|7271381
DOID:2841	Asthma	Budesonide	D019819	therapeutic	10400838|10806605|10893010|10894975|11555383|12113382|12604023|14641354|15136378|15341026|15572850|18489783|20004779|9701427
DOID:8577	Colitis, Ulcerative	Budesonide	D019819	therapeutic	9297069
DOID:8778	Crohn Disease	Budesonide	D019819	therapeutic	11417618
DOID:11396	Pulmonary Edema	Budesonide	D019819	therapeutic	11734451
DOID:4481	Rhinitis, Allergic, Seasonal	Budesonide	D019819	therapeutic	10070173|15526043|7503405
DOID:14330	Parkinson Disease	budipine	C026710	therapeutic	11199819
DOID:6000	Heart Failure	Bumetanide	D002034	therapeutic	19843838|6788266
DOID:10763	Hypertension	Bumetanide	D002034	therapeutic	17259435|6788266
DOID:10824	Hypertension, Malignant	Bumetanide	D002034	therapeutic	6112544
DOID:557	Kidney Diseases	Bumetanide	D002034	therapeutic	9824779
DOID:3394	Myocardial Ischemia	Bumetanide	D002034	therapeutic	3204556
[truncated: 9,135 more rows]
