# Supplementary material for: SemFunSim: A New Method for Measuring Disease Similarity by Integrating Semantic and Gene Functional Association
Source: PLoS One. 2014 Jun 16;9(6):e99415. doi: 10.1371/journal.pone.0099415 (PMC4059643; doi:10.1371/journal.pone.0099415)
Supplement: Dataset S4 — The T100-PSDs and T100-PDDs measured by SemFunSim. 916 diseases can be treated with PTCs in CTD. The T100-PSDs and T100-PDDs between these 916 diseases were identified by SemFunSim. The disease pairs, the number of common PTCs between diseases, and adjusted P-values are listed. (XLSX) [file pone.0099415.s007.xlsx]

## Sheet: T100-PSDs
DOID_1	Disease_Name_1	DOID_2	Disease_Name_2	Similarity	Number_of_PTCs_of_DOID_1	Number_of_PTCs_of_DOID_2	Number_of_Common_PTCs	Adjusted_P-value
DOID:9296	cleft lip	DOID:674	cleft palate	0.939198	3	10	3	1.15013e-05
DOID:10211	cholelithiasis	DOID:11151	cholecystolithiasis	0.626942	2	1	0	1
DOID:2320	obstructive lung disease	DOID:1176	bronchial disease	0.431719	14	19	3	0.0082115
DOID:178	vascular disease	DOID:114	heart disease	0.29779	22	88	2	1
DOID:3394	ischemic heart disease	DOID:3393	coronary heart disease	0.293337	70	42	10	3.72158e-06
DOID:106	pleural tuberculosis	DOID:9861	miliary tuberculosis	0.289704	3	2	1	0.111759
DOID:8577	ulcerative colitis	DOID:8778	Crohn's disease	0.259902	32	25	12	0
DOID:1289	neurodegenerative disease	DOID:936	brain disease	0.221935	24	23	2	0.321545
DOID:3394	ischemic heart disease	DOID:3363	coronary arteriosclerosis	0.221887	70	53	10	2.92619e-05
DOID:1240	leukemia	DOID:0060058	lymphoma	0.219321	73	54	13	3.94222e-08
DOID:5199	ureteral obstruction	DOID:11111	hydronephrosis	0.194918	2	3	0	1
DOID:9970	obesity	DOID:14221	metabolic syndrome X	0.193474	53	14	1	1
DOID:3393	coronary heart disease	DOID:5844	myocardial infarction	0.191656	42	137	18	1.01808e-11
DOID:2841	asthma	DOID:3083	chronic obstructive pulmonary disease	0.179201	86	28	17	1.08953e-12
DOID:9146	visceral leishmaniasis	DOID:9111	cutaneous leishmaniasis	0.172965	22	22	11	0
DOID:8538	reticulosarcoma	DOID:2531	hematologic cancer	0.172361	21	12	3	0.00707888
DOID:1657	ventricular septal defect	DOID:1882	atrial heart septal defect	0.158833	1	1	0	1
DOID:1724	duodenal ulcer	DOID:10808	gastric ulcer	0.156602	34	108	18	0
DOID:263	kidney cancer	DOID:11054	urinary bladder cancer	0.154133	10	51	2	0.288391
DOID:3393	coronary heart disease	DOID:178	vascular disease	0.152077	42	22	4	0.01568
DOID:1508	candidiasis	DOID:13564	aspergillosis	0.149772	17	8	6	4.04405e-10
DOID:3363	coronary arteriosclerosis	DOID:5844	myocardial infarction	0.14556	53	137	17	7.80759e-09
DOID:2868	arterial occlusive disease	DOID:10763	hypertension	0.145257	11	329	2	1
DOID:114	heart disease	DOID:10763	hypertension	0.14524	88	329	20	0.0166124
DOID:2349	arteriosclerosis	DOID:10763	hypertension	0.142217	26	329	7	0.280193
DOID:3083	chronic obstructive pulmonary disease	DOID:1176	bronchial disease	0.137646	28	19	6	3.1655e-06
DOID:1936	atherosclerosis	DOID:10763	hypertension	0.137052	89	329	20	0.0188404
DOID:9182	pemphigus	DOID:8506	bullous pemphigoid	0.136043	7	11	3	0.000300628
DOID:0080001	bone disease	DOID:65	connective tissue disease	0.130875	10	2	0	1
DOID:1240	leukemia	DOID:8538	reticulosarcoma	0.128539	73	21	5	0.00894194
DOID:11984	hypertrophic cardiomyopathy	DOID:12930	dilated cardiomyopathy	0.126602	21	30	7	2.15737e-07
DOID:2868	arterial occlusive disease	DOID:114	heart disease	0.126585	11	88	1	1
DOID:6713	cerebrovascular disease	DOID:10763	hypertension	0.124521	13	329	4	0.566321
DOID:2349	arteriosclerosis	DOID:114	heart disease	0.124277	26	88	1	1
DOID:1936	atherosclerosis	DOID:114	heart disease	0.119896	89	88	15	2.2182e-06
DOID:417	hypersensitivity reaction type II disease	DOID:74	hematopoietic system disease	0.118626	13	6	2	0.0238213
DOID:3363	coronary arteriosclerosis	DOID:10763	hypertension	0.115349	53	329	18	0.000233444
DOID:680	tauopathy	DOID:936	brain disease	0.11435	6	23	1	0.721971
DOID:10652	Alzheimer's disease	DOID:936	brain disease	0.114185	56	23	1	1
DOID:11476	osteoporosis	DOID:3342	bone inflammation disease	0.113284	41	1	0	1
DOID:3627	aortic aneurysm	DOID:10941	intracranial aneurysm	0.113034	3	5	1	0.197652
DOID:1731	histoplasmosis	DOID:12662	paracoccidioidomycosis	0.112298	3	1	0	1
DOID:10112	sleeping sickness	DOID:12140	Chagas disease	0.110501	6	3	0	1
DOID:8692	myeloid leukemia	DOID:0060058	lymphoma	0.107885	38	54	8	3.55182e-05
DOID:848	arthritis	DOID:11476	osteoporosis	0.103886	24	41	1	1
DOID:883	parasitic helminthiasis infectious disease	DOID:2789	parasitic protozoa infectious disease	0.103669	8	1	0	1
DOID:8538	reticulosarcoma	DOID:0060058	lymphoma	0.102418	21	54	10	3.04345e-10
DOID:1240	leukemia	DOID:4960	bone marrow cancer	0.101497	73	11	3	0.0945086
DOID:11963	esophagitis	DOID:9206	Barrett's esophagus	0.100256	11	6	4	8.22071e-07
DOID:7693	abdominal aortic aneurysm	DOID:10941	intracranial aneurysm	0.0993318	7	5	0	1
DOID:3394	ischemic heart disease	DOID:178	vascular disease	0.0990728	70	22	3	0.295148
DOID:3455	cerebrovascular accident	DOID:10763	hypertension	0.098961	53	329	13	0.0728367
DOID:409	liver disease	DOID:5295	intestinal disease	0.0979383	45	17	2	0.464408
DOID:2394	ovarian cancer	DOID:363	uterine cancer	0.0968001	95	13	6	0.000201077
DOID:3119	gastrointestinal system cancer	DOID:5093	thoracic cancer	0.0962085	21	2	1	0.348454
DOID:5419	schizophrenia	DOID:1307	dementia	0.0959629	90	24	8	3.95777e-05
DOID:3119	gastrointestinal system cancer	DOID:1612	breast cancer	0.0957601	21	273	9	0.00271651
DOID:0050127	sinusitis	DOID:4483	rhinitis	0.0951658	24	19	4	0.00163428
DOID:3407	carotid artery disease	DOID:3455	cerebrovascular accident	0.0937864	3	53	1	0.791809
DOID:5419	schizophrenia	DOID:10652	Alzheimer's disease	0.0929671	90	56	6	0.154729
DOID:9970	obesity	DOID:4194	glucose metabolism disease	0.0917134	53	6	1	1
DOID:854	collagen disease	DOID:9074	systemic lupus erythematosus	0.0903792	1	29	1	0.28541
DOID:9970	obesity	DOID:9351	diabetes mellitus	0.0903176	53	37	6	0.00322982
DOID:8689	anorexia nervosa	DOID:12129	bulimia nervosa	0.0885426	3	5	0	1
DOID:2868	arterial occlusive disease	DOID:6713	cerebrovascular disease	0.0875769	11	13	2	0.0618467
DOID:3342	bone inflammation disease	DOID:65	connective tissue disease	0.08696	1	2	0	1
DOID:229	female reproductive system disease	DOID:48	male reproductive system disease	0.0864855	2	2	0	1
DOID:883	parasitic helminthiasis infectious disease	DOID:12365	malaria	0.0854342	8	32	0	1
DOID:2349	arteriosclerosis	DOID:6713	cerebrovascular disease	0.0848834	26	13	1	1
DOID:9119	acute myeloid leukemia	DOID:0060058	lymphoma	0.0840898	80	54	10	0.000105568
DOID:331	central nervous system disease	DOID:5614	eye disease	0.0838343	13	5	0	1
DOID:12663	blastomycosis	DOID:12662	paracoccidioidomycosis	0.0833333	5	1	0	1
DOID:2868	arterial occlusive disease	DOID:3393	coronary heart disease	0.0831264	11	42	2	0.264601
DOID:2394	ovarian cancer	DOID:2871	endometrial carcinoma	0.0829712	95	6	5	4.23278e-05
DOID:7998	hyperthyroidism	DOID:7188	autoimmune thyroiditis	0.0825238	12	2	0	1
DOID:2349	arteriosclerosis	DOID:3393	coronary heart disease	0.081949	26	42	4	0.0266936
DOID:0080001	bone disease	DOID:9074	systemic lupus erythematosus	0.081255	10	29	0	1
DOID:11476	osteoporosis	DOID:7148	rheumatoid arthritis	0.0811924	41	81	1	1
DOID:3119	gastrointestinal system cancer	DOID:2531	hematologic cancer	0.0811249	21	12	1	1
DOID:6713	cerebrovascular disease	DOID:114	heart disease	0.0808974	13	88	2	0.739322
DOID:1936	atherosclerosis	DOID:6713	cerebrovascular disease	0.0808681	89	13	5	0.00246748
DOID:1936	atherosclerosis	DOID:3393	coronary heart disease	0.0799468	89	42	18	1.51129e-12
DOID:848	arthritis	DOID:65	connective tissue disease	0.0796346	24	2	1	0.378957
DOID:2213	hemorrhagic disease	DOID:2452	thrombophilia	0.0769306	4	6	0	1
DOID:12132	Wegener's granulomatosis	DOID:13241	Behcet's disease	0.076855	15	10	4	2.69121e-05
DOID:5082	liver cirrhosis	DOID:2237	hepatitis	0.076826	94	23	4	0.155505
DOID:3393	coronary heart disease	DOID:10763	hypertension	0.0763528	42	329	18	6.27018e-06
DOID:409	liver disease	DOID:0050589	inflammatory bowel disease	0.0760741	45	21	1	1
DOID:3620	central nervous system cancer	DOID:769	neuroblastoma	0.0756493	11	38	3	0.0233596
DOID:14069	cerebral malaria	DOID:14067	Plasmodium falciparum malaria	0.0744804	2	31	2	0.0116749
DOID:8398	osteoarthritis	DOID:7148	rheumatoid arthritis	0.0739451	46	81	21	0
DOID:594	panic disorder	DOID:4964	neurotic disorder	0.073391	24	4	1	0.565047
DOID:9538	multiple myeloma	DOID:1240	leukemia	0.0728741	85	73	18	9.04847e-11
DOID:9446	cholangitis	DOID:13580	cholestasis	0.0716941	4	36	1	0.739322
DOID:8692	myeloid leukemia	DOID:8538	reticulosarcoma	0.0703031	38	21	3	0.100281
DOID:5213	chronic inflammatory demyelinating polyradiculoneuropathy	DOID:12842	Guillain-Barre syndrome	0.0698356	1	1	0	1
DOID:417	hypersensitivity reaction type II disease	DOID:1205	hypersensitivity reaction type I disease	0.0697942	13	28	0	1
DOID:1555	urticaria	DOID:9810	polyarteritis nodosa	0.0697407	25	16	4	0.00102542
DOID:1555	urticaria	DOID:13378	Kawasaki disease	0.0697407	25	6	2	0.0642058
DOID:1100	ovarian disease	DOID:780	placenta disease	0.0694652	1	5	0	1

## Sheet: T100-PDDs
DOID_1	Disease_Name_1	DOID_2	Disease_Name_2	Similarity	Number_of_PTCs_of_DOID_1	Number_of_PTCs_of_DOID_2	Number_of_Common_PTCs	Adjusted_P-value
DOID:4184	pseudohypoparathyroidism	DOID:2513	basal cell carcinoma	3.63079e-11	1	4	0	1
DOID:10124	corneal disease	DOID:4184	pseudohypoparathyroidism	3.61104e-11	3	1	0	1
DOID:4184	pseudohypoparathyroidism	DOID:2998	testicular cancer	3.58424e-11	1	18	0	1
DOID:1731	histoplasmosis	DOID:3576	sagittal sinus thrombosis	3.54052e-11	3	1	0	1
DOID:1731	histoplasmosis	DOID:2983	anuria	3.54052e-11	3	1	0	1
DOID:8659	chickenpox	DOID:12574	posterior uveitis	3.47107e-11	1	2	0	1
DOID:11405	diphtheria	DOID:121	vaginal disease	3.46471e-11	7	6	0	1
DOID:2170	vaginitis	DOID:11405	diphtheria	3.45921e-11	2	7	0	1
DOID:456	ascariasis	DOID:9651	systolic heart failure	3.38291e-11	6	1	0	1
DOID:10602	steatorrhea	DOID:715	T-cell leukemia	3.34774e-11	1	9	0	1
DOID:2275	pharyngitis	DOID:4371	Schnitzler syndrome	3.32932e-11	14	1	0	1
DOID:4184	pseudohypoparathyroidism	DOID:0050427	xeroderma pigmentosum	3.1359e-11	1	1	0	1
DOID:2843	long QT syndrome	DOID:12098	trigeminal neuralgia	3.12589e-11	16	9	1	0.739258
DOID:2843	long QT syndrome	DOID:2997	Sertoli-Leydig cell tumor	3.12589e-11	16	1	0	1
DOID:12139	dysthymic disorder	DOID:2275	pharyngitis	3.08369e-11	6	14	0	1
DOID:13809	familial combined hyperlipidemia	DOID:4968	Nelson syndrome	3.08138e-11	6	1	0	1
DOID:9598	fasciitis	DOID:769	neuroblastoma	3.04133e-11	1	38	0	1
DOID:9600	plantar fasciitis	DOID:769	neuroblastoma	3.04133e-11	3	38	0	1
DOID:8670	eating disorder	DOID:9598	fasciitis	3.03894e-11	6	1	0	1
DOID:8670	eating disorder	DOID:9600	plantar fasciitis	3.03894e-11	6	3	0	1
DOID:9598	fasciitis	DOID:12129	bulimia nervosa	3.03706e-11	1	5	0	1
DOID:12129	bulimia nervosa	DOID:9600	plantar fasciitis	3.03706e-11	5	3	0	1
DOID:9598	fasciitis	DOID:5409	lung small cell carcinoma	3.03556e-11	1	29	0	1
DOID:5409	lung small cell carcinoma	DOID:9600	plantar fasciitis	3.03556e-11	29	3	0	1
DOID:9598	fasciitis	DOID:10603	glucose intolerance	3.0257e-11	1	20	0	1
DOID:10603	glucose intolerance	DOID:9600	plantar fasciitis	3.0257e-11	20	3	0	1
DOID:3302	chordoma	DOID:998	eosinophilia-myalgia syndrome	3.02125e-11	1	2	0	1
DOID:2997	Sertoli-Leydig cell tumor	DOID:13550	angle-closure glaucoma	2.99696e-11	1	6	0	1
DOID:12574	posterior uveitis	DOID:12662	paracoccidioidomycosis	2.98903e-11	2	1	0	1
DOID:9155	mucocutaneous leishmaniasis	DOID:1340	pure red-cell aplasia	2.98903e-11	7	2	0	1
DOID:3355	fibrosarcoma	DOID:12098	trigeminal neuralgia	2.98659e-11	5	9	0	1
DOID:9598	fasciitis	DOID:14447	gonadal dysgenesis	2.94793e-11	1	2	0	1
DOID:9600	plantar fasciitis	DOID:14447	gonadal dysgenesis	2.94793e-11	3	2	0	1
DOID:5213	chronic inflammatory demyelinating polyradiculoneuropathy	DOID:7475	diverticulitis	2.92777e-11	1	4	0	1
DOID:9598	fasciitis	DOID:2449	acromegaly	2.91443e-11	1	3	0	1
DOID:2449	acromegaly	DOID:9600	plantar fasciitis	2.91443e-11	3	3	0	1
DOID:2997	Sertoli-Leydig cell tumor	DOID:4724	brain edema	2.88477e-11	1	29	0	1
DOID:12895	keratoconjunctivitis sicca	DOID:2997	Sertoli-Leydig cell tumor	2.82067e-11	1	1	0	1
DOID:5409	lung small cell carcinoma	DOID:8717	decubitus ulcer	2.78193e-11	29	4	0	1
DOID:2560	morphine dependence	DOID:12098	trigeminal neuralgia	2.77659e-11	13	9	0	1
DOID:2560	morphine dependence	DOID:2997	Sertoli-Leydig cell tumor	2.77659e-11	13	1	0	1
DOID:1485	cystic fibrosis	DOID:8717	decubitus ulcer	2.77641e-11	28	4	0	1
DOID:8717	decubitus ulcer	DOID:2671	transitional cell carcinoma	2.77571e-11	4	26	0	1
DOID:184	bone cancer	DOID:8717	decubitus ulcer	2.76079e-11	18	4	0	1
DOID:12986	leukostasis	DOID:6950	combat disorder	2.6172e-11	1	1	0	1
DOID:11405	diphtheria	DOID:2452	thrombophilia	2.58768e-11	7	6	0	1
DOID:11405	diphtheria	DOID:1100	ovarian disease	2.5867e-11	7	1	0	1
DOID:11405	diphtheria	DOID:6364	migraine	2.58052e-11	7	69	0	1
DOID:11405	diphtheria	DOID:1470	major depressive disorder	2.57429e-11	7	52	0	1
DOID:8553	pyoderma gangrenosum	DOID:321	tropical spastic paraparesis	2.57395e-11	5	2	0	1
DOID:11405	diphtheria	DOID:14250	Down syndrome	2.57123e-11	7	1	0	1
DOID:12731	pars planitis	DOID:9155	mucocutaneous leishmaniasis	2.56202e-11	1	7	0	1
DOID:11405	diphtheria	DOID:2559	opiate dependence	2.56114e-11	7	14	0	1
DOID:11405	diphtheria	DOID:11119	Gilles de la Tourette syndrome	2.55043e-11	7	17	0	1
DOID:8689	anorexia nervosa	DOID:11405	diphtheria	2.54967e-11	3	7	0	1
DOID:9335	scotoma	DOID:13832	patent ductus arteriosus	2.5451e-11	3	3	0	1
DOID:9976	heroin dependence	DOID:11405	diphtheria	2.54251e-11	14	7	0	1
DOID:11405	diphtheria	DOID:12217	Lewy body dementia	2.5392e-11	7	3	0	1
DOID:11405	diphtheria	DOID:12783	migraine without aura	2.53675e-11	7	6	0	1
DOID:11405	diphtheria	DOID:13189	gout	2.52954e-11	7	25	0	1
DOID:1921	Klinefelter's syndrome	DOID:11405	diphtheria	2.51071e-11	1	7	0	1
DOID:11405	diphtheria	DOID:0050425	restless legs syndrome	2.50792e-11	7	13	0	1
DOID:11405	diphtheria	DOID:631	fibromyalgia	2.49062e-11	7	8	0	1
DOID:11405	diphtheria	DOID:308	early myoclonic encephalopathy	2.49062e-11	7	13	0	1
DOID:8659	chickenpox	DOID:12858	Huntington's disease	2.48885e-11	1	19	0	1
DOID:3302	chordoma	DOID:8717	decubitus ulcer	2.4872e-11	1	4	0	1
DOID:12387	nephrogenic diabetes insipidus	DOID:285	hairy cell leukemia	2.48173e-11	12	2	0	1
DOID:11405	diphtheria	DOID:14261	fragile X syndrome	2.46468e-11	7	1	0	1
DOID:11405	diphtheria	DOID:11870	Pick's disease	2.45785e-11	7	1	0	1
DOID:2951	motion sickness	DOID:10575	calcium metabolism disease	2.43713e-11	4	1	0	1
DOID:182	calcinosis	DOID:2951	motion sickness	2.43682e-11	4	4	0	1
DOID:11405	diphtheria	DOID:9478	postpartum depression	2.3782e-11	7	1	0	1
DOID:1787	pericarditis	DOID:4371	Schnitzler syndrome	2.35827e-11	10	1	0	1
DOID:2951	motion sickness	DOID:1387	hypolipoproteinemia	2.30855e-11	4	3	0	1
DOID:11405	diphtheria	DOID:727	premenstrual tension	2.30613e-11	7	9	0	1
DOID:12556	acute kidney tubular necrosis	DOID:4889	lymph node tuberculosis	2.23849e-11	23	6	0	1
DOID:11405	diphtheria	DOID:10930	borderline personality disorder	2.22377e-11	7	4	0	1
DOID:456	ascariasis	DOID:8553	pyoderma gangrenosum	2.20805e-11	6	5	0	1
DOID:9537	Lassa fever	DOID:10608	celiac disease	2.1952e-11	1	3	0	1
DOID:1787	pericarditis	DOID:1245	vulva cancer	2.1361e-11	10	1	0	1
DOID:8469	influenza	DOID:4968	Nelson syndrome	2.1058e-11	13	1	0	1
DOID:2951	motion sickness	DOID:1388	Tangier disease	2.09515e-11	4	11	0	1
DOID:1787	pericarditis	DOID:3493	signet ring cell adenocarcinoma	2.0925e-11	10	2	0	1
DOID:13042	persistent fetal circulation syndrome	DOID:9452	fatty liver disease	2.0866e-11	2	50	0	1
DOID:1116	pertussis	DOID:4968	Nelson syndrome	2.08618e-11	1	1	0	1
DOID:2738	pseudoxanthoma elasticum	DOID:4968	Nelson syndrome	2.06621e-11	2	1	0	1
DOID:9155	mucocutaneous leishmaniasis	DOID:11656	cicatricial pemphigoid	1.99269e-11	7	3	0	1
DOID:9155	mucocutaneous leishmaniasis	DOID:998	eosinophilia-myalgia syndrome	1.99269e-11	7	2	0	1
DOID:13884	sick sinus syndrome	DOID:12385	shigellosis	1.8546e-11	4	2	0	1
DOID:2987	familial Mediterranean fever	DOID:10955	strongyloidiasis	1.84884e-11	4	5	0	1
DOID:13544	low tension glaucoma	DOID:10955	strongyloidiasis	1.79461e-11	2	5	0	1
DOID:10955	strongyloidiasis	DOID:10754	otitis media	1.79019e-11	5	18	0	1
DOID:456	ascariasis	DOID:801	hemarthrosis	1.772e-11	6	1	0	1
DOID:11400	pyelonephritis	DOID:10955	strongyloidiasis	1.73967e-11	20	5	0	1
DOID:8691	mycosis fungoides	DOID:10955	strongyloidiasis	1.66642e-11	9	5	0	1
DOID:1412	bacteriuria	DOID:10955	strongyloidiasis	1.49551e-11	9	5	0	1
DOID:10955	strongyloidiasis	DOID:4331	burning mouth syndrome	1.49551e-11	5	1	0	1
DOID:1787	pericarditis	DOID:12139	dysthymic disorder	1.46475e-11	10	6	0	1
DOID:10907	microcephaly	DOID:2977	primary hyperoxaluria	1.35203e-11	1	1	0	1
DOID:9537	Lassa fever	DOID:1749	squamous cell carcinoma	3.04095e-12	1	53	0	1
