# Supplementary material for: SemFunSim: A New Method for Measuring Disease Similarity by Integrating Semantic and Gene Functional Association
Source: PLoS One. 2014 Jun 16;9(6):e99415. doi: 10.1371/journal.pone.0099415 (PMC4059643; doi:10.1371/journal.pone.0099415)
Supplement: Dataset S5 — The T1000-PSDs measured by the five methods. 916 diseases can be treated with PTCs in CTD. The T1000-PSDs between these 916 diseases were accessed by SemFunSim, FunSim, Wang, Resnik, PSB, and BOG. The disease pairs, the number of common PTCs between diseases, and adjusted P-values are listed. (XLSX) [file pone.0099415.s008.xlsx]

## Sheet: BOG
DOID_1	Disease_Name_1	DOID_2	Disease_Name_2	Similarity	Number_of_PTCs_of_DOID_1	Number_of_PTCs_of_DOID_2	Number_of_Common_PTCs	Adjusted_P-value
DOID:0050605	acrodermatitis enteropathica	DOID:2722	acrodermatitis	1	1	1	0	1
DOID:10460	nasopharyngitis	DOID:9060	pityriasis versicolor	1	1	2	0	1
DOID:12098	trigeminal neuralgia	DOID:2997	Sertoli-Leydig cell tumor	1	9	1	0	1
DOID:3309	neurodermatitis	DOID:3877	functional colonic disease	1	1	3	0	1
DOID:10460	nasopharyngitis	DOID:12382	complex partial epilepsy	0.25	1	15	0	1
DOID:10533	viral pneumonia	DOID:11049	meconium aspiration syndrome	0.25	1	4	0	1
DOID:11049	meconium aspiration syndrome	DOID:12935	alcoholic cardiomyopathy	0.25	4	4	0	1
DOID:11382	corneal neovascularization	DOID:646	viral encephalitis	0.25	2	2	0	1
DOID:12382	complex partial epilepsy	DOID:9060	pityriasis versicolor	0.25	15	2	0	1
DOID:252	alcoholic psychosis	DOID:3309	neurodermatitis	0.25	1	1	0	1
DOID:252	alcoholic psychosis	DOID:3877	functional colonic disease	0.25	1	3	0	1
DOID:3309	neurodermatitis	DOID:4543	retrograde amnesia	0.25	1	6	0	1
DOID:3877	functional colonic disease	DOID:4543	retrograde amnesia	0.25	3	6	0	1
DOID:0060175	succinic semialdehyde dehydrogenase deficiency	DOID:2548	reflex epilepsy	0.111111	1	2	0	1
DOID:10460	nasopharyngitis	DOID:2247	spondylosis	0.111111	1	4	0	1
DOID:10460	nasopharyngitis	DOID:8704	genital herpes	0.111111	1	6	0	1
DOID:11049	meconium aspiration syndrome	DOID:11823	hepatorenal syndrome	0.111111	4	3	1	0.171863
DOID:11997	spermatocele	DOID:5733	salpingitis	0.111111	2	3	0	1
DOID:12139	dysthymic disorder	DOID:2273	vulvovaginitis	0.111111	6	1	0	1
DOID:12139	dysthymic disorder	DOID:4371	Schnitzler syndrome	0.111111	6	1	0	1
DOID:12731	pars planitis	DOID:8659	chickenpox	0.111111	1	1	0	1
DOID:2247	spondylosis	DOID:9060	pityriasis versicolor	0.111111	4	2	0	1
DOID:4889	lymph node tuberculosis	DOID:8704	genital herpes	0.111111	6	6	0	1
DOID:4968	Nelson syndrome	DOID:6950	combat disorder	0.111111	1	1	0	1
DOID:8704	genital herpes	DOID:9060	pityriasis versicolor	0.111111	6	2	0	1
DOID:1002	endometritis	DOID:11656	cicatricial pemphigoid	0.0833333	3	3	0	1
DOID:1002	endometritis	DOID:998	eosinophilia-myalgia syndrome	0.0833333	3	2	0	1
DOID:10533	viral pneumonia	DOID:12935	alcoholic cardiomyopathy	0.0833333	1	4	0	1
DOID:11656	cicatricial pemphigoid	DOID:322	myelitis	0.0833333	3	1	0	1
DOID:11656	cicatricial pemphigoid	DOID:998	eosinophilia-myalgia syndrome	0.0833333	3	2	0	1
DOID:12157	aseptic meningitis	DOID:3401	inappropriate ADH syndrome	0.0833333	3	7	0	1
DOID:12157	aseptic meningitis	DOID:3904	bronchogenic carcinoma	0.0833333	3	13	0	1
DOID:13381	pernicious anemia	DOID:4762	vasculogenic impotence	0.0833333	3	3	0	1
DOID:252	alcoholic psychosis	DOID:4543	retrograde amnesia	0.0833333	1	6	0	1
DOID:322	myelitis	DOID:998	eosinophilia-myalgia syndrome	0.0833333	1	2	0	1
DOID:3906	bronchial neoplasm	DOID:8858	tonsil cancer	0.0833333	2	2	0	1
DOID:10718	giardiasis	DOID:9681	cervical incompetence	0.0625	7	1	0	1
DOID:11459	pseudotumor cerebri	DOID:3755	antithrombin III deficiency	0.0625	2	1	0	1
DOID:11656	cicatricial pemphigoid	DOID:12662	paracoccidioidomycosis	0.0625	3	1	0	1
DOID:11656	cicatricial pemphigoid	DOID:1340	pure red-cell aplasia	0.0625	3	2	0	1
DOID:11656	cicatricial pemphigoid	DOID:1733	cryptosporidiosis	0.0625	3	4	0	1
DOID:11656	cicatricial pemphigoid	DOID:4378	peanut allergic reaction	0.0625	3	1	0	1
DOID:12375	bronchopneumonia	DOID:12663	blastomycosis	0.0625	11	5	0	1
DOID:12662	paracoccidioidomycosis	DOID:12663	blastomycosis	0.0625	1	5	0	1
DOID:12663	blastomycosis	DOID:9681	cervical incompetence	0.0625	5	1	0	1
DOID:12731	pars planitis	DOID:1340	pure red-cell aplasia	0.0625	1	2	0	1
DOID:1340	pure red-cell aplasia	DOID:8659	chickenpox	0.0625	2	1	0	1
DOID:1733	cryptosporidiosis	DOID:8659	chickenpox	0.0625	4	1	0	1
DOID:285	hairy cell leukemia	DOID:4305	bone giant cell tumor	0.0625	2	3	0	1
DOID:8659	chickenpox	DOID:971	tendinitis	0.0625	1	3	0	1
DOID:0050596	taeniasis	DOID:4252	Alexander disease	0.0416667	2	1	0	1
DOID:10079	cysticercosis	DOID:4252	Alexander disease	0.0416667	6	1	0	1
DOID:10456	tonsillitis	DOID:10533	viral pneumonia	0.0416667	9	1	0	1
DOID:10533	viral pneumonia	DOID:11823	hepatorenal syndrome	0.0416667	1	3	0	1
DOID:10533	viral pneumonia	DOID:8704	genital herpes	0.0416667	1	6	0	1
DOID:11459	pseudotumor cerebri	DOID:13381	pernicious anemia	0.0416667	2	3	0	1
DOID:11459	pseudotumor cerebri	DOID:324	spinal cord ischemia	0.0416667	2	1	0	1
DOID:11459	pseudotumor cerebri	DOID:4762	vasculogenic impotence	0.0416667	2	3	0	1
DOID:11633	thyroid hormone resistance syndrome	DOID:11634	myxedema	0.0416667	1	2	0	1
DOID:11633	thyroid hormone resistance syndrome	DOID:3141	mucinoses	0.0416667	1	1	0	1
DOID:11656	cicatricial pemphigoid	DOID:12731	pars planitis	0.0416667	3	1	0	1
DOID:11712	lipoatrophic diabetes	DOID:12986	leukostasis	0.0416667	1	1	0	1
DOID:11823	hepatorenal syndrome	DOID:12935	alcoholic cardiomyopathy	0.0416667	3	4	0	1
DOID:11997	spermatocele	DOID:12157	aseptic meningitis	0.0416667	2	3	0	1
DOID:11997	spermatocele	DOID:12663	blastomycosis	0.0416667	2	5	0	1
DOID:11997	spermatocele	DOID:3401	inappropriate ADH syndrome	0.0416667	2	7	0	1
DOID:12157	aseptic meningitis	DOID:12287	Crimean-Congo hemorrhagic fever	0.0416667	3	1	0	1
DOID:12157	aseptic meningitis	DOID:2983	anuria	0.0416667	3	1	0	1
DOID:12287	Crimean-Congo hemorrhagic fever	DOID:3401	inappropriate ADH syndrome	0.0416667	1	7	0	1
DOID:12382	complex partial epilepsy	DOID:2247	spondylosis	0.0416667	15	4	0	1
DOID:12382	complex partial epilepsy	DOID:8704	genital herpes	0.0416667	15	6	0	1
DOID:12388	neurohypophyseal diabetes insipidus	DOID:3401	inappropriate ADH syndrome	0.0416667	1	7	0	1
DOID:1252	trichuriasis	DOID:3261	Job's syndrome	0.0416667	2	1	0	1
DOID:12663	blastomycosis	DOID:8505	dermatitis herpetiformis	0.0416667	5	1	0	1
DOID:12731	pars planitis	DOID:322	myelitis	0.0416667	1	1	0	1
DOID:12731	pars planitis	DOID:998	eosinophilia-myalgia syndrome	0.0416667	1	2	0	1
DOID:12935	alcoholic cardiomyopathy	DOID:2983	anuria	0.0416667	4	1	0	1
DOID:2983	anuria	DOID:3904	bronchogenic carcinoma	0.0416667	1	13	0	1
DOID:10128	venous insufficiency	DOID:11459	pseudotumor cerebri	0.04	3	2	0	1
DOID:10128	venous insufficiency	DOID:13768	opisthorchiasis	0.04	3	1	0	1
DOID:10310	viral meningitis	DOID:5733	salpingitis	0.04	1	3	0	1
DOID:10460	nasopharyngitis	DOID:3410	carotid artery thrombosis	0.04	1	2	0	1
DOID:10609	rickets	DOID:4441	dysgerminoma	0.04	6	3	0	1
DOID:11049	meconium aspiration syndrome	DOID:3669	intermittent claudication	0.04	4	4	0	1
DOID:11168	anogenital venereal wart	DOID:1949	cholecystitis	0.04	5	2	0	1
DOID:11168	anogenital venereal wart	DOID:3410	carotid artery thrombosis	0.04	5	2	0	1
DOID:1129	pituitary apoplexy	DOID:2303	stereotypic movement disorder	0.04	1	25	0	1
DOID:11656	cicatricial pemphigoid	DOID:12169	carpal tunnel syndrome	0.04	3	1	0	1
DOID:11656	cicatricial pemphigoid	DOID:1639	skeletal tuberculosis	0.04	3	4	0	1
DOID:11656	cicatricial pemphigoid	DOID:573	nerve compression syndrome	0.04	3	3	0	1
DOID:12399	pathological gambling	DOID:3309	neurodermatitis	0.04	1	1	0	1
DOID:12399	pathological gambling	DOID:3877	functional colonic disease	0.04	1	3	0	1
DOID:12731	pars planitis	DOID:1639	skeletal tuberculosis	0.04	1	4	1	0.0873775
DOID:12731	pars planitis	DOID:1731	histoplasmosis	0.04	1	3	0	1
DOID:1340	pure red-cell aplasia	DOID:1639	skeletal tuberculosis	0.04	2	4	0	1
DOID:1639	skeletal tuberculosis	DOID:8659	chickenpox	0.04	4	1	0	1
DOID:1731	histoplasmosis	DOID:8659	chickenpox	0.04	3	1	0	1
DOID:1731	histoplasmosis	DOID:998	eosinophilia-myalgia syndrome	0.04	3	2	0	1
DOID:3410	carotid artery thrombosis	DOID:9060	pityriasis versicolor	0.04	2	2	0	1
DOID:1340	pure red-cell aplasia	DOID:1733	cryptosporidiosis	0.0375	2	4	0	1
DOID:11997	spermatocele	DOID:12375	bronchopneumonia	0.0333333	2	11	0	1
DOID:12388	neurohypophyseal diabetes insipidus	DOID:9409	diabetes insipidus	0.0333333	1	7	1	0.125343
DOID:12731	pars planitis	DOID:1733	cryptosporidiosis	0.0333333	1	4	0	1
DOID:11459	pseudotumor cerebri	DOID:3572	intracranial sinus thrombosis	0.0277778	2	8	1	0.205348
DOID:12491	Vagus nerve disease	DOID:786	laryngeal disease	0.0277778	1	5	0	1
DOID:12731	pars planitis	DOID:483	cavernous hemangioma	0.0277778	1	1	0	1
DOID:0060167	seasonal affective disorder	DOID:3309	neurodermatitis	0.0277778	1	1	0	1
DOID:0060167	seasonal affective disorder	DOID:3877	functional colonic disease	0.0277778	1	3	0	1
DOID:10460	nasopharyngitis	DOID:3345	xanthomatosis	0.0277778	1	1	0	1
DOID:10460	nasopharyngitis	DOID:8645	subacute delirium	0.0277778	1	11	0	1
DOID:10718	giardiasis	DOID:14654	prostatitis	0.0277778	7	6	0	1
DOID:10718	giardiasis	DOID:8616	Peyronie's disease	0.0277778	7	3	0	1
DOID:10930	borderline personality disorder	DOID:252	alcoholic psychosis	0.0277778	4	1	0	1
DOID:10930	borderline personality disorder	DOID:3309	neurodermatitis	0.0277778	4	1	0	1
DOID:10930	borderline personality disorder	DOID:3877	functional colonic disease	0.0277778	4	3	0	1
DOID:11049	meconium aspiration syndrome	DOID:2746	glycogen storage disease V	0.0277778	4	1	0	1
DOID:11049	meconium aspiration syndrome	DOID:9651	systolic heart failure	0.0277778	4	1	0	1
DOID:11656	cicatricial pemphigoid	DOID:9383	iridocyclitis	0.0277778	3	4	0	1
DOID:11678	onchocerciasis	DOID:12053	cryptococcosis	0.0277778	4	4	0	1
DOID:12119	hemosiderosis	DOID:8659	chickenpox	0.0277778	1	1	0	1
DOID:12119	hemosiderosis	DOID:9746	hemorrhoid	0.0277778	1	1	0	1
DOID:12211	filarial elephantiasis	DOID:4889	lymph node tuberculosis	0.0277778	3	6	0	1
DOID:12211	filarial elephantiasis	DOID:646	viral encephalitis	0.0277778	3	2	0	1
DOID:12663	blastomycosis	DOID:14654	prostatitis	0.0277778	5	6	0	1
DOID:12935	alcoholic cardiomyopathy	DOID:9651	systolic heart failure	0.0277778	4	1	0	1
DOID:13027	transient global amnesia	DOID:9220	central sleep apnea	0.0277778	3	1	0	1
DOID:13603	obstructive jaundice	DOID:6255	growth hormone secreting pituitary adenoma	0.0277778	6	2	0	1
DOID:14262	oral candidiasis	DOID:4889	lymph node tuberculosis	0.0277778	3	6	0	1
DOID:2273	vulvovaginitis	DOID:9181	amebiasis	0.0277778	1	7	0	1
DOID:3345	xanthomatosis	DOID:9060	pityriasis versicolor	0.0277778	1	2	0	1
DOID:4305	bone giant cell tumor	DOID:786	laryngeal disease	0.0277778	3	5	0	1
DOID:483	cavernous hemangioma	DOID:8659	chickenpox	0.0277778	1	1	0	1
DOID:801	hemarthrosis	DOID:9651	systolic heart failure	0.0277778	1	1	0	1
DOID:8616	Peyronie's disease	DOID:8659	chickenpox	0.0277778	3	1	0	1
DOID:8645	subacute delirium	DOID:9060	pityriasis versicolor	0.0277778	11	2	0	1
DOID:1002	endometritis	DOID:12662	paracoccidioidomycosis	0.025	3	1	0	1
DOID:1002	endometritis	DOID:1340	pure red-cell aplasia	0.025	3	2	0	1
DOID:1002	endometritis	DOID:1733	cryptosporidiosis	0.025	3	4	0	1
DOID:1002	endometritis	DOID:4378	peanut allergic reaction	0.025	3	1	0	1
DOID:10128	venous insufficiency	DOID:3755	antithrombin III deficiency	0.025	3	1	0	1
DOID:10533	viral pneumonia	DOID:1733	cryptosporidiosis	0.025	1	4	0	1
DOID:10533	viral pneumonia	DOID:2272	vulvovaginal candidiasis	0.025	1	1	0	1
DOID:10540	gastric lymphoma	DOID:11634	myxedema	0.025	1	2	0	1
DOID:10540	gastric lymphoma	DOID:3141	mucinoses	0.025	1	1	0	1
DOID:11573	listeriosis	DOID:12663	blastomycosis	0.025	1	5	0	1
DOID:11634	myxedema	DOID:718	autoimmune hemolytic anemia	0.025	2	8	0	1
DOID:11656	cicatricial pemphigoid	DOID:3492	mixed connective tissue disease	0.025	3	3	0	1
DOID:12157	aseptic meningitis	DOID:12375	bronchopneumonia	0.025	3	11	0	1
DOID:12375	bronchopneumonia	DOID:3401	inappropriate ADH syndrome	0.025	11	7	1	0.497353
DOID:1252	trichuriasis	DOID:813	septic arthritis	0.025	2	15	0	1
DOID:1252	trichuriasis	DOID:9155	mucocutaneous leishmaniasis	0.025	2	7	0	1
DOID:12662	paracoccidioidomycosis	DOID:322	myelitis	0.025	1	1	0	1
DOID:12662	paracoccidioidomycosis	DOID:998	eosinophilia-myalgia syndrome	0.025	1	2	0	1
DOID:12663	blastomycosis	DOID:3492	mixed connective tissue disease	0.025	5	3	0	1
DOID:12663	blastomycosis	DOID:718	autoimmune hemolytic anemia	0.025	5	8	0	1
DOID:12663	blastomycosis	DOID:813	septic arthritis	0.025	5	15	1	0.489955
DOID:12663	blastomycosis	DOID:9155	mucocutaneous leishmaniasis	0.025	5	7	1	0.317669
DOID:13381	pernicious anemia	DOID:3755	antithrombin III deficiency	0.025	3	1	0	1
DOID:1340	pure red-cell aplasia	DOID:1731	histoplasmosis	0.025	2	3	0	1
DOID:1340	pure red-cell aplasia	DOID:322	myelitis	0.025	2	1	0	1
DOID:1340	pure red-cell aplasia	DOID:998	eosinophilia-myalgia syndrome	0.025	2	2	1	0.0873775
DOID:1639	skeletal tuberculosis	DOID:1733	cryptosporidiosis	0.025	4	4	0	1
DOID:1733	cryptosporidiosis	DOID:322	myelitis	0.025	4	1	0	1
DOID:1733	cryptosporidiosis	DOID:998	eosinophilia-myalgia syndrome	0.025	4	2	0	1
DOID:3141	mucinoses	DOID:718	autoimmune hemolytic anemia	0.025	1	8	0	1
DOID:322	myelitis	DOID:3492	mixed connective tissue disease	0.025	1	3	0	1
DOID:322	myelitis	DOID:4378	peanut allergic reaction	0.025	1	1	0	1
DOID:324	spinal cord ischemia	DOID:3755	antithrombin III deficiency	0.025	1	1	0	1
DOID:3401	inappropriate ADH syndrome	DOID:9409	diabetes insipidus	0.025	7	7	0	1
DOID:3492	mixed connective tissue disease	DOID:998	eosinophilia-myalgia syndrome	0.025	3	2	0	1
DOID:3755	antithrombin III deficiency	DOID:4762	vasculogenic impotence	0.025	1	3	0	1
DOID:4378	peanut allergic reaction	DOID:998	eosinophilia-myalgia syndrome	0.025	1	2	0	1
DOID:5151	plexiform neurofibroma	DOID:971	tendinitis	0.025	1	3	0	1
DOID:10456	tonsillitis	DOID:8704	genital herpes	0.0222222	9	6	0	1
DOID:11459	pseudotumor cerebri	DOID:3576	sagittal sinus thrombosis	0.0222222	2	1	0	1
DOID:11823	hepatorenal syndrome	DOID:8488	polyhydramnios	0.0222222	3	2	0	1
DOID:11997	spermatocele	DOID:12287	Crimean-Congo hemorrhagic fever	0.0222222	2	1	0	1
DOID:11997	spermatocele	DOID:8505	dermatitis herpetiformis	0.0222222	2	1	0	1
DOID:2247	spondylosis	DOID:8704	genital herpes	0.0222222	4	6	0	1
DOID:2983	anuria	DOID:3576	sagittal sinus thrombosis	0.0222222	1	1	0	1
DOID:10310	viral meningitis	DOID:11997	spermatocele	0.0222222	1	2	0	1
DOID:12375	bronchopneumonia	DOID:12662	paracoccidioidomycosis	0.0208333	11	1	0	1
DOID:12375	bronchopneumonia	DOID:9681	cervical incompetence	0.0208333	11	1	0	1
DOID:12387	nephrogenic diabetes insipidus	DOID:9409	diabetes insipidus	0.0208333	12	7	3	0.000385078
DOID:12574	posterior uveitis	DOID:9155	mucocutaneous leishmaniasis	0.0208333	2	7	0	1
DOID:12662	paracoccidioidomycosis	DOID:1340	pure red-cell aplasia	0.0208333	1	2	0	1
DOID:12662	paracoccidioidomycosis	DOID:1733	cryptosporidiosis	0.0208333	1	4	0	1
DOID:12662	paracoccidioidomycosis	DOID:3492	mixed connective tissue disease	0.0208333	1	3	0	1
DOID:12662	paracoccidioidomycosis	DOID:4378	peanut allergic reaction	0.0208333	1	1	0	1
DOID:12662	paracoccidioidomycosis	DOID:9681	cervical incompetence	0.0208333	1	1	0	1
DOID:1340	pure red-cell aplasia	DOID:4378	peanut allergic reaction	0.0208333	2	1	0	1
DOID:1733	cryptosporidiosis	DOID:4378	peanut allergic reaction	0.0208333	4	1	0	1
DOID:813	septic arthritis	DOID:9155	mucocutaneous leishmaniasis	0.0208333	15	7	0	1
DOID:1002	endometritis	DOID:7551	gonorrhea	0.0204082	3	13	0	1
DOID:10247	pleurisy	DOID:12663	blastomycosis	0.0204082	5	5	0	1
DOID:10247	pleurisy	DOID:2273	vulvovaginitis	0.0204082	5	1	0	1
DOID:10460	nasopharyngitis	DOID:1754	mitral valve stenosis	0.0204082	1	1	0	1
DOID:10690	mastitis	DOID:1412	bacteriuria	0.0204082	2	9	0	1
DOID:10718	giardiasis	DOID:1754	mitral valve stenosis	0.0204082	7	1	0	1
DOID:10718	giardiasis	DOID:9861	miliary tuberculosis	0.0204082	7	2	0	1
DOID:10824	malignant hypertension	DOID:11049	meconium aspiration syndrome	0.0204082	21	4	0	1
DOID:10824	malignant hypertension	DOID:12935	alcoholic cardiomyopathy	0.0204082	21	4	0	1
DOID:11049	meconium aspiration syndrome	DOID:11111	hydronephrosis	0.0204082	4	3	0	1
DOID:11049	meconium aspiration syndrome	DOID:11664	nephrosclerosis	0.0204082	4	6	0	1
DOID:11049	meconium aspiration syndrome	DOID:1591	renovascular hypertension	0.0204082	4	9	0	1
DOID:11111	hydronephrosis	DOID:12935	alcoholic cardiomyopathy	0.0204082	3	4	0	1
DOID:11664	nephrosclerosis	DOID:9362	status asthmaticus	0.0204082	6	25	0	1
DOID:12139	dysthymic disorder	DOID:2772	irritant dermatitis	0.0204082	6	4	0	1
DOID:12351	alcoholic hepatitis	DOID:12663	blastomycosis	0.0204082	3	5	0	1
DOID:12385	shigellosis	DOID:2273	vulvovaginitis	0.0204082	2	1	0	1
DOID:12385	shigellosis	DOID:5733	salpingitis	0.0204082	2	3	0	1
DOID:12549	hepatitis A	DOID:12731	pars planitis	0.0204082	5	1	0	1
DOID:12549	hepatitis A	DOID:8659	chickenpox	0.0204082	5	1	0	1
DOID:12663	blastomycosis	DOID:2772	irritant dermatitis	0.0204082	5	4	0	1
DOID:12663	blastomycosis	DOID:3158	hand dermatosis	0.0204082	5	3	0	1
DOID:12663	blastomycosis	DOID:9861	miliary tuberculosis	0.0204082	5	2	0	1
DOID:12935	alcoholic cardiomyopathy	DOID:1591	renovascular hypertension	0.0204082	4	9	0	1
DOID:13209	right bundle branch block	DOID:13884	sick sinus syndrome	0.0204082	2	4	0	1
DOID:13603	obstructive jaundice	DOID:3781	anovulation	0.0204082	6	1	0	1
DOID:1412	bacteriuria	DOID:4889	lymph node tuberculosis	0.0204082	9	6	1	0.40312
DOID:1754	mitral valve stenosis	DOID:9060	pityriasis versicolor	0.0204082	1	2	0	1
DOID:2273	vulvovaginitis	DOID:2772	irritant dermatitis	0.0204082	1	4	0	1
DOID:2273	vulvovaginitis	DOID:3158	hand dermatosis	0.0204082	1	3	0	1
DOID:2273	vulvovaginitis	DOID:4331	burning mouth syndrome	0.0204082	1	1	0	1
DOID:2772	irritant dermatitis	DOID:4371	Schnitzler syndrome	0.0204082	4	1	0	1
DOID:2772	irritant dermatitis	DOID:5733	salpingitis	0.0204082	4	3	0	1
DOID:3071	gliosarcoma	DOID:5050	ehrlich tumor carcinoma	0.0204082	5	18	1	0.542221
DOID:3071	gliosarcoma	DOID:646	viral encephalitis	0.0204082	5	2	0	1
DOID:3158	hand dermatosis	DOID:5733	salpingitis	0.0204082	3	3	0	1
DOID:3309	neurodermatitis	DOID:4331	burning mouth syndrome	0.0204082	1	1	0	1
DOID:3877	functional colonic disease	DOID:4331	burning mouth syndrome	0.0204082	3	1	0	1
DOID:4305	bone giant cell tumor	DOID:5394	prolactinoma	0.0204082	3	8	0	1
DOID:4331	burning mouth syndrome	DOID:4889	lymph node tuberculosis	0.0204082	1	6	0	1
DOID:4889	lymph node tuberculosis	DOID:9861	miliary tuberculosis	0.0204082	6	2	2	0.000767449
DOID:8866	actinic keratosis	DOID:9036	parotid gland cancer	0.0204082	9	3	1	0.274981
DOID:12375	bronchopneumonia	DOID:14654	prostatitis	0.0178571	11	6	0	1
DOID:12662	paracoccidioidomycosis	DOID:9383	iridocyclitis	0.0178571	1	4	0	1
DOID:1340	pure red-cell aplasia	DOID:483	cavernous hemangioma	0.0178571	2	1	1	0.0538766
DOID:14654	prostatitis	DOID:9681	cervical incompetence	0.0178571	6	1	0	1
DOID:3572	intracranial sinus thrombosis	DOID:3755	antithrombin III deficiency	0.0178571	8	1	0	1
DOID:1639	skeletal tuberculosis	DOID:1731	histoplasmosis	0.0171429	4	3	0	1
DOID:1002	endometritis	DOID:12169	carpal tunnel syndrome	0.0166667	3	1	0	1
DOID:1002	endometritis	DOID:1639	skeletal tuberculosis	0.0166667	3	4	0	1
DOID:1002	endometritis	DOID:1731	histoplasmosis	0.0166667	3	3	0	1
DOID:1002	endometritis	DOID:573	nerve compression syndrome	0.0166667	3	3	0	1
DOID:10128	venous insufficiency	DOID:13381	pernicious anemia	0.0166667	3	3	0	1
DOID:10128	venous insufficiency	DOID:324	spinal cord ischemia	0.0166667	3	1	0	1
DOID:10128	venous insufficiency	DOID:4762	vasculogenic impotence	0.0166667	3	3	0	1
DOID:10310	viral meningitis	DOID:12986	leukostasis	0.0166667	1	1	0	1
DOID:10310	viral meningitis	DOID:3401	inappropriate ADH syndrome	0.0166667	1	7	0	1
DOID:10310	viral meningitis	DOID:3904	bronchogenic carcinoma	0.0166667	1	13	0	1
DOID:10533	viral pneumonia	DOID:3669	intermittent claudication	0.0166667	1	4	0	1
DOID:10685	separation anxiety disorder	DOID:12399	pathological gambling	0.0166667	1	1	0	1
DOID:10955	strongyloidiasis	DOID:1394	urinary schistosomiasis	0.0166667	5	1	1	0.102187
DOID:11656	cicatricial pemphigoid	DOID:1731	histoplasmosis	0.0166667	3	3	0	1
DOID:11678	onchocerciasis	DOID:1394	urinary schistosomiasis	0.0166667	4	1	0	1
DOID:12157	aseptic meningitis	DOID:3721	plasmacytoma	0.0166667	3	3	0	1
DOID:12169	carpal tunnel syndrome	DOID:322	myelitis	0.0166667	1	1	0	1
DOID:12169	carpal tunnel syndrome	DOID:998	eosinophilia-myalgia syndrome	0.0166667	1	2	0	1
DOID:12382	complex partial epilepsy	DOID:3410	carotid artery thrombosis	0.0166667	15	2	0	1
DOID:12399	pathological gambling	DOID:252	alcoholic psychosis	0.0166667	1	1	0	1
DOID:12399	pathological gambling	DOID:4543	retrograde amnesia	0.0166667	1	6	0	1
DOID:12935	alcoholic cardiomyopathy	DOID:3669	intermittent claudication	0.0166667	4	4	0	1
DOID:13381	pernicious anemia	DOID:3669	intermittent claudication	0.0166667	3	4	0	1
DOID:1639	skeletal tuberculosis	DOID:322	myelitis	0.0166667	4	1	0	1
DOID:1639	skeletal tuberculosis	DOID:998	eosinophilia-myalgia syndrome	0.0166667	4	2	0	1
DOID:1731	histoplasmosis	DOID:322	myelitis	0.0166667	3	1	0	1
DOID:322	myelitis	DOID:573	nerve compression syndrome	0.0166667	1	3	0	1
DOID:3401	inappropriate ADH syndrome	DOID:3721	plasmacytoma	0.0166667	7	3	0	1
DOID:3669	intermittent claudication	DOID:4762	vasculogenic impotence	0.0166667	4	3	0	1
DOID:573	nerve compression syndrome	DOID:998	eosinophilia-myalgia syndrome	0.0166667	3	2	0	1
DOID:0050440	familial partial lipodystrophy	DOID:11712	lipoatrophic diabetes	0.015873	1	1	0	1
DOID:11997	spermatocele	DOID:14654	prostatitis	0.015873	2	6	0	1
DOID:12119	hemosiderosis	DOID:12731	pars planitis	0.015873	1	1	0	1
DOID:12211	filarial elephantiasis	DOID:8704	genital herpes	0.015873	3	6	0	1
DOID:12731	pars planitis	DOID:8616	Peyronie's disease	0.015873	1	3	0	1
DOID:8505	dermatitis herpetiformis	DOID:9383	iridocyclitis	0.015873	1	4	0	1
DOID:0060046	aphasia	DOID:10460	nasopharyngitis	0.015625	1	1	0	1
DOID:0060046	aphasia	DOID:9060	pityriasis versicolor	0.015625	1	2	0	1
DOID:1002	endometritis	DOID:1025	tuberculoid leprosy	0.015625	3	2	0	1
DOID:10112	sleeping sickness	DOID:11997	spermatocele	0.015625	6	2	0	1
DOID:10112	sleeping sickness	DOID:12663	blastomycosis	0.015625	6	5	0	1
DOID:10112	sleeping sickness	DOID:5733	salpingitis	0.015625	6	3	0	1
DOID:1025	tuberculoid leprosy	DOID:11656	cicatricial pemphigoid	0.015625	2	3	1	0.111759
DOID:1025	tuberculoid leprosy	DOID:998	eosinophilia-myalgia syndrome	0.015625	2	2	0	1
DOID:10460	nasopharyngitis	DOID:10554	meningoencephalitis	0.015625	1	7	0	1
DOID:10460	nasopharyngitis	DOID:13100	intracranial vasospasm	0.015625	1	27	0	1
DOID:10460	nasopharyngitis	DOID:4372	intracranial embolism	0.015625	1	3	0	1
DOID:10460	nasopharyngitis	DOID:9370	exophthalmos	0.015625	1	3	0	1
DOID:10554	meningoencephalitis	DOID:13027	transient global amnesia	0.015625	7	3	0	1
DOID:10554	meningoencephalitis	DOID:9060	pityriasis versicolor	0.015625	7	2	0	1
DOID:10718	giardiasis	DOID:11502	mitral valve insufficiency	0.015625	7	7	0	1
DOID:11049	meconium aspiration syndrome	DOID:112	esophageal varix	0.015625	4	6	0	1
DOID:11049	meconium aspiration syndrome	DOID:11502	mitral valve insufficiency	0.015625	4	7	0	1
DOID:112	esophageal varix	DOID:11459	pseudotumor cerebri	0.015625	6	2	0	1
DOID:112	esophageal varix	DOID:12935	alcoholic cardiomyopathy	0.015625	6	4	0	1
DOID:112	esophageal varix	DOID:4762	vasculogenic impotence	0.015625	6	3	0	1
DOID:11459	pseudotumor cerebri	DOID:4372	intracranial embolism	0.015625	2	3	0	1
DOID:11502	mitral valve insufficiency	DOID:11656	cicatricial pemphigoid	0.015625	7	3	0	1
DOID:11502	mitral valve insufficiency	DOID:12935	alcoholic cardiomyopathy	0.015625	7	4	0	1
DOID:1156	pseudogout	DOID:9746	hemorrhoid	0.015625	1	1	0	1
DOID:11563	retinal vasculitis	DOID:12663	blastomycosis	0.015625	1	5	0	1
DOID:12098	trigeminal neuralgia	DOID:727	premenstrual tension	0.015625	9	9	0	1
DOID:13100	intracranial vasospasm	DOID:9060	pityriasis versicolor	0.015625	27	2	0	1
DOID:13269	hereditary coproporphyria	DOID:3132	porphyria cutanea tarda	0.015625	2	3	0	1
DOID:2920	membranoproliferative glomerulonephritis	DOID:9598	fasciitis	0.015625	6	1	0	1
DOID:2920	membranoproliferative glomerulonephritis	DOID:9600	plantar fasciitis	0.015625	6	3	1	0.218747
DOID:2997	Sertoli-Leydig cell tumor	DOID:727	premenstrual tension	0.015625	1	9	0	1
DOID:3132	porphyria cutanea tarda	DOID:8659	chickenpox	0.015625	3	1	0	1
DOID:3132	porphyria cutanea tarda	DOID:9746	hemorrhoid	0.015625	3	1	0	1
DOID:3309	neurodermatitis	DOID:727	premenstrual tension	0.015625	1	9	0	1
DOID:3877	functional colonic disease	DOID:727	premenstrual tension	0.015625	3	9	0	1
DOID:4371	Schnitzler syndrome	DOID:8283	peritonitis	0.015625	1	28	0	1
DOID:4372	intracranial embolism	DOID:9060	pityriasis versicolor	0.015625	3	2	0	1
DOID:5733	salpingitis	DOID:8864	acute monocytic leukemia	0.015625	3	7	0	1
DOID:9060	pityriasis versicolor	DOID:9370	exophthalmos	0.015625	2	3	0	1
DOID:2772	irritant dermatitis	DOID:3158	hand dermatosis	0.0153061	4	3	0	1
DOID:12169	carpal tunnel syndrome	DOID:12662	paracoccidioidomycosis	0.0142857	1	1	0	1
DOID:12169	carpal tunnel syndrome	DOID:1340	pure red-cell aplasia	0.0142857	1	2	0	1
DOID:12169	carpal tunnel syndrome	DOID:1733	cryptosporidiosis	0.0142857	1	4	0	1
DOID:12169	carpal tunnel syndrome	DOID:4378	peanut allergic reaction	0.0142857	1	1	0	1
DOID:12662	paracoccidioidomycosis	DOID:1639	skeletal tuberculosis	0.0142857	1	4	0	1
DOID:12662	paracoccidioidomycosis	DOID:573	nerve compression syndrome	0.0142857	1	3	0	1
DOID:1340	pure red-cell aplasia	DOID:573	nerve compression syndrome	0.0142857	2	3	0	1
DOID:1394	urinary schistosomiasis	DOID:8881	rosacea	0.0142857	1	13	0	1
DOID:1639	skeletal tuberculosis	DOID:4378	peanut allergic reaction	0.0142857	4	1	0	1
DOID:1731	histoplasmosis	DOID:1733	cryptosporidiosis	0.0142857	3	4	0	1
DOID:1731	histoplasmosis	DOID:3492	mixed connective tissue disease	0.0142857	3	3	0	1
DOID:1733	cryptosporidiosis	DOID:573	nerve compression syndrome	0.0142857	4	3	0	1
DOID:4378	peanut allergic reaction	DOID:573	nerve compression syndrome	0.0142857	1	3	0	1
DOID:10456	tonsillitis	DOID:1733	cryptosporidiosis	0.0138889	9	4	0	1
DOID:10456	tonsillitis	DOID:2272	vulvovaginal candidiasis	0.0138889	9	1	0	1
DOID:11459	pseudotumor cerebri	DOID:3326	purpura	0.0138889	2	1	0	1
DOID:11573	listeriosis	DOID:11997	spermatocele	0.0138889	1	2	0	1
DOID:11573	listeriosis	DOID:8505	dermatitis herpetiformis	0.0138889	1	1	0	1
DOID:11997	spermatocele	DOID:12662	paracoccidioidomycosis	0.0138889	2	1	0	1
DOID:11997	spermatocele	DOID:3492	mixed connective tissue disease	0.0138889	2	3	0	1
DOID:11997	spermatocele	DOID:813	septic arthritis	0.0138889	2	15	0	1
DOID:11997	spermatocele	DOID:9155	mucocutaneous leishmaniasis	0.0138889	2	7	0	1
DOID:11997	spermatocele	DOID:9681	cervical incompetence	0.0138889	2	1	0	1
DOID:12287	Crimean-Congo hemorrhagic fever	DOID:12375	bronchopneumonia	0.0138889	1	11	0	1
DOID:12375	bronchopneumonia	DOID:8505	dermatitis herpetiformis	0.0138889	11	1	0	1
DOID:12387	nephrogenic diabetes insipidus	DOID:12388	neurohypophyseal diabetes insipidus	0.0138889	12	1	1	0.171863
DOID:12388	neurohypophyseal diabetes insipidus	DOID:2272	vulvovaginal candidiasis	0.0138889	1	1	0	1
DOID:12662	paracoccidioidomycosis	DOID:12731	pars planitis	0.0138889	1	1	0	1
DOID:12662	paracoccidioidomycosis	DOID:8505	dermatitis herpetiformis	0.0138889	1	1	0	1
DOID:12731	pars planitis	DOID:3492	mixed connective tissue disease	0.0138889	1	3	0	1
DOID:12731	pars planitis	DOID:4378	peanut allergic reaction	0.0138889	1	1	0	1
DOID:12731	pars planitis	DOID:971	tendinitis	0.0138889	1	3	0	1
DOID:1733	cryptosporidiosis	DOID:8704	genital herpes	0.0138889	4	6	0	1
DOID:2272	vulvovaginal candidiasis	DOID:8704	genital herpes	0.0138889	1	6	0	1
DOID:3261	Job's syndrome	DOID:813	septic arthritis	0.0138889	1	15	0	1
DOID:3261	Job's syndrome	DOID:9155	mucocutaneous leishmaniasis	0.0138889	1	7	1	0.125343
DOID:3326	purpura	DOID:3576	sagittal sinus thrombosis	0.0138889	1	1	0	1
DOID:3492	mixed connective tissue disease	DOID:8505	dermatitis herpetiformis	0.0138889	3	1	0	1
DOID:3576	sagittal sinus thrombosis	DOID:3755	antithrombin III deficiency	0.0138889	1	1	0	1
DOID:401	multidrug-resistant tuberculosis	DOID:971	tendinitis	0.0138889	14	3	0	1
DOID:813	septic arthritis	DOID:8505	dermatitis herpetiformis	0.0138889	15	1	0	1
DOID:8505	dermatitis herpetiformis	DOID:9155	mucocutaneous leishmaniasis	0.0138889	1	7	0	1
DOID:8505	dermatitis herpetiformis	DOID:9681	cervical incompetence	0.0138889	1	1	0	1
DOID:10247	pleurisy	DOID:12375	bronchopneumonia	0.0133929	5	11	1	0.406775
DOID:12375	bronchopneumonia	DOID:9861	miliary tuberculosis	0.0133929	11	2	0	1
DOID:12549	hepatitis A	DOID:1340	pure red-cell aplasia	0.0133929	5	2	0	1
DOID:9681	cervical incompetence	DOID:9861	miliary tuberculosis	0.0133929	1	2	0	1
DOID:10128	venous insufficiency	DOID:3572	intracranial sinus thrombosis	0.0125	3	8	0	1
DOID:1639	skeletal tuberculosis	DOID:483	cavernous hemangioma	0.0125	4	1	0	1
DOID:1731	histoplasmosis	DOID:483	cavernous hemangioma	0.0125	3	1	0	1
DOID:0050628	advanced sleep phase syndrome	DOID:10460	nasopharyngitis	0.0123457	1	1	0	1
DOID:0050628	advanced sleep phase syndrome	DOID:3309	neurodermatitis	0.0123457	1	1	0	1
DOID:0050628	advanced sleep phase syndrome	DOID:3877	functional colonic disease	0.0123457	1	3	0	1
DOID:0050628	advanced sleep phase syndrome	DOID:9060	pityriasis versicolor	0.0123457	1	2	0	1
DOID:1002	endometritis	DOID:1003	pelvic inflammatory disease	0.0123457	3	7	0	1
DOID:1002	endometritis	DOID:11165	common wart	0.0123457	3	7	0	1
DOID:10460	nasopharyngitis	DOID:14504	Niemann-Pick disease	0.0123457	1	2	0	1
DOID:10460	nasopharyngitis	DOID:3145	hyperlipoproteinemia type III	0.0123457	1	3	0	1
DOID:106	pleural tuberculosis	DOID:10718	giardiasis	0.0123457	3	7	0	1
DOID:106	pleural tuberculosis	DOID:12663	blastomycosis	0.0123457	3	5	0	1
DOID:106	pleural tuberculosis	DOID:4889	lymph node tuberculosis	0.0123457	3	6	3	2.49901e-06
DOID:106	pleural tuberculosis	DOID:9861	miliary tuberculosis	0.0123457	3	2	1	0.111759
DOID:11049	meconium aspiration syndrome	DOID:12010	ischemic optic neuropathy	0.0123457	4	1	0	1
DOID:11049	meconium aspiration syndrome	DOID:3756	protein C deficiency	0.0123457	4	1	0	1
DOID:11165	common wart	DOID:11656	cicatricial pemphigoid	0.0123457	7	3	0	1
DOID:11165	common wart	DOID:998	eosinophilia-myalgia syndrome	0.0123457	7	2	0	1
DOID:11168	anogenital venereal wart	DOID:2059	vulvar disease	0.0123457	5	2	0	1
DOID:11168	anogenital venereal wart	DOID:4205	cerebellum cancer	0.0123457	5	2	0	1
DOID:11459	pseudotumor cerebri	DOID:12010	ischemic optic neuropathy	0.0123457	2	1	0	1
DOID:11459	pseudotumor cerebri	DOID:3756	protein C deficiency	0.0123457	2	1	1	0.0538766
DOID:11656	cicatricial pemphigoid	DOID:1496	echinococcosis	0.0123457	3	4	0	1
DOID:11656	cicatricial pemphigoid	DOID:2059	vulvar disease	0.0123457	3	2	0	1
DOID:1171	hyperlipoproteinemia type V	DOID:3145	hyperlipoproteinemia type III	0.0123457	2	3	1	0.111759
DOID:12010	ischemic optic neuropathy	DOID:4762	vasculogenic impotence	0.0123457	1	3	0	1
DOID:12731	pars planitis	DOID:1496	echinococcosis	0.0123457	1	4	0	1
DOID:13166	allergic bronchopulmonary aspergillosis	DOID:4889	lymph node tuberculosis	0.0123457	1	6	0	1
DOID:13209	right bundle branch block	DOID:990	congenital heart block	0.0123457	2	6	0	1
DOID:1340	pure red-cell aplasia	DOID:1496	echinococcosis	0.0123457	2	4	0	1
DOID:13548	secondary Parkinson disease	DOID:9091	REM sleep behavior disorder	0.0123457	30	3	0	1
DOID:14504	Niemann-Pick disease	DOID:9060	pityriasis versicolor	0.0123457	2	2	0	1
DOID:1496	echinococcosis	DOID:8659	chickenpox	0.0123457	4	1	0	1
DOID:2059	vulvar disease	DOID:4371	Schnitzler syndrome	0.0123457	2	1	0	1
DOID:3145	hyperlipoproteinemia type III	DOID:9060	pityriasis versicolor	0.0123457	3	2	0	1
DOID:0050440	familial partial lipodystrophy	DOID:12986	leukostasis	0.0119048	1	1	0	1
DOID:0050458	juvenile myelomonocytic leukemia	DOID:3906	bronchial neoplasm	0.0119048	1	2	0	1
DOID:0050458	juvenile myelomonocytic leukemia	DOID:5151	plexiform neurofibroma	0.0119048	1	1	0	1
DOID:0050458	juvenile myelomonocytic leukemia	DOID:8858	tonsil cancer	0.0119048	1	2	0	1
DOID:0050477	Liddle syndrome	DOID:1591	renovascular hypertension	0.0119048	1	9	0	1
DOID:0050596	taeniasis	DOID:12211	filarial elephantiasis	0.0119048	2	3	0	1
DOID:0050596	taeniasis	DOID:14262	oral candidiasis	0.0119048	2	3	0	1
DOID:0050596	taeniasis	DOID:3128	anus disease	0.0119048	2	6	0	1
DOID:0050596	taeniasis	DOID:9423	blepharitis	0.0119048	2	1	0	1
DOID:0050596	taeniasis	DOID:9965	toxoplasmosis	0.0119048	2	11	0	1
DOID:0060167	seasonal affective disorder	DOID:10685	separation anxiety disorder	0.0119048	1	1	0	1
DOID:0060167	seasonal affective disorder	DOID:252	alcoholic psychosis	0.0119048	1	1	0	1
DOID:0060167	seasonal affective disorder	DOID:4543	retrograde amnesia	0.0119048	1	6	0	1
DOID:1002	endometritis	DOID:12978	Plasmodium vivax malaria	0.0119048	3	4	0	1
DOID:1002	endometritis	DOID:9383	iridocyclitis	0.0119048	3	4	0	1
DOID:10079	cysticercosis	DOID:12211	filarial elephantiasis	0.0119048	6	3	1	0.218747
DOID:10079	cysticercosis	DOID:14262	oral candidiasis	0.0119048	6	3	0	1
DOID:10079	cysticercosis	DOID:3128	anus disease	0.0119048	6	6	0	1
DOID:10079	cysticercosis	DOID:9423	blepharitis	0.0119048	6	1	0	1
DOID:10079	cysticercosis	DOID:9965	toxoplasmosis	0.0119048	6	11	0	1
DOID:10247	pleurisy	DOID:11997	spermatocele	0.0119048	5	2	0	1
DOID:10533	viral pneumonia	DOID:12053	cryptococcosis	0.0119048	1	4	0	1
DOID:10533	viral pneumonia	DOID:12211	filarial elephantiasis	0.0119048	1	3	0	1
DOID:10533	viral pneumonia	DOID:2746	glycogen storage disease V	0.0119048	1	1	0	1
DOID:10533	viral pneumonia	DOID:9470	bacterial meningitis	0.0119048	1	32	0	1
DOID:10533	viral pneumonia	DOID:9651	systolic heart failure	0.0119048	1	1	0	1
DOID:10930	borderline personality disorder	DOID:4543	retrograde amnesia	0.0119048	4	6	0	1
DOID:10955	strongyloidiasis	DOID:9181	amebiasis	0.0119048	5	7	0	1
DOID:11339	pneumocystosis	DOID:11656	cicatricial pemphigoid	0.0119048	12	3	1	0.318832
DOID:11339	pneumocystosis	DOID:12663	blastomycosis	0.0119048	12	5	0	1
DOID:11339	pneumocystosis	DOID:322	myelitis	0.0119048	12	1	0	1
DOID:11339	pneumocystosis	DOID:998	eosinophilia-myalgia syndrome	0.0119048	12	2	0	1
DOID:11382	corneal neovascularization	DOID:12211	filarial elephantiasis	0.0119048	2	3	0	1
DOID:11634	myxedema	DOID:9383	iridocyclitis	0.0119048	2	4	0	1
DOID:11656	cicatricial pemphigoid	DOID:12978	Plasmodium vivax malaria	0.0119048	3	4	0	1
DOID:11656	cicatricial pemphigoid	DOID:483	cavernous hemangioma	0.0119048	3	1	0	1
DOID:119	vaginal cancer	DOID:9181	amebiasis	0.0119048	5	7	0	1
DOID:11997	spermatocele	DOID:2772	irritant dermatitis	0.0119048	2	4	0	1
DOID:11997	spermatocele	DOID:3158	hand dermatosis	0.0119048	2	3	0	1
DOID:11997	spermatocele	DOID:9861	miliary tuberculosis	0.0119048	2	2	0	1
DOID:12139	dysthymic disorder	DOID:3158	hand dermatosis	0.0119048	6	3	0	1
DOID:12157	aseptic meningitis	DOID:14654	prostatitis	0.0119048	3	6	0	1
DOID:12157	aseptic meningitis	DOID:6255	growth hormone secreting pituitary adenoma	0.0119048	3	2	0	1
DOID:12157	aseptic meningitis	DOID:9181	amebiasis	0.0119048	3	7	0	1
DOID:12382	complex partial epilepsy	DOID:3345	xanthomatosis	0.0119048	15	1	0	1
DOID:12382	complex partial epilepsy	DOID:8645	subacute delirium	0.0119048	15	11	0	1
DOID:1252	trichuriasis	DOID:9181	amebiasis	0.0119048	2	7	0	1
DOID:12663	blastomycosis	DOID:12978	Plasmodium vivax malaria	0.0119048	5	4	0	1
DOID:12663	blastomycosis	DOID:3128	anus disease	0.0119048	5	6	0	1
DOID:12663	blastomycosis	DOID:9181	amebiasis	0.0119048	5	7	0	1
DOID:12663	blastomycosis	DOID:9383	iridocyclitis	0.0119048	5	4	0	1
DOID:12935	alcoholic cardiomyopathy	DOID:2746	glycogen storage disease V	0.0119048	4	1	0	1
DOID:12986	leukostasis	DOID:930	orbital disease	0.0119048	1	2	0	1
DOID:13381	pernicious anemia	DOID:3572	intracranial sinus thrombosis	0.0119048	3	8	0	1
DOID:14654	prostatitis	DOID:3401	inappropriate ADH syndrome	0.0119048	6	7	0	1
DOID:1911	endodermal sinus tumor	DOID:3308	embryonal carcinoma	0.0119048	1	5	0	1
DOID:252	alcoholic psychosis	DOID:8645	subacute delirium	0.0119048	1	11	1	0.166119
DOID:3141	mucinoses	DOID:9383	iridocyclitis	0.0119048	1	4	0	1
DOID:322	myelitis	DOID:483	cavernous hemangioma	0.0119048	1	1	0	1
DOID:322	myelitis	DOID:9383	iridocyclitis	0.0119048	1	4	0	1
DOID:324	spinal cord ischemia	DOID:3572	intracranial sinus thrombosis	0.0119048	1	8	0	1
DOID:3401	inappropriate ADH syndrome	DOID:6255	growth hormone secreting pituitary adenoma	0.0119048	7	2	0	1
DOID:3401	inappropriate ADH syndrome	DOID:9181	amebiasis	0.0119048	7	7	0	1
DOID:3572	intracranial sinus thrombosis	DOID:4762	vasculogenic impotence	0.0119048	8	3	0	1
DOID:483	cavernous hemangioma	DOID:998	eosinophilia-myalgia syndrome	0.0119048	1	2	1	0.0538766
DOID:9383	iridocyclitis	DOID:998	eosinophilia-myalgia syndrome	0.0119048	4	2	1	0.13552
DOID:10128	venous insufficiency	DOID:4372	intracranial embolism	0.0111111	3	3	0	1
DOID:14654	prostatitis	DOID:9861	miliary tuberculosis	0.010582	6	2	0	1
DOID:11339	pneumocystosis	DOID:12662	paracoccidioidomycosis	0.0104167	12	1	0	1
DOID:11339	pneumocystosis	DOID:3492	mixed connective tissue disease	0.0104167	12	3	0	1
DOID:12119	hemosiderosis	DOID:1340	pure red-cell aplasia	0.0104167	1	2	0	1
DOID:12375	bronchopneumonia	DOID:9181	amebiasis	0.0104167	11	7	0	1
DOID:12662	paracoccidioidomycosis	DOID:12978	Plasmodium vivax malaria	0.0104167	1	4	0	1
DOID:12662	paracoccidioidomycosis	DOID:14654	prostatitis	0.0104167	1	6	0	1
DOID:1340	pure red-cell aplasia	DOID:8616	Peyronie's disease	0.0104167	2	3	0	1
DOID:1340	pure red-cell aplasia	DOID:9383	iridocyclitis	0.0104167	2	4	1	0.13552
DOID:1733	cryptosporidiosis	DOID:483	cavernous hemangioma	0.0104167	4	1	0	1
DOID:1733	cryptosporidiosis	DOID:9383	iridocyclitis	0.0104167	4	4	0	1
DOID:2383	neonatal jaundice	DOID:8881	rosacea	0.0104167	1	13	0	1
DOID:3492	mixed connective tissue disease	DOID:9383	iridocyclitis	0.0104167	3	4	0	1
DOID:4378	peanut allergic reaction	DOID:9383	iridocyclitis	0.0104167	1	4	0	1
DOID:8616	Peyronie's disease	DOID:971	tendinitis	0.0104167	3	3	0	1
DOID:10112	sleeping sickness	DOID:12375	bronchopneumonia	0.0104167	6	11	0	1
DOID:1025	tuberculoid leprosy	DOID:12662	paracoccidioidomycosis	0.0104167	2	1	0	1
DOID:112	esophageal varix	DOID:3755	antithrombin III deficiency	0.0104167	6	1	0	1
DOID:11563	retinal vasculitis	DOID:9155	mucocutaneous leishmaniasis	0.0104167	1	7	0	1
DOID:3755	antithrombin III deficiency	DOID:4372	intracranial embolism	0.0104167	1	3	1	0.0717858
DOID:0050185	erythema multiforme	DOID:874	bacterial pneumonia	0.01	4	25	0	1
DOID:0060123	connective tissue benign neoplasm	DOID:11168	anogenital venereal wart	0.01	9	5	0	1
DOID:0060123	connective tissue benign neoplasm	DOID:4305	bone giant cell tumor	0.01	9	3	0	1
DOID:0060123	connective tissue benign neoplasm	DOID:9335	scotoma	0.01	9	3	0	1
DOID:10300	Raynaud disease	DOID:11049	meconium aspiration syndrome	0.01	9	4	0	1
DOID:10300	Raynaud disease	DOID:3309	neurodermatitis	0.01	9	1	0	1
DOID:10300	Raynaud disease	DOID:3877	functional colonic disease	0.01	9	3	1	0.274981
DOID:10460	nasopharyngitis	DOID:4724	brain edema	0.01	1	29	0	1
DOID:10460	nasopharyngitis	DOID:8536	herpes zoster	0.01	1	4	0	1
DOID:10460	nasopharyngitis	DOID:9207	periodic limb movement disorder	0.01	1	39	0	1
DOID:10718	giardiasis	DOID:5199	ureteral obstruction	0.01	7	2	0	1
DOID:11049	meconium aspiration syndrome	DOID:14557	primary pulmonary hypertension	0.01	4	2	0	1
DOID:11049	meconium aspiration syndrome	DOID:5199	ureteral obstruction	0.01	4	2	0	1
DOID:11168	anogenital venereal wart	DOID:3948	adrenocortical carcinoma	0.01	5	6	0	1
DOID:11459	pseudotumor cerebri	DOID:11512	hepatic vein thrombosis	0.01	2	1	0	1
DOID:11656	cicatricial pemphigoid	DOID:2113	coccidiosis	0.01	3	2	0	1
DOID:12098	trigeminal neuralgia	DOID:3948	adrenocortical carcinoma	0.01	9	6	0	1
DOID:12098	trigeminal neuralgia	DOID:8536	herpes zoster	0.01	9	4	0	1
DOID:12169	carpal tunnel syndrome	DOID:1639	skeletal tuberculosis	0.01	1	4	0	1
DOID:12731	pars planitis	DOID:8536	herpes zoster	0.01	1	4	0	1
DOID:12935	alcoholic cardiomyopathy	DOID:5199	ureteral obstruction	0.01	4	2	0	1
DOID:14203	childhood type dermatomyositis	DOID:2273	vulvovaginitis	0.01	2	1	0	1
DOID:14203	childhood type dermatomyositis	DOID:8659	chickenpox	0.01	2	1	0	1
DOID:14256	adult-onset Still's disease	DOID:2273	vulvovaginitis	0.01	3	1	0	1
DOID:14256	adult-onset Still's disease	DOID:4371	Schnitzler syndrome	0.01	3	1	0	1
DOID:14557	primary pulmonary hypertension	DOID:3309	neurodermatitis	0.01	2	1	0	1
DOID:14557	primary pulmonary hypertension	DOID:3877	functional colonic disease	0.01	2	3	0	1
DOID:1639	skeletal tuberculosis	DOID:573	nerve compression syndrome	0.01	4	3	0	1
DOID:2113	coccidiosis	DOID:8659	chickenpox	0.01	2	1	0	1
DOID:2273	vulvovaginitis	DOID:4724	brain edema	0.01	1	29	0	1
DOID:2997	Sertoli-Leydig cell tumor	DOID:3948	adrenocortical carcinoma	0.01	1	6	0	1
DOID:2997	Sertoli-Leydig cell tumor	DOID:8536	herpes zoster	0.01	1	4	0	1
DOID:3948	adrenocortical carcinoma	DOID:4305	bone giant cell tumor	0.01	6	3	0	1
DOID:4371	Schnitzler syndrome	DOID:4724	brain edema	0.01	1	29	0	1
DOID:4724	brain edema	DOID:9060	pityriasis versicolor	0.01	29	2	0	1
DOID:8536	herpes zoster	DOID:8659	chickenpox	0.01	4	1	0	1
DOID:8536	herpes zoster	DOID:9060	pityriasis versicolor	0.01	4	2	0	1
DOID:9060	pityriasis versicolor	DOID:9207	periodic limb movement disorder	0.01	2	39	0	1
DOID:0050459	hyperphosphatemia	DOID:2247	spondylosis	0.00952381	3	4	0	1
DOID:10128	venous insufficiency	DOID:3576	sagittal sinus thrombosis	0.00952381	3	1	0	1
DOID:10310	viral meningitis	DOID:12287	Crimean-Congo hemorrhagic fever	0.00952381	1	1	0	1
DOID:10310	viral meningitis	DOID:2983	anuria	0.00952381	1	1	0	1
DOID:10609	rickets	DOID:2247	spondylosis	0.00952381	6	4	0	1
DOID:11459	pseudotumor cerebri	DOID:3669	intermittent claudication	0.00952381	2	4	0	1
DOID:11459	pseudotumor cerebri	DOID:396	Loeffler endocarditis	0.00952381	2	1	0	1
DOID:11823	hepatorenal syndrome	DOID:3669	intermittent claudication	0.00952381	3	4	0	1
DOID:11997	spermatocele	DOID:3721	plasmacytoma	0.00952381	2	3	0	1
DOID:12169	carpal tunnel syndrome	DOID:12731	pars planitis	0.00952381	1	1	0	1
DOID:12287	Crimean-Congo hemorrhagic fever	DOID:3721	plasmacytoma	0.00952381	1	3	0	1
DOID:12549	hepatitis A	DOID:1639	skeletal tuberculosis	0.00952381	5	4	0	1
DOID:12549	hepatitis A	DOID:1731	histoplasmosis	0.00952381	5	3	0	1
DOID:12731	pars planitis	DOID:573	nerve compression syndrome	0.00952381	1	3	0	1
DOID:1639	skeletal tuberculosis	DOID:2247	spondylosis	0.00952381	4	4	0	1
DOID:2247	spondylosis	DOID:3410	carotid artery thrombosis	0.00952381	4	2	0	1
DOID:3410	carotid artery thrombosis	DOID:8704	genital herpes	0.00952381	2	6	0	1
DOID:3576	sagittal sinus thrombosis	DOID:396	Loeffler endocarditis	0.00952381	1	1	0	1
DOID:11459	pseudotumor cerebri	DOID:9263	homocystinuria	0.00925926	2	2	0	1
DOID:12731	pars planitis	DOID:3132	porphyria cutanea tarda	0.00925926	1	3	0	1
DOID:0050596	taeniasis	DOID:1412	bacteriuria	0.00892857	2	9	0	1
DOID:10079	cysticercosis	DOID:1412	bacteriuria	0.00892857	6	9	0	1
DOID:10247	pleurisy	DOID:12157	aseptic meningitis	0.00892857	5	3	0	1
DOID:10247	pleurisy	DOID:12986	leukostasis	0.00892857	5	1	0	1
DOID:10247	pleurisy	DOID:3401	inappropriate ADH syndrome	0.00892857	5	7	0	1
DOID:10247	pleurisy	DOID:801	hemarthrosis	0.00892857	5	1	0	1
DOID:10533	viral pneumonia	DOID:10824	malignant hypertension	0.00892857	1	21	0	1
DOID:10533	viral pneumonia	DOID:11111	hydronephrosis	0.00892857	1	3	0	1
DOID:10533	viral pneumonia	DOID:11664	nephrosclerosis	0.00892857	1	6	0	1
DOID:10533	viral pneumonia	DOID:1591	renovascular hypertension	0.00892857	1	9	0	1
DOID:10540	gastric lymphoma	DOID:718	autoimmune hemolytic anemia	0.00892857	1	8	0	1
DOID:11382	corneal neovascularization	DOID:3071	gliosarcoma	0.00892857	2	5	0	1
DOID:11573	listeriosis	DOID:12375	bronchopneumonia	0.00892857	1	11	0	1
DOID:11573	listeriosis	DOID:12662	paracoccidioidomycosis	0.00892857	1	1	0	1
DOID:11573	listeriosis	DOID:3492	mixed connective tissue disease	0.00892857	1	3	0	1
DOID:11573	listeriosis	DOID:813	septic arthritis	0.00892857	1	15	0	1
DOID:11573	listeriosis	DOID:9155	mucocutaneous leishmaniasis	0.00892857	1	7	0	1
DOID:11573	listeriosis	DOID:9681	cervical incompetence	0.00892857	1	1	0	1
DOID:11656	cicatricial pemphigoid	DOID:12549	hepatitis A	0.00892857	3	5	0	1
DOID:11656	cicatricial pemphigoid	DOID:7551	gonorrhea	0.00892857	3	13	1	0.3359
DOID:11664	nephrosclerosis	DOID:1252	trichuriasis	0.00892857	6	2	0	1
DOID:11664	nephrosclerosis	DOID:12935	alcoholic cardiomyopathy	0.00892857	6	4	0	1
DOID:11664	nephrosclerosis	DOID:13381	pernicious anemia	0.00892857	6	3	0	1
DOID:11664	nephrosclerosis	DOID:4762	vasculogenic impotence	0.00892857	6	3	0	1
DOID:119	vaginal cancer	DOID:4331	burning mouth syndrome	0.00892857	5	1	0	1
DOID:119	vaginal cancer	DOID:7551	gonorrhea	0.00892857	5	13	0	1
DOID:12157	aseptic meningitis	DOID:4331	burning mouth syndrome	0.00892857	3	1	0	1
DOID:12157	aseptic meningitis	DOID:9861	miliary tuberculosis	0.00892857	3	2	0	1
DOID:12375	bronchopneumonia	DOID:3492	mixed connective tissue disease	0.00892857	11	3	0	1
DOID:12375	bronchopneumonia	DOID:718	autoimmune hemolytic anemia	0.00892857	11	8	0	1
DOID:12375	bronchopneumonia	DOID:813	septic arthritis	0.00892857	11	15	1	0.807397
DOID:12375	bronchopneumonia	DOID:9155	mucocutaneous leishmaniasis	0.00892857	11	7	0	1
DOID:12382	complex partial epilepsy	DOID:1754	mitral valve stenosis	0.00892857	15	1	0	1
DOID:1252	trichuriasis	DOID:9861	miliary tuberculosis	0.00892857	2	2	0	1
DOID:12549	hepatitis A	DOID:12663	blastomycosis	0.00892857	5	5	0	1
DOID:12549	hepatitis A	DOID:322	myelitis	0.00892857	5	1	0	1
DOID:12549	hepatitis A	DOID:998	eosinophilia-myalgia syndrome	0.00892857	5	2	0	1
DOID:12662	paracoccidioidomycosis	DOID:718	autoimmune hemolytic anemia	0.00892857	1	8	0	1
DOID:12662	paracoccidioidomycosis	DOID:813	septic arthritis	0.00892857	1	15	0	1
DOID:12662	paracoccidioidomycosis	DOID:9155	mucocutaneous leishmaniasis	0.00892857	1	7	0	1
DOID:1340	pure red-cell aplasia	DOID:3492	mixed connective tissue disease	0.00892857	2	3	0	1
DOID:1340	pure red-cell aplasia	DOID:971	tendinitis	0.00892857	2	3	0	1
DOID:1591	renovascular hypertension	DOID:4762	vasculogenic impotence	0.00892857	9	3	0	1
DOID:1733	cryptosporidiosis	DOID:2272	vulvovaginal candidiasis	0.00892857	4	1	0	1
DOID:1733	cryptosporidiosis	DOID:3492	mixed connective tissue disease	0.00892857	4	3	0	1
DOID:1733	cryptosporidiosis	DOID:971	tendinitis	0.00892857	4	3	0	1
DOID:252	alcoholic psychosis	DOID:4331	burning mouth syndrome	0.00892857	1	1	0	1
DOID:2560	morphine dependence	DOID:801	hemarthrosis	0.00892857	13	1	0	1
DOID:3071	gliosarcoma	DOID:9513	plasmacytic leukemia	0.00892857	5	10	1	0.38719
DOID:3326	purpura	DOID:3755	antithrombin III deficiency	0.00892857	1	1	0	1
DOID:3401	inappropriate ADH syndrome	DOID:4331	burning mouth syndrome	0.00892857	7	1	0	1
DOID:3401	inappropriate ADH syndrome	DOID:9861	miliary tuberculosis	0.00892857	7	2	0	1
DOID:3492	mixed connective tissue disease	DOID:4378	peanut allergic reaction	0.00892857	3	1	0	1
DOID:3492	mixed connective tissue disease	DOID:813	septic arthritis	0.00892857	3	15	0	1
DOID:3492	mixed connective tissue disease	DOID:9155	mucocutaneous leishmaniasis	0.00892857	3	7	1	0.239432
DOID:3492	mixed connective tissue disease	DOID:9681	cervical incompetence	0.00892857	3	1	0	1
DOID:4233	clear cell sarcoma	DOID:8858	tonsil cancer	0.00892857	1	2	0	1
DOID:4331	burning mouth syndrome	DOID:4543	retrograde amnesia	0.00892857	1	6	0	1
DOID:718	autoimmune hemolytic anemia	DOID:9681	cervical incompetence	0.00892857	8	1	0	1
DOID:7551	gonorrhea	DOID:998	eosinophilia-myalgia syndrome	0.00892857	13	2	0	1
DOID:813	septic arthritis	DOID:9681	cervical incompetence	0.00892857	15	1	0	1
DOID:9155	mucocutaneous leishmaniasis	DOID:9681	cervical incompetence	0.00892857	7	1	0	1
DOID:10128	venous insufficiency	DOID:3756	protein C deficiency	0.00888889	3	1	0	1
DOID:1496	echinococcosis	DOID:1639	skeletal tuberculosis	0.00888889	4	4	0	1
DOID:106	pleural tuberculosis	DOID:12375	bronchopneumonia	0.00833333	3	11	0	1
DOID:106	pleural tuberculosis	DOID:9681	cervical incompetence	0.00833333	3	1	0	1
DOID:12010	ischemic optic neuropathy	DOID:3755	antithrombin III deficiency	0.00833333	1	1	0	1
DOID:1496	echinococcosis	DOID:1733	cryptosporidiosis	0.00833333	4	4	0	1
DOID:1733	cryptosporidiosis	DOID:2059	vulvar disease	0.00833333	4	2	0	1
DOID:3246	embryonal rhabdomyosarcoma	DOID:4051	alveolar rhabdomyosarcoma	0.00833333	1	1	1	0.0321937
DOID:3755	antithrombin III deficiency	DOID:3756	protein C deficiency	0.00833333	1	1	0	1
DOID:10718	giardiasis	DOID:1811	reflex sympathetic dystrophy	0.00826446	7	13	0	1
DOID:11049	meconium aspiration syndrome	DOID:13088	periventricular leukomalacia	0.00826446	4	2	0	1
DOID:11049	meconium aspiration syndrome	DOID:14323	Marfan syndrome	0.00826446	4	3	0	1
DOID:11049	meconium aspiration syndrome	DOID:14499	Fabry disease	0.00826446	4	1	0	1
DOID:11049	meconium aspiration syndrome	DOID:1811	reflex sympathetic dystrophy	0.00826446	4	13	0	1
DOID:11049	meconium aspiration syndrome	DOID:8515	cor pulmonale	0.00826446	4	2	0	1
DOID:11088	asphyxia neonatorum	DOID:12577	urethral obstruction	0.00826446	1	1	0	1
DOID:11088	asphyxia neonatorum	DOID:13948	bladder neck obstruction	0.00826446	1	3	0	1
DOID:11088	asphyxia neonatorum	DOID:2273	vulvovaginitis	0.00826446	1	1	0	1
DOID:11168	anogenital venereal wart	DOID:8955	sideroblastic anemia	0.00826446	5	12	0	1
DOID:11840	coronary artery vasospasm	DOID:9598	fasciitis	0.00826446	9	1	0	1
DOID:11840	coronary artery vasospasm	DOID:9600	plantar fasciitis	0.00826446	9	3	0	1
DOID:12098	trigeminal neuralgia	DOID:9478	postpartum depression	0.00826446	9	1	0	1
DOID:12663	blastomycosis	DOID:14499	Fabry disease	0.00826446	5	1	0	1
DOID:12935	alcoholic cardiomyopathy	DOID:14323	Marfan syndrome	0.00826446	4	3	0	1
DOID:13027	transient global amnesia	DOID:593	agoraphobia	0.00826446	3	6	0	1
DOID:13027	transient global amnesia	DOID:9478	postpartum depression	0.00826446	3	1	0	1
DOID:13622	campylobacteriosis	DOID:2273	vulvovaginitis	0.00826446	2	1	0	1
DOID:14323	Marfan syndrome	DOID:801	hemarthrosis	0.00826446	3	1	0	1
DOID:14452	hypokalemic periodic paralysis	DOID:9362	status asthmaticus	0.00826446	4	25	0	1
DOID:14499	Fabry disease	DOID:2273	vulvovaginitis	0.00826446	1	1	0	1
DOID:1811	reflex sympathetic dystrophy	DOID:9362	status asthmaticus	0.00826446	13	25	3	0.013125
DOID:2997	Sertoli-Leydig cell tumor	DOID:9478	postpartum depression	0.00826446	1	1	0	1
DOID:3309	neurodermatitis	DOID:8515	cor pulmonale	0.00826446	1	2	0	1
DOID:3309	neurodermatitis	DOID:9478	postpartum depression	0.00826446	1	1	0	1
DOID:3877	functional colonic disease	DOID:8515	cor pulmonale	0.00826446	3	2	1	0.111759
DOID:3877	functional colonic disease	DOID:9478	postpartum depression	0.00826446	3	1	0	1
DOID:8955	sideroblastic anemia	DOID:9746	hemorrhoid	0.00826446	12	1	0	1
DOID:10247	pleurisy	DOID:12662	paracoccidioidomycosis	0.00793651	5	1	0	1
DOID:10247	pleurisy	DOID:9681	cervical incompetence	0.00793651	5	1	0	1
DOID:12351	alcoholic hepatitis	DOID:12375	bronchopneumonia	0.00793651	3	11	0	1
DOID:12351	alcoholic hepatitis	DOID:12662	paracoccidioidomycosis	0.00793651	3	1	0	1
DOID:12351	alcoholic hepatitis	DOID:9681	cervical incompetence	0.00793651	3	1	0	1
DOID:12375	bronchopneumonia	DOID:2772	irritant dermatitis	0.00793651	11	4	0	1
DOID:12375	bronchopneumonia	DOID:3158	hand dermatosis	0.00793651	11	3	0	1
DOID:12549	hepatitis A	DOID:12662	paracoccidioidomycosis	0.00793651	5	1	0	1
DOID:12549	hepatitis A	DOID:1733	cryptosporidiosis	0.00793651	5	4	0	1
DOID:12549	hepatitis A	DOID:971	tendinitis	0.00793651	5	3	0	1
DOID:12662	paracoccidioidomycosis	DOID:2772	irritant dermatitis	0.00793651	1	4	0	1
DOID:12662	paracoccidioidomycosis	DOID:3158	hand dermatosis	0.00793651	1	3	0	1
DOID:12662	paracoccidioidomycosis	DOID:9861	miliary tuberculosis	0.00793651	1	2	0	1
DOID:2772	irritant dermatitis	DOID:9681	cervical incompetence	0.00793651	4	1	0	1
DOID:3158	hand dermatosis	DOID:9681	cervical incompetence	0.00793651	3	1	0	1
DOID:813	septic arthritis	DOID:9861	miliary tuberculosis	0.00793651	15	2	0	1
DOID:9155	mucocutaneous leishmaniasis	DOID:9861	miliary tuberculosis	0.00793651	7	2	0	1
DOID:10128	venous insufficiency	DOID:112	esophageal varix	0.0075	3	6	0	1
DOID:1025	tuberculoid leprosy	DOID:1639	skeletal tuberculosis	0.0075	2	4	0	1
DOID:0060167	seasonal affective disorder	DOID:12399	pathological gambling	0.00740741	1	1	0	1
DOID:106	pleural tuberculosis	DOID:11997	spermatocele	0.00740741	3	2	0	1
DOID:10602	steatorrhea	DOID:3145	hyperlipoproteinemia type III	0.00740741	1	3	0	1
DOID:12119	hemosiderosis	DOID:1639	skeletal tuberculosis	0.00740741	1	4	0	1
DOID:12119	hemosiderosis	DOID:1731	histoplasmosis	0.00740741	1	3	0	1
DOID:12169	carpal tunnel syndrome	DOID:9383	iridocyclitis	0.00740741	1	4	0	1
DOID:12399	pathological gambling	DOID:8645	subacute delirium	0.00740741	1	11	0	1
DOID:13166	allergic bronchopulmonary aspergillosis	DOID:8704	genital herpes	0.00740741	1	6	0	1
DOID:1394	urinary schistosomiasis	DOID:2383	neonatal jaundice	0.00740741	1	1	0	1
DOID:1639	skeletal tuberculosis	DOID:8616	Peyronie's disease	0.00740741	4	3	0	1
DOID:1639	skeletal tuberculosis	DOID:9383	iridocyclitis	0.00740741	4	4	0	1
DOID:1731	histoplasmosis	DOID:8616	Peyronie's disease	0.00740741	3	3	0	1
DOID:573	nerve compression syndrome	DOID:9383	iridocyclitis	0.00740741	3	4	0	1
DOID:10128	venous insufficiency	DOID:11512	hepatic vein thrombosis	0.00727273	3	1	0	1
DOID:10247	pleurisy	DOID:14654	prostatitis	0.00714286	5	6	0	1
DOID:10247	pleurisy	DOID:9181	amebiasis	0.00714286	5	7	0	1
DOID:12211	filarial elephantiasis	DOID:1412	bacteriuria	0.00714286	3	9	0	1
DOID:12351	alcoholic hepatitis	DOID:14654	prostatitis	0.00714286	3	6	0	1
DOID:12549	hepatitis A	DOID:483	cavernous hemangioma	0.00714286	5	1	0	1
DOID:12549	hepatitis A	DOID:8616	Peyronie's disease	0.00714286	5	3	0	1
DOID:1412	bacteriuria	DOID:14262	oral candidiasis	0.00714286	9	3	0	1
DOID:1591	renovascular hypertension	DOID:9651	systolic heart failure	0.00714286	9	1	0	1
DOID:4331	burning mouth syndrome	DOID:9181	amebiasis	0.00714286	1	7	0	1
DOID:9181	amebiasis	DOID:9861	miliary tuberculosis	0.00714286	7	2	0	1
DOID:0050440	familial partial lipodystrophy	DOID:6263	inflammatory breast carcinoma	0.00694444	1	3	0	1
DOID:0050445	X-linked hypophosphatemia	DOID:2247	spondylosis	0.00694444	4	4	0	1
DOID:10456	tonsillitis	DOID:12053	cryptococcosis	0.00694444	9	4	0	1
DOID:10456	tonsillitis	DOID:12211	filarial elephantiasis	0.00694444	9	3	0	1
DOID:10456	tonsillitis	DOID:9470	bacterial meningitis	0.00694444	9	32	1	1
DOID:11339	pneumocystosis	DOID:11997	spermatocele	0.00694444	12	2	0	1
DOID:11339	pneumocystosis	DOID:12731	pars planitis	0.00694444	12	1	1	0.171863
DOID:11339	pneumocystosis	DOID:8505	dermatitis herpetiformis	0.00694444	12	1	1	0.171863
DOID:11712	lipoatrophic diabetes	DOID:930	orbital disease	0.00694444	1	2	0	1
DOID:11823	hepatorenal syndrome	DOID:12978	Plasmodium vivax malaria	0.00694444	3	4	0	1
DOID:11823	hepatorenal syndrome	DOID:2383	neonatal jaundice	0.00694444	3	1	0	1
DOID:11823	hepatorenal syndrome	DOID:2746	glycogen storage disease V	0.00694444	3	1	0	1
DOID:11823	hepatorenal syndrome	DOID:9651	systolic heart failure	0.00694444	3	1	0	1
DOID:11997	spermatocele	DOID:12978	Plasmodium vivax malaria	0.00694444	2	4	0	1
DOID:11997	spermatocele	DOID:3128	anus disease	0.00694444	2	6	0	1
DOID:11997	spermatocele	DOID:6255	growth hormone secreting pituitary adenoma	0.00694444	2	2	0	1
DOID:11997	spermatocele	DOID:9181	amebiasis	0.00694444	2	7	0	1
DOID:11997	spermatocele	DOID:9383	iridocyclitis	0.00694444	2	4	0	1
DOID:12053	cryptococcosis	DOID:8704	genital herpes	0.00694444	4	6	0	1
DOID:12119	hemosiderosis	DOID:8505	dermatitis herpetiformis	0.00694444	1	1	0	1
DOID:12139	dysthymic disorder	DOID:9181	amebiasis	0.00694444	6	7	0	1
DOID:12287	Crimean-Congo hemorrhagic fever	DOID:14654	prostatitis	0.00694444	1	6	0	1
DOID:12287	Crimean-Congo hemorrhagic fever	DOID:6255	growth hormone secreting pituitary adenoma	0.00694444	1	2	0	1
DOID:12287	Crimean-Congo hemorrhagic fever	DOID:9181	amebiasis	0.00694444	1	7	0	1
DOID:12731	pars planitis	DOID:8869	neuromyelitis optica	0.00694444	1	1	0	1
DOID:12731	pars planitis	DOID:9383	iridocyclitis	0.00694444	1	4	0	1
DOID:12978	Plasmodium vivax malaria	DOID:8505	dermatitis herpetiformis	0.00694444	4	1	0	1
DOID:14262	oral candidiasis	DOID:2058	chronic mucocutaneous candidiasis	0.00694444	3	2	2	0.000200952
DOID:14262	oral candidiasis	DOID:8704	genital herpes	0.00694444	3	6	0	1
DOID:14654	prostatitis	DOID:8505	dermatitis herpetiformis	0.00694444	6	1	0	1
DOID:2247	spondylosis	DOID:2485	phosphorus metabolism disease	0.00694444	4	1	0	1
DOID:2247	spondylosis	DOID:3345	xanthomatosis	0.00694444	4	1	0	1
DOID:2247	spondylosis	DOID:8645	subacute delirium	0.00694444	4	11	0	1
DOID:2983	anuria	DOID:3572	intracranial sinus thrombosis	0.00694444	1	8	0	1
DOID:2983	anuria	DOID:9651	systolic heart failure	0.00694444	1	1	0	1
DOID:3128	anus disease	DOID:8505	dermatitis herpetiformis	0.00694444	6	1	0	1
DOID:3261	Job's syndrome	DOID:9181	amebiasis	0.00694444	1	7	0	1
DOID:3345	xanthomatosis	DOID:8704	genital herpes	0.00694444	1	6	0	1
DOID:401	multidrug-resistant tuberculosis	DOID:8616	Peyronie's disease	0.00694444	14	3	0	1
DOID:4184	pseudohypoparathyroidism	DOID:6255	growth hormone secreting pituitary adenoma	0.00694444	1	2	0	1
DOID:8645	subacute delirium	DOID:8704	genital herpes	0.00694444	11	6	0	1
DOID:8704	genital herpes	DOID:9470	bacterial meningitis	0.00694444	6	32	0	1
DOID:0050596	taeniasis	DOID:8283	peritonitis	0.00694444	2	28	0	1
DOID:0060046	aphasia	DOID:12382	complex partial epilepsy	0.00694444	1	15	0	1
DOID:0060046	aphasia	DOID:2384	Wernicke encephalopathy	0.00694444	1	1	0	1
DOID:1002	endometritis	DOID:10887	lepromatous leprosy	0.00694444	3	8	0	1
DOID:1002	endometritis	DOID:11502	mitral valve insufficiency	0.00694444	3	7	0	1
DOID:1002	endometritis	DOID:8869	neuromyelitis optica	0.00694444	3	1	0	1
DOID:10079	cysticercosis	DOID:8283	peritonitis	0.00694444	6	28	1	0.816923
DOID:10112	sleeping sickness	DOID:12157	aseptic meningitis	0.00694444	6	3	0	1
DOID:10112	sleeping sickness	DOID:1252	trichuriasis	0.00694444	6	2	0	1
DOID:10112	sleeping sickness	DOID:3401	inappropriate ADH syndrome	0.00694444	6	7	0	1
DOID:1025	tuberculoid leprosy	DOID:12663	blastomycosis	0.00694444	2	5	0	1
DOID:1025	tuberculoid leprosy	DOID:322	myelitis	0.00694444	2	1	0	1
DOID:10460	nasopharyngitis	DOID:893	Wilson disease	0.00694444	1	10	0	1
DOID:10533	viral pneumonia	DOID:112	esophageal varix	0.00694444	1	6	0	1
DOID:10533	viral pneumonia	DOID:11502	mitral valve insufficiency	0.00694444	1	7	0	1
DOID:10533	viral pneumonia	DOID:3798	pleural empyema	0.00694444	1	1	0	1
DOID:10554	meningoencephalitis	DOID:11678	onchocerciasis	0.00694444	7	4	0	1
DOID:10554	meningoencephalitis	DOID:12382	complex partial epilepsy	0.00694444	7	15	0	1
DOID:10554	meningoencephalitis	DOID:12663	blastomycosis	0.00694444	7	5	0	1
DOID:1080	filariasis	DOID:4889	lymph node tuberculosis	0.00694444	1	6	0	1
DOID:1080	filariasis	DOID:646	viral encephalitis	0.00694444	1	2	0	1
DOID:10887	lepromatous leprosy	DOID:11656	cicatricial pemphigoid	0.00694444	8	3	2	0.00311071
DOID:10887	lepromatous leprosy	DOID:4692	endophthalmitis	0.00694444	8	9	1	0.47687
DOID:10887	lepromatous leprosy	DOID:4889	lymph node tuberculosis	0.00694444	8	6	2	0.0107977
DOID:10887	lepromatous leprosy	DOID:998	eosinophilia-myalgia syndrome	0.00694444	8	2	1	0.205348
DOID:11049	meconium aspiration syndrome	DOID:2972	renal artery obstruction	0.00694444	4	1	0	1
DOID:112	esophageal varix	DOID:13381	pernicious anemia	0.00694444	6	3	0	1
DOID:112	esophageal varix	DOID:324	spinal cord ischemia	0.00694444	6	1	0	1
DOID:11382	corneal neovascularization	DOID:2691	myoma	0.00694444	2	2	0	1
DOID:11502	mitral valve insufficiency	DOID:322	myelitis	0.00694444	7	1	0	1
DOID:11502	mitral valve insufficiency	DOID:998	eosinophilia-myalgia syndrome	0.00694444	7	2	0	1
DOID:11563	retinal vasculitis	DOID:1252	trichuriasis	0.00694444	1	2	0	1
DOID:11656	cicatricial pemphigoid	DOID:8869	neuromyelitis optica	0.00694444	3	1	0	1
DOID:11678	onchocerciasis	DOID:12895	keratoconjunctivitis sicca	0.00694444	4	1	0	1
DOID:12098	trigeminal neuralgia	DOID:14219	renal tubular acidosis	0.00694444	9	4	0	1
DOID:12098	trigeminal neuralgia	DOID:2703	synovitis	0.00694444	9	9	0	1
DOID:12157	aseptic meningitis	DOID:2920	membranoproliferative glomerulonephritis	0.00694444	3	6	0	1
DOID:12157	aseptic meningitis	DOID:2977	primary hyperoxaluria	0.00694444	3	1	0	1
DOID:12382	complex partial epilepsy	DOID:13100	intracranial vasospasm	0.00694444	15	27	0	1
DOID:12382	complex partial epilepsy	DOID:4372	intracranial embolism	0.00694444	15	3	0	1
DOID:12382	complex partial epilepsy	DOID:9370	exophthalmos	0.00694444	15	3	0	1
DOID:1252	trichuriasis	DOID:8283	peritonitis	0.00694444	2	28	0	1
DOID:12663	blastomycosis	DOID:2972	renal artery obstruction	0.00694444	5	1	0	1
DOID:12663	blastomycosis	DOID:4677	keratitis	0.00694444	5	2	0	1
DOID:12895	keratoconjunctivitis sicca	DOID:801	hemarthrosis	0.00694444	1	1	0	1
DOID:12935	alcoholic cardiomyopathy	DOID:2972	renal artery obstruction	0.00694444	4	1	0	1
DOID:12986	leukostasis	DOID:9370	exophthalmos	0.00694444	1	3	0	1
DOID:13100	intracranial vasospasm	DOID:324	spinal cord ischemia	0.00694444	27	1	0	1
DOID:13100	intracranial vasospasm	DOID:4762	vasculogenic impotence	0.00694444	27	3	1	0.51179
DOID:13381	pernicious anemia	DOID:4372	intracranial embolism	0.00694444	3	3	0	1
DOID:13381	pernicious anemia	DOID:9263	homocystinuria	0.00694444	3	2	0	1
DOID:1340	pure red-cell aplasia	DOID:8869	neuromyelitis optica	0.00694444	2	1	0	1
DOID:14219	renal tubular acidosis	DOID:2997	Sertoli-Leydig cell tumor	0.00694444	4	1	0	1
DOID:2273	vulvovaginitis	DOID:3493	signet ring cell adenocarcinoma	0.00694444	1	2	0	1
DOID:252	alcoholic psychosis	DOID:727	premenstrual tension	0.00694444	1	9	0	1
DOID:2703	synovitis	DOID:2997	Sertoli-Leydig cell tumor	0.00694444	9	1	0	1
DOID:2703	synovitis	DOID:8659	chickenpox	0.00694444	9	1	0	1
DOID:2920	membranoproliferative glomerulonephritis	DOID:3904	bronchogenic carcinoma	0.00694444	6	13	0	1
DOID:2972	renal artery obstruction	DOID:4762	vasculogenic impotence	0.00694444	1	3	0	1
DOID:2977	primary hyperoxaluria	DOID:3401	inappropriate ADH syndrome	0.00694444	1	7	0	1
DOID:322	myelitis	DOID:8869	neuromyelitis optica	0.00694444	1	1	0	1
DOID:324	spinal cord ischemia	DOID:3798	pleural empyema	0.00694444	1	1	0	1
DOID:324	spinal cord ischemia	DOID:4372	intracranial embolism	0.00694444	1	3	0	1
DOID:3493	signet ring cell adenocarcinoma	DOID:4371	Schnitzler syndrome	0.00694444	2	1	0	1
DOID:4372	intracranial embolism	DOID:4762	vasculogenic impotence	0.00694444	3	3	0	1
DOID:4543	retrograde amnesia	DOID:727	premenstrual tension	0.00694444	6	9	0	1
DOID:4677	keratitis	DOID:4889	lymph node tuberculosis	0.00694444	2	6	0	1
DOID:4677	keratitis	DOID:646	viral encephalitis	0.00694444	2	2	0	1
DOID:4677	keratitis	DOID:801	hemarthrosis	0.00694444	2	1	0	1
DOID:4762	vasculogenic impotence	DOID:9263	homocystinuria	0.00694444	3	2	0	1
DOID:4762	vasculogenic impotence	DOID:9286	priapism	0.00694444	3	8	0	1
DOID:8659	chickenpox	DOID:8869	neuromyelitis optica	0.00694444	1	1	0	1
DOID:8869	neuromyelitis optica	DOID:998	eosinophilia-myalgia syndrome	0.00694444	1	2	0	1
DOID:893	Wilson disease	DOID:9060	pityriasis versicolor	0.00694444	10	2	0	1
DOID:893	Wilson disease	DOID:9746	hemorrhoid	0.00694444	10	1	0	1
DOID:11512	hepatic vein thrombosis	DOID:3755	antithrombin III deficiency	0.00681818	1	1	0	1
DOID:1340	pure red-cell aplasia	DOID:2113	coccidiosis	0.00681818	2	2	0	1
DOID:1340	pure red-cell aplasia	DOID:8536	herpes zoster	0.00681818	2	4	0	1
DOID:2113	coccidiosis	DOID:4378	peanut allergic reaction	0.00681818	2	1	0	1
DOID:106	pleural tuberculosis	DOID:14654	prostatitis	0.00673401	3	6	0	1
DOID:10112	sleeping sickness	DOID:2772	irritant dermatitis	0.00649351	6	4	0	1
DOID:10112	sleeping sickness	DOID:3158	hand dermatosis	0.00649351	6	3	0	1
DOID:10112	sleeping sickness	DOID:9861	miliary tuberculosis	0.00649351	6	2	0	1
DOID:112	esophageal varix	DOID:1591	renovascular hypertension	0.00649351	6	9	0	1
DOID:10112	sleeping sickness	DOID:12662	paracoccidioidomycosis	0.00625	6	1	0	1
DOID:10112	sleeping sickness	DOID:813	septic arthritis	0.00625	6	15	0	1
DOID:10112	sleeping sickness	DOID:9155	mucocutaneous leishmaniasis	0.00625	6	7	1	0.348454
DOID:10112	sleeping sickness	DOID:9681	cervical incompetence	0.00625	6	1	0	1
DOID:10128	venous insufficiency	DOID:3326	purpura	0.00625	3	1	0	1
DOID:1025	tuberculoid leprosy	DOID:1340	pure red-cell aplasia	0.00625	2	2	0	1
DOID:1025	tuberculoid leprosy	DOID:1733	cryptosporidiosis	0.00625	2	4	0	1
DOID:1025	tuberculoid leprosy	DOID:3492	mixed connective tissue disease	0.00625	2	3	0	1
DOID:1025	tuberculoid leprosy	DOID:4378	peanut allergic reaction	0.00625	2	1	0	1
DOID:10310	viral meningitis	DOID:12375	bronchopneumonia	0.00625	1	11	1	0.166119
DOID:10554	meningoencephalitis	DOID:9155	mucocutaneous leishmaniasis	0.00625	7	7	0	1
DOID:11502	mitral valve insufficiency	DOID:12662	paracoccidioidomycosis	0.00625	7	1	0	1
DOID:11502	mitral valve insufficiency	DOID:1340	pure red-cell aplasia	0.00625	7	2	0	1
DOID:11502	mitral valve insufficiency	DOID:1733	cryptosporidiosis	0.00625	7	4	0	1
DOID:11502	mitral valve insufficiency	DOID:4378	peanut allergic reaction	0.00625	7	1	0	1
DOID:11563	retinal vasculitis	DOID:12375	bronchopneumonia	0.00625	1	11	0	1
DOID:11563	retinal vasculitis	DOID:12574	posterior uveitis	0.00625	1	2	0	1
DOID:11563	retinal vasculitis	DOID:12662	paracoccidioidomycosis	0.00625	1	1	0	1
DOID:11563	retinal vasculitis	DOID:813	septic arthritis	0.00625	1	15	0	1
DOID:11563	retinal vasculitis	DOID:9681	cervical incompetence	0.00625	1	1	0	1
DOID:12169	carpal tunnel syndrome	DOID:12574	posterior uveitis	0.00625	1	2	0	1
DOID:12169	carpal tunnel syndrome	DOID:3389	Papillon-Lefevre disease	0.00625	1	1	0	1
DOID:12169	carpal tunnel syndrome	DOID:3492	mixed connective tissue disease	0.00625	1	3	0	1
DOID:12169	carpal tunnel syndrome	DOID:9155	mucocutaneous leishmaniasis	0.00625	1	7	0	1
DOID:12375	bronchopneumonia	DOID:3721	plasmacytoma	0.00625	11	3	0	1
DOID:12574	posterior uveitis	DOID:2977	primary hyperoxaluria	0.00625	2	1	0	1
DOID:12574	posterior uveitis	DOID:573	nerve compression syndrome	0.00625	2	3	0	1
DOID:12662	paracoccidioidomycosis	DOID:1731	histoplasmosis	0.00625	1	3	0	1
DOID:1340	pure red-cell aplasia	DOID:3132	porphyria cutanea tarda	0.00625	2	3	0	1
DOID:1394	urinary schistosomiasis	DOID:2272	vulvovaginal candidiasis	0.00625	1	1	0	1
DOID:1639	skeletal tuberculosis	DOID:3492	mixed connective tissue disease	0.00625	4	3	0	1
DOID:1639	skeletal tuberculosis	DOID:971	tendinitis	0.00625	4	3	0	1
DOID:1731	histoplasmosis	DOID:4378	peanut allergic reaction	0.00625	3	1	0	1
DOID:1731	histoplasmosis	DOID:971	tendinitis	0.00625	3	3	0	1
DOID:1949	cholecystitis	DOID:6688	autoimmune lymphoproliferative syndrome	0.00625	2	2	0	1
DOID:2272	vulvovaginal candidiasis	DOID:396	Loeffler endocarditis	0.00625	1	1	0	1
DOID:2529	splenic disease	DOID:4378	peanut allergic reaction	0.00625	2	1	0	1
DOID:2529	splenic disease	DOID:6688	autoimmune lymphoproliferative syndrome	0.00625	2	2	0	1
DOID:3326	purpura	DOID:396	Loeffler endocarditis	0.00625	1	1	0	1
DOID:3389	Papillon-Lefevre disease	DOID:573	nerve compression syndrome	0.00625	1	3	0	1
DOID:3492	mixed connective tissue disease	DOID:573	nerve compression syndrome	0.00625	3	3	0	1
DOID:3669	intermittent claudication	DOID:3755	antithrombin III deficiency	0.00625	4	1	0	1
DOID:3755	antithrombin III deficiency	DOID:396	Loeffler endocarditis	0.00625	1	1	0	1
DOID:3755	antithrombin III deficiency	DOID:9263	homocystinuria	0.00625	1	2	0	1
DOID:573	nerve compression syndrome	DOID:9155	mucocutaneous leishmaniasis	0.00625	3	7	0	1
DOID:8283	peritonitis	DOID:9155	mucocutaneous leishmaniasis	0.00625	28	7	0	1
DOID:10128	venous insufficiency	DOID:12010	ischemic optic neuropathy	0.00606061	3	1	0	1
DOID:12010	ischemic optic neuropathy	DOID:3669	intermittent claudication	0.00606061	1	4	0	1
DOID:12139	dysthymic disorder	DOID:14203	childhood type dermatomyositis	0.00606061	6	2	0	1
DOID:12139	dysthymic disorder	DOID:14256	adult-onset Still's disease	0.00606061	6	3	0	1
DOID:12139	dysthymic disorder	DOID:4724	brain edema	0.00606061	6	29	0	1
DOID:12731	pars planitis	DOID:2113	coccidiosis	0.00606061	1	2	0	1
DOID:1496	echinococcosis	DOID:1731	histoplasmosis	0.00606061	4	3	0	1
DOID:11459	pseudotumor cerebri	DOID:12918	thromboangiitis obliterans	0.00591716	2	1	0	1
DOID:12731	pars planitis	DOID:2755	Mycobacterium avium complex disease	0.00591716	1	2	0	1
DOID:12731	pars planitis	DOID:6590	spondylitis	0.00591716	1	1	0	1
DOID:0050185	erythema multiforme	DOID:1586	rheumatic fever	0.00591716	4	4	0	1
DOID:0050432	Asperger syndrome	DOID:3309	neurodermatitis	0.00591716	2	1	0	1
DOID:0050432	Asperger syndrome	DOID:3877	functional colonic disease	0.00591716	2	3	0	1
DOID:1002	endometritis	DOID:1586	rheumatic fever	0.00591716	3	4	0	1
DOID:10533	viral pneumonia	DOID:1586	rheumatic fever	0.00591716	1	4	0	1
DOID:10718	giardiasis	DOID:4085	trophoblastic neoplasm	0.00591716	7	1	0	1
DOID:11049	meconium aspiration syndrome	DOID:1586	rheumatic fever	0.00591716	4	4	0	1
DOID:11049	meconium aspiration syndrome	DOID:4500	hypokalemia	0.00591716	4	17	1	0.463549
DOID:11168	anogenital venereal wart	DOID:4085	trophoblastic neoplasm	0.00591716	5	1	0	1
DOID:11168	anogenital venereal wart	DOID:8533	hypopharynx cancer	0.00591716	5	3	0	1
DOID:11202	primary hyperparathyroidism	DOID:1798	pancreatic endocrine carcinoma	0.00591716	1	2	0	1
DOID:11405	diphtheria	DOID:7725	epilepsy with generalized tonic-clonic seizures	0.00591716	7	30	0	1
DOID:11656	cicatricial pemphigoid	DOID:11729	Lyme disease	0.00591716	3	2	0	1
DOID:11656	cicatricial pemphigoid	DOID:1586	rheumatic fever	0.00591716	3	4	0	1
DOID:11656	cicatricial pemphigoid	DOID:2755	Mycobacterium avium complex disease	0.00591716	3	2	0	1
DOID:11729	Lyme disease	DOID:2273	vulvovaginitis	0.00591716	2	1	0	1
DOID:11729	Lyme disease	DOID:4889	lymph node tuberculosis	0.00591716	2	6	0	1
DOID:12663	blastomycosis	DOID:7682	ruptured aortic aneurysm	0.00591716	5	1	0	1
DOID:12918	thromboangiitis obliterans	DOID:322	myelitis	0.00591716	1	1	0	1
DOID:12918	thromboangiitis obliterans	DOID:4762	vasculogenic impotence	0.00591716	1	3	1	0.0717858
DOID:12935	alcoholic cardiomyopathy	DOID:4500	hypokalemia	0.00591716	4	17	0	1
DOID:13027	transient global amnesia	DOID:5213	chronic inflammatory demyelinating polyradiculoneuropathy	0.00591716	3	1	0	1
DOID:13027	transient global amnesia	DOID:7725	epilepsy with generalized tonic-clonic seizures	0.00591716	3	30	0	1
DOID:13209	right bundle branch block	DOID:8440	ileus	0.00591716	2	3	0	1
DOID:1340	pure red-cell aplasia	DOID:2755	Mycobacterium avium complex disease	0.00591716	2	2	0	1
DOID:1586	rheumatic fever	DOID:4889	lymph node tuberculosis	0.00591716	4	6	0	1
DOID:1586	rheumatic fever	DOID:998	eosinophilia-myalgia syndrome	0.00591716	4	2	1	0.13552
DOID:1639	skeletal tuberculosis	DOID:2755	Mycobacterium avium complex disease	0.00591716	4	2	0	1
DOID:1798	pancreatic endocrine carcinoma	DOID:3946	pituitary-dependent Cushing's disease	0.00591716	2	3	0	1
DOID:2273	vulvovaginitis	DOID:7682	ruptured aortic aneurysm	0.00591716	1	1	0	1
DOID:2755	Mycobacterium avium complex disease	DOID:4889	lymph node tuberculosis	0.00591716	2	6	0	1
DOID:2755	Mycobacterium avium complex disease	DOID:8659	chickenpox	0.00591716	2	1	0	1
DOID:4305	bone giant cell tumor	DOID:8533	hypopharynx cancer	0.00591716	3	3	0	1
DOID:4500	hypokalemia	DOID:4968	Nelson syndrome	0.00591716	17	1	0	1
DOID:4500	hypokalemia	DOID:9362	status asthmaticus	0.00591716	17	25	0	1
DOID:4889	lymph node tuberculosis	DOID:8691	mycosis fungoides	0.00591716	6	9	0	1
DOID:6590	spondylitis	DOID:8659	chickenpox	0.00591716	1	1	0	1
DOID:6590	spondylitis	DOID:998	eosinophilia-myalgia syndrome	0.00591716	1	2	0	1
DOID:7682	ruptured aortic aneurysm	DOID:801	hemarthrosis	0.00591716	1	1	0	1
DOID:8440	ileus	DOID:9746	hemorrhoid	0.00591716	3	1	0	1
DOID:112	esophageal varix	DOID:12010	ischemic optic neuropathy	0.00578704	6	1	0	1
DOID:10247	pleurisy	DOID:10310	viral meningitis	0.00571429	5	1	0	1
DOID:11664	nephrosclerosis	DOID:3669	intermittent claudication	0.00571429	6	4	0	1
DOID:12399	pathological gambling	DOID:3781	anovulation	0.00571429	1	1	0	1
DOID:1754	mitral valve stenosis	DOID:3410	carotid artery thrombosis	0.00571429	1	2	0	1
DOID:10112	sleeping sickness	DOID:14654	prostatitis	0.00568182	6	6	0	1
DOID:10112	sleeping sickness	DOID:9181	amebiasis	0.00568182	6	7	1	0.348454
DOID:1025	tuberculoid leprosy	DOID:9383	iridocyclitis	0.00568182	2	4	0	1
DOID:10930	borderline personality disorder	DOID:727	premenstrual tension	0.00568182	4	9	0	1
DOID:112	esophageal varix	DOID:3572	intracranial sinus thrombosis	0.00568182	6	8	0	1
DOID:12119	hemosiderosis	DOID:3132	porphyria cutanea tarda	0.00568182	1	3	0	1
DOID:12375	bronchopneumonia	DOID:14499	Fabry disease	0.00568182	11	1	0	1
DOID:3572	intracranial sinus thrombosis	DOID:4372	intracranial embolism	0.00568182	8	3	0	1
DOID:10247	pleurisy	DOID:2772	irritant dermatitis	0.00556586	5	4	0	1
DOID:10247	pleurisy	DOID:3158	hand dermatosis	0.00556586	5	3	0	1
DOID:10247	pleurisy	DOID:9861	miliary tuberculosis	0.00556586	5	2	0	1
DOID:10824	malignant hypertension	DOID:1591	renovascular hypertension	0.00556586	21	9	3	0.00334435
DOID:4331	burning mouth syndrome	DOID:9861	miliary tuberculosis	0.00556586	1	2	0	1
DOID:0050445	X-linked hypophosphatemia	DOID:12679	nephrocalcinosis	0.00555556	4	3	0	1
DOID:0060167	seasonal affective disorder	DOID:10930	borderline personality disorder	0.00555556	1	4	0	1
DOID:11339	pneumocystosis	DOID:9383	iridocyclitis	0.00555556	12	4	0	1
DOID:12119	hemosiderosis	DOID:483	cavernous hemangioma	0.00555556	1	1	0	1
DOID:12119	hemosiderosis	DOID:8616	Peyronie's disease	0.00555556	1	3	0	1
DOID:12211	filarial elephantiasis	DOID:14262	oral candidiasis	0.00555556	3	3	0	1
DOID:12978	Plasmodium vivax malaria	DOID:2383	neonatal jaundice	0.00555556	4	1	0	1
DOID:12978	Plasmodium vivax malaria	DOID:9383	iridocyclitis	0.00555556	4	4	0	1
DOID:14654	prostatitis	DOID:9181	amebiasis	0.00555556	6	7	0	1
DOID:3128	anus disease	DOID:9423	blepharitis	0.00555556	6	1	0	1
DOID:483	cavernous hemangioma	DOID:8616	Peyronie's disease	0.00555556	1	3	0	1
DOID:9423	blepharitis	DOID:9965	toxoplasmosis	0.00555556	1	11	0	1
DOID:0050596	taeniasis	DOID:13166	allergic bronchopulmonary aspergillosis	0.00555556	2	1	0	1
DOID:0050596	taeniasis	DOID:14504	Niemann-Pick disease	0.00555556	2	2	0	1
DOID:0050628	advanced sleep phase syndrome	DOID:11656	cicatricial pemphigoid	0.00555556	1	3	0	1
DOID:0050628	advanced sleep phase syndrome	DOID:12382	complex partial epilepsy	0.00555556	1	15	0	1
DOID:0050628	advanced sleep phase syndrome	DOID:252	alcoholic psychosis	0.00555556	1	1	0	1
DOID:0050628	advanced sleep phase syndrome	DOID:322	myelitis	0.00555556	1	1	0	1
DOID:0050628	advanced sleep phase syndrome	DOID:4543	retrograde amnesia	0.00555556	1	6	0	1
DOID:0050628	advanced sleep phase syndrome	DOID:998	eosinophilia-myalgia syndrome	0.00555556	1	2	0	1
DOID:1002	endometritis	DOID:13166	allergic bronchopulmonary aspergillosis	0.00555556	3	1	0	1
DOID:1002	endometritis	DOID:1496	echinococcosis	0.00555556	3	4	0	1
DOID:1002	endometritis	DOID:2059	vulvar disease	0.00555556	3	2	0	1
DOID:1002	endometritis	DOID:820	myocarditis	0.00555556	3	13	0	1
DOID:1003	pelvic inflammatory disease	DOID:11338	tetanus	0.00555556	7	9	0	1
DOID:1003	pelvic inflammatory disease	DOID:11656	cicatricial pemphigoid	0.00555556	7	3	0	1
DOID:1003	pelvic inflammatory disease	DOID:1252	trichuriasis	0.00555556	7	2	0	1
DOID:1003	pelvic inflammatory disease	DOID:998	eosinophilia-myalgia syndrome	0.00555556	7	2	0	1
DOID:10079	cysticercosis	DOID:13166	allergic bronchopulmonary aspergillosis	0.00555556	6	1	0	1
DOID:10079	cysticercosis	DOID:14504	Niemann-Pick disease	0.00555556	6	2	0	1
DOID:10533	viral pneumonia	DOID:12010	ischemic optic neuropathy	0.00555556	1	1	0	1
DOID:10533	viral pneumonia	DOID:13166	allergic bronchopulmonary aspergillosis	0.00555556	1	1	0	1
DOID:10533	viral pneumonia	DOID:2059	vulvar disease	0.00555556	1	2	0	1
DOID:10533	viral pneumonia	DOID:3756	protein C deficiency	0.00555556	1	1	0	1
DOID:10533	viral pneumonia	DOID:820	myocarditis	0.00555556	1	13	0	1
DOID:106	pleural tuberculosis	DOID:12157	aseptic meningitis	0.00555556	3	3	0	1
DOID:106	pleural tuberculosis	DOID:1252	trichuriasis	0.00555556	3	2	0	1
DOID:106	pleural tuberculosis	DOID:3401	inappropriate ADH syndrome	0.00555556	3	7	0	1
DOID:1062	Fanconi syndrome	DOID:11656	cicatricial pemphigoid	0.00555556	6	3	0	1
DOID:1062	Fanconi syndrome	DOID:322	myelitis	0.00555556	6	1	0	1
DOID:1062	Fanconi syndrome	DOID:998	eosinophilia-myalgia syndrome	0.00555556	6	2	1	0.171863
DOID:11165	common wart	DOID:322	myelitis	0.00555556	7	1	0	1
DOID:11165	common wart	DOID:8858	tonsil cancer	0.00555556	7	2	0	1
DOID:11338	tetanus	DOID:13548	secondary Parkinson disease	0.00555556	9	30	0	1
DOID:11656	cicatricial pemphigoid	DOID:13166	allergic bronchopulmonary aspergillosis	0.00555556	3	1	0	1
DOID:11656	cicatricial pemphigoid	DOID:820	myocarditis	0.00555556	3	13	0	1
DOID:12010	ischemic optic neuropathy	DOID:12935	alcoholic cardiomyopathy	0.00555556	1	4	0	1
DOID:12010	ischemic optic neuropathy	DOID:13381	pernicious anemia	0.00555556	1	3	0	1
DOID:12010	ischemic optic neuropathy	DOID:324	spinal cord ischemia	0.00555556	1	1	0	1
DOID:12382	complex partial epilepsy	DOID:14504	Niemann-Pick disease	0.00555556	15	2	0	1
DOID:12382	complex partial epilepsy	DOID:3145	hyperlipoproteinemia type III	0.00555556	15	3	0	1
DOID:12663	blastomycosis	DOID:820	myocarditis	0.00555556	5	13	0	1
DOID:12663	blastomycosis	DOID:990	congenital heart block	0.00555556	5	6	0	1
DOID:12935	alcoholic cardiomyopathy	DOID:3756	protein C deficiency	0.00555556	4	1	0	1
DOID:13381	pernicious anemia	DOID:3756	protein C deficiency	0.00555556	3	1	0	1
DOID:1496	echinococcosis	DOID:322	myelitis	0.00555556	4	1	0	1
DOID:1496	echinococcosis	DOID:998	eosinophilia-myalgia syndrome	0.00555556	4	2	0	1
DOID:2059	vulvar disease	DOID:322	myelitis	0.00555556	2	1	0	1
DOID:2059	vulvar disease	DOID:5151	plexiform neurofibroma	0.00555556	2	1	0	1
DOID:2059	vulvar disease	DOID:998	eosinophilia-myalgia syndrome	0.00555556	2	2	0	1
DOID:324	spinal cord ischemia	DOID:3756	protein C deficiency	0.00555556	1	1	0	1
DOID:3479	uveal cancer	DOID:5151	plexiform neurofibroma	0.00555556	3	1	0	1
DOID:3756	protein C deficiency	DOID:4762	vasculogenic impotence	0.00555556	1	3	0	1
DOID:0050477	Liddle syndrome	DOID:10824	malignant hypertension	0.00529101	1	21	0	1
DOID:0050477	Liddle syndrome	DOID:445	Bartter disease	0.00529101	1	4	0	1
DOID:10247	pleurisy	DOID:12139	dysthymic disorder	0.00529101	5	6	0	1
DOID:10247	pleurisy	DOID:12287	Crimean-Congo hemorrhagic fever	0.00529101	5	1	0	1
DOID:10247	pleurisy	DOID:8505	dermatitis herpetiformis	0.00529101	5	1	0	1
DOID:10824	malignant hypertension	DOID:11823	hepatorenal syndrome	0.00529101	21	3	0	1
DOID:10824	malignant hypertension	DOID:2983	anuria	0.00529101	21	1	0	1
DOID:11111	hydronephrosis	DOID:11823	hepatorenal syndrome	0.00529101	3	3	0	1
DOID:11111	hydronephrosis	DOID:2983	anuria	0.00529101	3	1	0	1
DOID:11459	pseudotumor cerebri	DOID:11664	nephrosclerosis	0.00529101	2	6	0	1

## Sheet: Resnik
DOID_1	Disease_Name_1	DOID_2	Disease_Name_2	Similarity	Number_of_PTCs_of_DOID_1	Number_of_PTCs_of_DOID_2	Number_of_Common_PTCs	Adjusted_P-value
DOID:12387	nephrogenic diabetes insipidus	DOID:13068	renal osteodystrophy	11.4666	12	5	0	1
DOID:2247	spondylosis	DOID:6725	spinal stenosis	11.4666	4	2	0	1
DOID:12662	paracoccidioidomycosis	DOID:12663	blastomycosis	10.7885	1	5	0	1
DOID:12662	paracoccidioidomycosis	DOID:1731	histoplasmosis	10.7885	1	3	0	1
DOID:12663	blastomycosis	DOID:1731	histoplasmosis	10.7885	5	3	3	1.37805e-06
DOID:13336	congenital toxoplasmosis	DOID:1733	cryptosporidiosis	10.4666	2	4	0	1
DOID:1733	cryptosporidiosis	DOID:9965	toxoplasmosis	10.4666	4	11	0	1
DOID:0050587	trichotillomania	DOID:12399	pathological gambling	10.2036	1	1	0	1
DOID:11678	onchocerciasis	DOID:12211	filarial elephantiasis	10.2036	4	3	3	6.00024e-07
DOID:11111	hydronephrosis	DOID:5199	ureteral obstruction	10.0881	3	2	0	1
DOID:12932	endomyocardial fibrosis	DOID:396	Loeffler endocarditis	10.0881	17	1	0	1
DOID:106	pleural tuberculosis	DOID:1639	skeletal tuberculosis	9.98116	3	4	1	0.171863
DOID:106	pleural tuberculosis	DOID:4889	lymph node tuberculosis	9.98116	3	6	3	2.49901e-06
DOID:106	pleural tuberculosis	DOID:9861	miliary tuberculosis	9.98116	3	2	1	0.111759
DOID:13269	hereditary coproporphyria	DOID:3132	porphyria cutanea tarda	9.98116	2	3	0	1
DOID:1639	skeletal tuberculosis	DOID:4889	lymph node tuberculosis	9.98116	4	6	3	8.12211e-06
DOID:1639	skeletal tuberculosis	DOID:9861	miliary tuberculosis	9.98116	4	2	2	0.00035855
DOID:4889	lymph node tuberculosis	DOID:9861	miliary tuberculosis	9.98116	6	2	2	0.000767449
DOID:12801	mucopolysaccharidosis III	DOID:12802	mucopolysaccharidosis I	9.88162	3	1	0	1
DOID:5394	prolactinoma	DOID:6255	growth hormone secreting pituitary adenoma	9.78851	8	2	2	0.00130243
DOID:10310	viral meningitis	DOID:9470	bacterial meningitis	9.54059	1	32	0	1
DOID:12157	aseptic meningitis	DOID:9470	bacterial meningitis	9.54059	3	32	0	1
DOID:0060123	connective tissue benign neoplasm	DOID:2691	myoma	9.3962	9	2	0	1
DOID:11722	myotonic dystrophy	DOID:2106	Thomsen disease	9.3962	3	2	1	0.111759
DOID:529	blepharospasm	DOID:9423	blepharitis	9.26495	2	1	0	1
DOID:0050451	Brugada syndrome	DOID:13209	right bundle branch block	9.14466	1	2	0	1
DOID:0050451	Brugada syndrome	DOID:13884	sick sinus syndrome	9.14466	1	4	0	1
DOID:0050451	Brugada syndrome	DOID:384	Wolff-Parkinson-White syndrome	9.14466	1	9	0	1
DOID:13209	right bundle branch block	DOID:13884	sick sinus syndrome	9.14466	2	4	0	1
DOID:13209	right bundle branch block	DOID:384	Wolff-Parkinson-White syndrome	9.14466	2	9	0	1
DOID:13884	sick sinus syndrome	DOID:384	Wolff-Parkinson-White syndrome	9.14466	4	9	0	1
DOID:12574	posterior uveitis	DOID:1407	anterior uveitis	9.08807	2	3	0	1
DOID:12574	posterior uveitis	DOID:9383	iridocyclitis	9.08807	2	4	0	1
DOID:14504	Niemann-Pick disease	DOID:8580	malignant histiocytosis	9.08807	2	1	0	1
DOID:10112	sleeping sickness	DOID:12140	Chagas disease	9.03363	6	3	0	1
DOID:10247	pleurisy	DOID:3798	pleural empyema	8.88162	5	1	0	1
DOID:10762	portal hypertension	DOID:11512	hepatic vein thrombosis	8.88162	14	1	0	1
DOID:11502	mitral valve insufficiency	DOID:1754	mitral valve stenosis	8.88162	7	1	0	1
DOID:12842	Guillain-Barre syndrome	DOID:5213	chronic inflammatory demyelinating polyradiculoneuropathy	8.88162	1	1	0	1
DOID:1875	impotence	DOID:8616	Peyronie's disease	8.88162	39	3	0	1
DOID:4762	vasculogenic impotence	DOID:8616	Peyronie's disease	8.88162	3	3	0	1
DOID:0050561	Lennox-Gastaut syndrome	DOID:3329	benign epilepsy with centrotemporal spikes	8.83432	3	4	0	1
DOID:11656	cicatricial pemphigoid	DOID:8505	dermatitis herpetiformis	8.83432	3	1	1	0.0717858
DOID:11656	cicatricial pemphigoid	DOID:8506	bullous pemphigoid	8.83432	3	11	2	0.00526622
DOID:14262	oral candidiasis	DOID:2058	chronic mucocutaneous candidiasis	8.83432	3	2	2	0.000200952
DOID:14262	oral candidiasis	DOID:2272	vulvovaginal candidiasis	8.83432	3	1	0	1
DOID:2058	chronic mucocutaneous candidiasis	DOID:2272	vulvovaginal candidiasis	8.83432	2	1	0	1
DOID:8505	dermatitis herpetiformis	DOID:8506	bullous pemphigoid	8.83432	1	11	1	0.166119
DOID:0050597	intestinal schistosomiasis	DOID:1394	urinary schistosomiasis	8.78851	7	1	0	1
DOID:1129	pituitary apoplexy	DOID:3401	inappropriate ADH syndrome	8.78851	1	7	0	1
DOID:1129	pituitary apoplexy	DOID:3946	pituitary-dependent Cushing's disease	8.78851	1	3	0	1
DOID:3401	inappropriate ADH syndrome	DOID:3946	pituitary-dependent Cushing's disease	8.78851	7	3	0	1
DOID:13027	transient global amnesia	DOID:4543	retrograde amnesia	8.65923	3	6	0	1
DOID:12143	neurogenic bladder	DOID:13948	bladder neck obstruction	8.61859	6	3	0	1
DOID:12143	neurogenic bladder	DOID:1679	cystitis	8.61859	6	49	1	1
DOID:13948	bladder neck obstruction	DOID:1679	cystitis	8.61859	3	49	0	1
DOID:3410	carotid artery thrombosis	DOID:3572	intracranial sinus thrombosis	8.61859	2	8	0	1
DOID:3410	carotid artery thrombosis	DOID:3576	sagittal sinus thrombosis	8.61859	2	1	0	1
DOID:8541	Sezary's disease	DOID:8691	mycosis fungoides	8.57906	1	9	0	1
DOID:11914	gastroparesis	DOID:2321	dyspepsia	8.54059	4	23	4	1.38374e-06
DOID:3246	embryonal rhabdomyosarcoma	DOID:4051	alveolar rhabdomyosarcoma	8.50311	1	1	1	0.0321937
DOID:4440	seminoma	DOID:4441	dysgerminoma	8.50311	2	3	0	1
DOID:9111	cutaneous leishmaniasis	DOID:9146	visceral leishmaniasis	8.46659	22	22	11	0
DOID:9111	cutaneous leishmaniasis	DOID:9155	mucocutaneous leishmaniasis	8.46659	22	7	7	0
DOID:9146	visceral leishmaniasis	DOID:9155	mucocutaneous leishmaniasis	8.46659	22	7	5	1.64144e-07
DOID:11664	nephrosclerosis	DOID:1591	renovascular hypertension	8.3962	6	9	3	0.0001079
DOID:285	hairy cell leukemia	DOID:3721	plasmacytoma	8.36225	2	3	0	1
DOID:285	hairy cell leukemia	DOID:8584	Burkitt's lymphoma	8.36225	2	22	0	1
DOID:3721	plasmacytoma	DOID:8584	Burkitt's lymphoma	8.36225	3	22	0	1
DOID:14499	Fabry disease	DOID:14504	Niemann-Pick disease	8.29666	1	2	0	1
DOID:14499	Fabry disease	DOID:1926	Gaucher's disease	8.29666	1	2	0	1
DOID:14504	Niemann-Pick disease	DOID:1926	Gaucher's disease	8.29666	2	2	0	1
DOID:718	autoimmune hemolytic anemia	DOID:8924	autoimmune thrombocytopenic purpura	8.29666	8	10	2	0.0250883
DOID:1657	ventricular septal defect	DOID:1882	atrial heart septal defect	8.23393	1	1	0	1
DOID:4890	juvenile myoclonic epilepsy	DOID:7725	epilepsy with generalized tonic-clonic seizures	8.20355	3	30	0	1
DOID:11339	pneumocystosis	DOID:12053	cryptococcosis	8.14466	12	4	0	1
DOID:11339	pneumocystosis	DOID:13166	allergic bronchopulmonary aspergillosis	8.14466	12	1	0	1
DOID:11339	pneumocystosis	DOID:13564	aspergillosis	8.14466	12	8	0	1
DOID:11339	pneumocystosis	DOID:14262	oral candidiasis	8.14466	12	3	0	1
DOID:11339	pneumocystosis	DOID:1508	candidiasis	8.14466	12	17	0	1
DOID:11339	pneumocystosis	DOID:2058	chronic mucocutaneous candidiasis	8.14466	12	2	0	1
DOID:11339	pneumocystosis	DOID:2272	vulvovaginal candidiasis	8.14466	12	1	0	1
DOID:12030	panuveitis	DOID:12731	pars planitis	8.14466	1	1	0	1
DOID:12053	cryptococcosis	DOID:13166	allergic bronchopulmonary aspergillosis	8.14466	4	1	1	0.0873775
DOID:12053	cryptococcosis	DOID:13564	aspergillosis	8.14466	4	8	2	0.00532367
DOID:12053	cryptococcosis	DOID:14262	oral candidiasis	8.14466	4	3	1	0.171863
DOID:12053	cryptococcosis	DOID:1508	candidiasis	8.14466	4	17	3	0.00016323
DOID:12053	cryptococcosis	DOID:2058	chronic mucocutaneous candidiasis	8.14466	4	2	0	1
DOID:12053	cryptococcosis	DOID:2272	vulvovaginal candidiasis	8.14466	4	1	0	1
DOID:12574	posterior uveitis	DOID:12731	pars planitis	8.14466	2	1	0	1
DOID:12731	pars planitis	DOID:1407	anterior uveitis	8.14466	1	3	1	0.0717858
DOID:12731	pars planitis	DOID:9383	iridocyclitis	8.14466	1	4	0	1
DOID:13166	allergic bronchopulmonary aspergillosis	DOID:14262	oral candidiasis	8.14466	1	3	0	1
DOID:13166	allergic bronchopulmonary aspergillosis	DOID:1508	candidiasis	8.14466	1	17	1	0.215439
DOID:13166	allergic bronchopulmonary aspergillosis	DOID:2058	chronic mucocutaneous candidiasis	8.14466	1	2	0	1
DOID:13166	allergic bronchopulmonary aspergillosis	DOID:2272	vulvovaginal candidiasis	8.14466	1	1	0	1
DOID:13564	aspergillosis	DOID:14262	oral candidiasis	8.14466	8	3	0	1
DOID:13564	aspergillosis	DOID:1508	candidiasis	8.14466	8	17	6	4.04405e-10
DOID:13564	aspergillosis	DOID:2058	chronic mucocutaneous candidiasis	8.14466	8	2	0	1
DOID:13564	aspergillosis	DOID:2272	vulvovaginal candidiasis	8.14466	8	1	0	1
DOID:14268	sclerosing cholangitis	DOID:1949	cholecystitis	8.14466	4	2	0	1
DOID:3389	Papillon-Lefevre disease	DOID:3805	porokeratosis	8.08807	1	1	0	1
DOID:3389	Papillon-Lefevre disease	DOID:6498	seborrheic keratosis	8.08807	1	1	0	1
DOID:3805	porokeratosis	DOID:6498	seborrheic keratosis	8.08807	1	1	1	0.0321937
DOID:3946	pituitary-dependent Cushing's disease	DOID:445	Bartter disease	8.08807	3	4	0	1
DOID:11633	thyroid hormone resistance syndrome	DOID:11634	myxedema	8.06059	1	2	0	1
DOID:11339	pneumocystosis	DOID:12662	paracoccidioidomycosis	8.03363	12	1	0	1
DOID:11339	pneumocystosis	DOID:12663	blastomycosis	8.03363	12	5	0	1
DOID:11339	pneumocystosis	DOID:1731	histoplasmosis	8.03363	12	3	0	1
DOID:12053	cryptococcosis	DOID:12662	paracoccidioidomycosis	8.03363	4	1	0	1
DOID:12053	cryptococcosis	DOID:12663	blastomycosis	8.03363	4	5	3	4.45476e-06
DOID:12053	cryptococcosis	DOID:1731	histoplasmosis	8.03363	4	3	2	0.000900293
DOID:12662	paracoccidioidomycosis	DOID:13166	allergic bronchopulmonary aspergillosis	8.03363	1	1	0	1
DOID:12662	paracoccidioidomycosis	DOID:13564	aspergillosis	8.03363	1	8	0	1
DOID:12662	paracoccidioidomycosis	DOID:14262	oral candidiasis	8.03363	1	3	0	1
DOID:12662	paracoccidioidomycosis	DOID:1508	candidiasis	8.03363	1	17	0	1
DOID:12662	paracoccidioidomycosis	DOID:2058	chronic mucocutaneous candidiasis	8.03363	1	2	0	1
DOID:12662	paracoccidioidomycosis	DOID:2272	vulvovaginal candidiasis	8.03363	1	1	0	1
DOID:12663	blastomycosis	DOID:13166	allergic bronchopulmonary aspergillosis	8.03363	5	1	1	0.102187
DOID:12663	blastomycosis	DOID:13564	aspergillosis	8.03363	5	8	2	0.00794433
DOID:12663	blastomycosis	DOID:14262	oral candidiasis	8.03363	5	3	3	1.37805e-06
DOID:12663	blastomycosis	DOID:1508	candidiasis	8.03363	5	17	5	3.19942e-09
DOID:12663	blastomycosis	DOID:2058	chronic mucocutaneous candidiasis	8.03363	5	2	2	0.000550829
DOID:12663	blastomycosis	DOID:2272	vulvovaginal candidiasis	8.03363	5	1	0	1
DOID:13166	allergic bronchopulmonary aspergillosis	DOID:1731	histoplasmosis	8.03363	1	3	1	0.0717858
DOID:13564	aspergillosis	DOID:1731	histoplasmosis	8.03363	8	3	2	0.00311071
DOID:14262	oral candidiasis	DOID:1731	histoplasmosis	8.03363	3	3	1	0.146126
DOID:1508	candidiasis	DOID:1731	histoplasmosis	8.03363	17	3	3	5.08036e-05
DOID:1731	histoplasmosis	DOID:2058	chronic mucocutaneous candidiasis	8.03363	3	2	1	0.111759
DOID:1731	histoplasmosis	DOID:2272	vulvovaginal candidiasis	8.03363	3	1	0	1
DOID:3755	antithrombin III deficiency	DOID:3756	protein C deficiency	8.03363	1	1	0	1
DOID:1339	Diamond-Blackfan anemia	DOID:13636	Fanconi's anemia	8.00715	1	8	0	1
DOID:0050477	Liddle syndrome	DOID:1062	Fanconi syndrome	7.98116	1	6	0	1
DOID:0050477	Liddle syndrome	DOID:14219	renal tubular acidosis	7.98116	1	4	0	1
DOID:0050477	Liddle syndrome	DOID:445	Bartter disease	7.98116	1	4	0	1
DOID:0050477	Liddle syndrome	DOID:4479	pseudohypoaldosteronism	7.98116	1	1	0	1
DOID:1062	Fanconi syndrome	DOID:14219	renal tubular acidosis	7.98116	6	4	1	0.257245
DOID:1062	Fanconi syndrome	DOID:445	Bartter disease	7.98116	6	4	1	0.257245
DOID:1062	Fanconi syndrome	DOID:4479	pseudohypoaldosteronism	7.98116	6	1	1	0.111759
DOID:14219	renal tubular acidosis	DOID:445	Bartter disease	7.98116	4	4	0	1
DOID:14219	renal tubular acidosis	DOID:4479	pseudohypoaldosteronism	7.98116	4	1	0	1
DOID:445	Bartter disease	DOID:4479	pseudohypoaldosteronism	7.98116	4	1	1	0.0873775
DOID:2583	agammaglobulinemia	DOID:3261	Job's syndrome	7.88162	1	1	0	1
DOID:3635	congenital myasthenic syndrome	DOID:437	myasthenia gravis	7.85778	1	18	0	1
DOID:10128	venous insufficiency	DOID:112	esophageal varix	7.83432	3	6	0	1
DOID:10128	venous insufficiency	DOID:3875	thrombophlebitis	7.83432	3	8	0	1
DOID:10128	venous insufficiency	DOID:799	varicose veins	7.83432	3	1	0	1
DOID:10128	venous insufficiency	DOID:864	phlebitis	7.83432	3	6	0	1
DOID:10128	venous insufficiency	DOID:9746	hemorrhoid	7.83432	3	1	0	1
DOID:112	esophageal varix	DOID:3875	thrombophlebitis	7.83432	6	8	0	1
DOID:112	esophageal varix	DOID:799	varicose veins	7.83432	6	1	0	1
DOID:112	esophageal varix	DOID:864	phlebitis	7.83432	6	6	0	1
DOID:112	esophageal varix	DOID:9746	hemorrhoid	7.83432	6	1	0	1
DOID:3875	thrombophlebitis	DOID:799	varicose veins	7.83432	8	1	0	1
DOID:3875	thrombophlebitis	DOID:9746	hemorrhoid	7.83432	8	1	1	0.13552
DOID:799	varicose veins	DOID:864	phlebitis	7.83432	1	6	0	1
DOID:864	phlebitis	DOID:9746	hemorrhoid	7.83432	6	1	1	0.111759
DOID:0050596	taeniasis	DOID:0050597	intestinal schistosomiasis	7.81123	2	7	1	0.189901
DOID:0050596	taeniasis	DOID:1080	filariasis	7.81123	2	1	0	1
DOID:0050596	taeniasis	DOID:10955	strongyloidiasis	7.81123	2	5	0	1
DOID:0050596	taeniasis	DOID:11678	onchocerciasis	7.81123	2	4	0	1
DOID:0050596	taeniasis	DOID:12211	filarial elephantiasis	7.81123	2	3	0	1
DOID:0050596	taeniasis	DOID:1252	trichuriasis	7.81123	2	2	0	1
DOID:0050596	taeniasis	DOID:13768	opisthorchiasis	7.81123	2	1	1	0.0538766
DOID:0050596	taeniasis	DOID:1394	urinary schistosomiasis	7.81123	2	1	0	1
DOID:0050596	taeniasis	DOID:1496	echinococcosis	7.81123	2	4	1	0.13552
DOID:0050596	taeniasis	DOID:456	ascariasis	7.81123	2	6	1	0.171863
DOID:0050597	intestinal schistosomiasis	DOID:10079	cysticercosis	7.81123	7	6	1	0.348454
DOID:0050597	intestinal schistosomiasis	DOID:1080	filariasis	7.81123	7	1	0	1
DOID:0050597	intestinal schistosomiasis	DOID:10955	strongyloidiasis	7.81123	7	5	0	1
DOID:0050597	intestinal schistosomiasis	DOID:11678	onchocerciasis	7.81123	7	4	0	1
DOID:0050597	intestinal schistosomiasis	DOID:12211	filarial elephantiasis	7.81123	7	3	0	1
DOID:0050597	intestinal schistosomiasis	DOID:1252	trichuriasis	7.81123	7	2	0	1
DOID:0050597	intestinal schistosomiasis	DOID:13768	opisthorchiasis	7.81123	7	1	1	0.125343
DOID:0050597	intestinal schistosomiasis	DOID:1496	echinococcosis	7.81123	7	4	0	1
DOID:0050597	intestinal schistosomiasis	DOID:456	ascariasis	7.81123	7	6	0	1
DOID:10079	cysticercosis	DOID:1080	filariasis	7.81123	6	1	0	1
DOID:10079	cysticercosis	DOID:10955	strongyloidiasis	7.81123	6	5	0	1
DOID:10079	cysticercosis	DOID:11678	onchocerciasis	7.81123	6	4	1	0.257245
DOID:10079	cysticercosis	DOID:12211	filarial elephantiasis	7.81123	6	3	1	0.218747
DOID:10079	cysticercosis	DOID:1252	trichuriasis	7.81123	6	2	0	1
DOID:10079	cysticercosis	DOID:13768	opisthorchiasis	7.81123	6	1	1	0.111759
DOID:10079	cysticercosis	DOID:1394	urinary schistosomiasis	7.81123	6	1	0	1
DOID:10079	cysticercosis	DOID:1496	echinococcosis	7.81123	6	4	2	0.00325836
DOID:10079	cysticercosis	DOID:456	ascariasis	7.81123	6	6	1	0.318832
DOID:1080	filariasis	DOID:10955	strongyloidiasis	7.81123	1	5	1	0.102187
DOID:1080	filariasis	DOID:1252	trichuriasis	7.81123	1	2	0	1
DOID:1080	filariasis	DOID:13768	opisthorchiasis	7.81123	1	1	0	1
DOID:1080	filariasis	DOID:1394	urinary schistosomiasis	7.81123	1	1	0	1
DOID:1080	filariasis	DOID:1496	echinococcosis	7.81123	1	4	0	1
DOID:1080	filariasis	DOID:456	ascariasis	7.81123	1	6	0	1
DOID:10955	strongyloidiasis	DOID:11678	onchocerciasis	7.81123	5	4	1	0.233101
DOID:10955	strongyloidiasis	DOID:12211	filarial elephantiasis	7.81123	5	3	0	1
DOID:10955	strongyloidiasis	DOID:1252	trichuriasis	7.81123	5	2	1	0.154729
DOID:10955	strongyloidiasis	DOID:13768	opisthorchiasis	7.81123	5	1	0	1
DOID:10955	strongyloidiasis	DOID:1394	urinary schistosomiasis	7.81123	5	1	1	0.102187
DOID:10955	strongyloidiasis	DOID:1496	echinococcosis	7.81123	5	4	0	1
DOID:10955	strongyloidiasis	DOID:456	ascariasis	7.81123	5	6	1	0.286098
DOID:11656	cicatricial pemphigoid	DOID:9182	pemphigus	7.81123	3	7	0	1
DOID:11678	onchocerciasis	DOID:1252	trichuriasis	7.81123	4	2	0	1
DOID:11678	onchocerciasis	DOID:13768	opisthorchiasis	7.81123	4	1	0	1
DOID:11678	onchocerciasis	DOID:1394	urinary schistosomiasis	7.81123	4	1	0	1
DOID:11678	onchocerciasis	DOID:1496	echinococcosis	7.81123	4	4	1	0.205348
DOID:11678	onchocerciasis	DOID:456	ascariasis	7.81123	4	6	1	0.257245
DOID:12211	filarial elephantiasis	DOID:1252	trichuriasis	7.81123	3	2	0	1
DOID:12211	filarial elephantiasis	DOID:13768	opisthorchiasis	7.81123	3	1	0	1
DOID:12211	filarial elephantiasis	DOID:1394	urinary schistosomiasis	7.81123	3	1	0	1
DOID:12211	filarial elephantiasis	DOID:1496	echinococcosis	7.81123	3	4	1	0.171863
DOID:12211	filarial elephantiasis	DOID:456	ascariasis	7.81123	3	6	1	0.218747
DOID:1252	trichuriasis	DOID:13768	opisthorchiasis	7.81123	2	1	0	1
DOID:1252	trichuriasis	DOID:1394	urinary schistosomiasis	7.81123	2	1	0	1
DOID:1252	trichuriasis	DOID:1496	echinococcosis	7.81123	2	4	0	1
DOID:1252	trichuriasis	DOID:456	ascariasis	7.81123	2	6	1	0.171863
DOID:13768	opisthorchiasis	DOID:1394	urinary schistosomiasis	7.81123	1	1	0	1
DOID:13768	opisthorchiasis	DOID:1496	echinococcosis	7.81123	1	4	0	1
DOID:13768	opisthorchiasis	DOID:456	ascariasis	7.81123	1	6	0	1
DOID:1394	urinary schistosomiasis	DOID:1496	echinococcosis	7.81123	1	4	0	1
DOID:1394	urinary schistosomiasis	DOID:456	ascariasis	7.81123	1	6	0	1
DOID:1496	echinococcosis	DOID:456	ascariasis	7.81123	4	6	2	0.00325836
DOID:8505	dermatitis herpetiformis	DOID:9182	pemphigus	7.81123	1	7	0	1
DOID:8506	bullous pemphigoid	DOID:9182	pemphigus	7.81123	11	7	3	0.000300628
DOID:11339	pneumocystosis	DOID:9060	pityriasis versicolor	7.72243	12	2	0	1
DOID:12053	cryptococcosis	DOID:9060	pityriasis versicolor	7.72243	4	2	1	0.13552
DOID:12662	paracoccidioidomycosis	DOID:9060	pityriasis versicolor	7.72243	1	2	0	1
DOID:12663	blastomycosis	DOID:9060	pityriasis versicolor	7.72243	5	2	2	0.000550829
DOID:13166	allergic bronchopulmonary aspergillosis	DOID:9060	pityriasis versicolor	7.72243	1	2	0	1
DOID:13564	aspergillosis	DOID:9060	pityriasis versicolor	7.72243	8	2	0	1
DOID:14262	oral candidiasis	DOID:9060	pityriasis versicolor	7.72243	3	2	2	0.000200952
DOID:1508	candidiasis	DOID:9060	pityriasis versicolor	7.72243	17	2	2	0.00453021
DOID:1731	histoplasmosis	DOID:9060	pityriasis versicolor	7.72243	3	2	1	0.111759
DOID:2058	chronic mucocutaneous candidiasis	DOID:9060	pityriasis versicolor	7.72243	2	2	1	0.0873775
DOID:2272	vulvovaginal candidiasis	DOID:9060	pityriasis versicolor	7.72243	1	2	0	1
DOID:10211	cholelithiasis	DOID:11151	cholecystolithiasis	7.70105	2	1	0	1
DOID:10211	cholelithiasis	DOID:1949	cholecystitis	7.70105	2	2	0	1
DOID:11151	cholecystolithiasis	DOID:1949	cholecystitis	7.70105	1	2	0	1
DOID:0001816	angiosarcoma	DOID:4233	clear cell sarcoma	7.67999	3	1	0	1
DOID:0060046	aphasia	DOID:92	speech disorder	7.67999	1	2	0	1
DOID:1025	tuberculoid leprosy	DOID:10887	lepromatous leprosy	7.63877	2	8	2	0.00130243
DOID:11823	hepatorenal syndrome	DOID:12556	acute kidney tubular necrosis	7.57906	3	23	0	1
DOID:1742	drug psychosis	DOID:252	alcoholic psychosis	7.57906	26	1	0	1
DOID:1742	drug psychosis	DOID:8645	subacute delirium	7.57906	26	11	3	0.00954181
DOID:252	alcoholic psychosis	DOID:8645	subacute delirium	7.57906	1	11	1	0.166119
DOID:12382	complex partial epilepsy	DOID:3328	temporal lobe epilepsy	7.52173	15	14	9	1.32278e-12
DOID:12842	Guillain-Barre syndrome	DOID:437	myasthenia gravis	7.52173	1	18	0	1
DOID:2560	morphine dependence	DOID:9976	heroin dependence	7.52173	13	14	2	0.0873775
DOID:8649	tongue cancer	DOID:8850	salivary gland cancer	7.50311	7	4	0	1
DOID:8649	tongue cancer	DOID:9036	parotid gland cancer	7.50311	7	3	1	0.239432
DOID:13603	obstructive jaundice	DOID:1852	intrahepatic cholestasis	7.48473	6	3	1	0.218747
DOID:14203	childhood type dermatomyositis	DOID:3429	inclusion body myositis	7.48473	2	1	1	0.0538766
DOID:14203	childhood type dermatomyositis	DOID:631	fibromyalgia	7.48473	2	8	0	1
DOID:14203	childhood type dermatomyositis	DOID:971	tendinitis	7.48473	2	3	0	1
DOID:3429	inclusion body myositis	DOID:631	fibromyalgia	7.48473	1	8	0	1
DOID:3429	inclusion body myositis	DOID:971	tendinitis	7.48473	1	3	0	1
DOID:631	fibromyalgia	DOID:971	tendinitis	7.48473	8	3	1	0.257245
DOID:2772	irritant dermatitis	DOID:3042	allergic contact dermatitis	7.44866	4	10	1	0.33856
DOID:12010	ischemic optic neuropathy	DOID:1210	optic neuritis	7.41348	1	8	0	1
DOID:3479	uveal cancer	DOID:6039	intraocular melanoma	7.3962	3	1	0	1
DOID:11758	iron deficiency anemia	DOID:13381	pernicious anemia	7.37912	6	3	0	1
DOID:11758	iron deficiency anemia	DOID:13724	scurvy	7.37912	6	1	1	0.111759
DOID:13381	pernicious anemia	DOID:13724	scurvy	7.37912	3	1	0	1
DOID:8533	hypopharynx cancer	DOID:8858	tonsil cancer	7.37912	3	2	0	1
DOID:1116	pertussis	DOID:14115	toxic shock syndrome	7.34557	1	41	0	1
DOID:1116	pertussis	DOID:8478	actinomycosis	7.34557	1	6	0	1
DOID:14115	toxic shock syndrome	DOID:8478	actinomycosis	7.34557	41	6	0	1
DOID:13774	Addison's disease	DOID:3946	pituitary-dependent Cushing's disease	7.23393	3	3	0	1
DOID:13774	Addison's disease	DOID:445	Bartter disease	7.23393	3	4	0	1
DOID:13774	Addison's disease	DOID:4968	Nelson syndrome	7.23393	3	1	0	1
DOID:3946	pituitary-dependent Cushing's disease	DOID:4968	Nelson syndrome	7.23393	3	1	0	1
DOID:445	Bartter disease	DOID:4968	Nelson syndrome	7.23393	4	1	0	1
DOID:13317	hyperinsulinemic hypoglycemia	DOID:2977	primary hyperoxaluria	7.21866	2	1	0	1
DOID:12217	Lewy body dementia	DOID:4252	Alexander disease	7.20355	3	1	0	1
DOID:14464	neuroleptic malignant syndrome	DOID:529	blepharospasm	7.1886	8	2	1	0.205348
DOID:11502	mitral valve insufficiency	DOID:1712	aortic valve stenosis	7.14466	7	1	0	1
DOID:1712	aortic valve stenosis	DOID:1754	mitral valve stenosis	7.14466	1	1	0	1
DOID:0050445	X-linked hypophosphatemia	DOID:0050605	acrodermatitis enteropathica	7.1303	4	1	0	1
DOID:0050445	X-linked hypophosphatemia	DOID:14452	hypokalemic periodic paralysis	7.1303	4	4	0	1
DOID:0050445	X-linked hypophosphatemia	DOID:1838	Menkes disease	7.1303	4	1	0	1
DOID:0050445	X-linked hypophosphatemia	DOID:4184	pseudohypoparathyroidism	7.1303	4	1	1	0.0873775
DOID:0050445	X-linked hypophosphatemia	DOID:893	Wilson disease	7.1303	4	10	0	1
DOID:0050605	acrodermatitis enteropathica	DOID:14452	hypokalemic periodic paralysis	7.1303	1	4	0	1
DOID:0050605	acrodermatitis enteropathica	DOID:1838	Menkes disease	7.1303	1	1	0	1
DOID:0050605	acrodermatitis enteropathica	DOID:4184	pseudohypoparathyroidism	7.1303	1	1	0	1
DOID:0050605	acrodermatitis enteropathica	DOID:893	Wilson disease	7.1303	1	10	0	1
DOID:14452	hypokalemic periodic paralysis	DOID:1838	Menkes disease	7.1303	4	1	0	1
DOID:14452	hypokalemic periodic paralysis	DOID:4184	pseudohypoparathyroidism	7.1303	4	1	0	1
DOID:14452	hypokalemic periodic paralysis	DOID:893	Wilson disease	7.1303	4	10	0	1
DOID:1838	Menkes disease	DOID:4184	pseudohypoparathyroidism	7.1303	1	1	0	1
DOID:1838	Menkes disease	DOID:893	Wilson disease	7.1303	1	10	1	0.154729
DOID:4184	pseudohypoparathyroidism	DOID:893	Wilson disease	7.1303	1	10	0	1
DOID:8866	actinic keratosis	DOID:8991	cervix uteri carcinoma in situ	7.1303	9	3	1	0.274981
DOID:0050561	Lennox-Gastaut syndrome	DOID:2548	reflex epilepsy	7.10201	3	2	1	0.111759
DOID:0050561	Lennox-Gastaut syndrome	DOID:308	early myoclonic encephalopathy	7.10201	3	13	1	0.3359
DOID:0050561	Lennox-Gastaut syndrome	DOID:4890	juvenile myoclonic epilepsy	7.10201	3	3	1	0.146126
DOID:0050561	Lennox-Gastaut syndrome	DOID:7725	epilepsy with generalized tonic-clonic seizures	7.10201	3	30	0	1
DOID:10808	gastric ulcer	DOID:13976	peptic esophagitis	7.10201	108	12	8	3.31794e-07
DOID:10808	gastric ulcer	DOID:1724	duodenal ulcer	7.10201	108	34	18	0
DOID:13976	peptic esophagitis	DOID:1724	duodenal ulcer	7.10201	12	34	7	6.47752e-09
DOID:2548	reflex epilepsy	DOID:308	early myoclonic encephalopathy	7.10201	2	13	1	0.26954
DOID:2548	reflex epilepsy	DOID:3329	benign epilepsy with centrotemporal spikes	7.10201	2	4	1	0.13552
DOID:2548	reflex epilepsy	DOID:4890	juvenile myoclonic epilepsy	7.10201	2	3	1	0.111759
DOID:2548	reflex epilepsy	DOID:7725	epilepsy with generalized tonic-clonic seizures	7.10201	2	30	0	1
DOID:308	early myoclonic encephalopathy	DOID:3329	benign epilepsy with centrotemporal spikes	7.10201	13	4	1	0.396045
DOID:308	early myoclonic encephalopathy	DOID:4890	juvenile myoclonic epilepsy	7.10201	13	3	1	0.3359
DOID:308	early myoclonic encephalopathy	DOID:7725	epilepsy with generalized tonic-clonic seizures	7.10201	13	30	6	4.31946e-07
DOID:3329	benign epilepsy with centrotemporal spikes	DOID:4890	juvenile myoclonic epilepsy	7.10201	4	3	1	0.171863
DOID:3329	benign epilepsy with centrotemporal spikes	DOID:7725	epilepsy with generalized tonic-clonic seizures	7.10201	4	30	2	0.0432126
DOID:13099	Moyamoya disease	DOID:3525	middle cerebral artery infarction	7.08807	2	20	0	1
DOID:13099	Moyamoya disease	DOID:8725	vascular dementia	7.08807	2	4	0	1
DOID:3525	middle cerebral artery infarction	DOID:8725	vascular dementia	7.08807	20	4	0	1
DOID:11910	dystonia musculorum deformans	DOID:529	blepharospasm	7.06059	1	2	0	1
DOID:1339	Diamond-Blackfan anemia	DOID:1340	pure red-cell aplasia	7.04705	1	2	0	1
DOID:1339	Diamond-Blackfan anemia	DOID:8955	sideroblastic anemia	7.04705	1	12	0	1
DOID:1340	pure red-cell aplasia	DOID:1342	congenital hypoplastic anemia	7.04705	2	1	1	0.0538766
DOID:1340	pure red-cell aplasia	DOID:13636	Fanconi's anemia	7.04705	2	8	0	1
DOID:1340	pure red-cell aplasia	DOID:8955	sideroblastic anemia	7.04705	2	12	0	1
DOID:1342	congenital hypoplastic anemia	DOID:8955	sideroblastic anemia	7.04705	1	12	0	1
DOID:13636	Fanconi's anemia	DOID:8955	sideroblastic anemia	7.04705	8	12	1	0.565047
DOID:11394	adult respiratory distress syndrome	DOID:11396	pulmonary edema	7.03363	16	38	2	0.360532
DOID:11394	adult respiratory distress syndrome	DOID:12716	newborn respiratory distress syndrome	7.03363	16	8	1	0.683037
DOID:11396	pulmonary edema	DOID:12716	newborn respiratory distress syndrome	7.03363	38	8	1	1
DOID:7682	ruptured aortic aneurysm	DOID:7693	abdominal aortic aneurysm	7.03363	1	7	0	1
DOID:12030	panuveitis	DOID:13641	exfoliation syndrome	6.93053	1	4	0	1
DOID:12030	panuveitis	DOID:1417	choroid disease	6.93053	1	1	0	1
DOID:12030	panuveitis	DOID:3479	uveal cancer	6.93053	1	3	0	1
DOID:12574	posterior uveitis	DOID:13641	exfoliation syndrome	6.93053	2	4	0	1
DOID:12574	posterior uveitis	DOID:1417	choroid disease	6.93053	2	1	0	1
DOID:12574	posterior uveitis	DOID:3479	uveal cancer	6.93053	2	3	0	1
DOID:12731	pars planitis	DOID:13641	exfoliation syndrome	6.93053	1	4	0	1
DOID:12731	pars planitis	DOID:1417	choroid disease	6.93053	1	1	0	1
DOID:12731	pars planitis	DOID:3479	uveal cancer	6.93053	1	3	0	1
DOID:13141	uveitis	DOID:13641	exfoliation syndrome	6.93053	15	4	1	0.426342
DOID:13141	uveitis	DOID:1417	choroid disease	6.93053	15	1	0	1
DOID:13141	uveitis	DOID:3479	uveal cancer	6.93053	15	3	0	1
DOID:13641	exfoliation syndrome	DOID:1407	anterior uveitis	6.93053	4	3	0	1
DOID:13641	exfoliation syndrome	DOID:1417	choroid disease	6.93053	4	1	0	1
DOID:13641	exfoliation syndrome	DOID:3479	uveal cancer	6.93053	4	3	0	1
DOID:13641	exfoliation syndrome	DOID:9383	iridocyclitis	6.93053	4	4	0	1
DOID:1407	anterior uveitis	DOID:1417	choroid disease	6.93053	3	1	0	1
DOID:1407	anterior uveitis	DOID:3479	uveal cancer	6.93053	3	3	0	1
DOID:1417	choroid disease	DOID:3479	uveal cancer	6.93053	1	3	0	1
DOID:1417	choroid disease	DOID:9383	iridocyclitis	6.93053	1	4	0	1
DOID:3479	uveal cancer	DOID:9383	iridocyclitis	6.93053	3	4	0	1
DOID:1588	thrombocytopenia	DOID:2228	thrombocytosis	6.90587	17	5	0	1
DOID:10783	methemoglobinemia	DOID:12554	hemolytic-uremic syndrome	6.86965	4	3	0	1
DOID:13580	cholestasis	DOID:14268	sclerosing cholangitis	6.85778	36	4	1	0.739322
DOID:13580	cholestasis	DOID:1949	cholecystitis	6.85778	36	2	0	1
DOID:13580	cholestasis	DOID:9446	cholangitis	6.85778	36	4	1	0.739322
DOID:13603	obstructive jaundice	DOID:14268	sclerosing cholangitis	6.85778	6	4	1	0.257245
DOID:13603	obstructive jaundice	DOID:1949	cholecystitis	6.85778	6	2	0	1
DOID:13603	obstructive jaundice	DOID:9446	cholangitis	6.85778	6	4	2	0.00325836
DOID:14268	sclerosing cholangitis	DOID:1852	intrahepatic cholestasis	6.85778	4	3	1	0.171863
DOID:1852	intrahepatic cholestasis	DOID:1949	cholecystitis	6.85778	3	2	0	1
DOID:1852	intrahepatic cholestasis	DOID:9446	cholangitis	6.85778	3	4	1	0.171863
DOID:1838	Menkes disease	DOID:4409	folliculitis	6.83432	1	4	0	1
DOID:1838	Menkes disease	DOID:4535	hypotrichosis	6.83432	1	1	0	1
DOID:1838	Menkes disease	DOID:986	alopecia areata	6.83432	1	6	0	1
DOID:1838	Menkes disease	DOID:987	alopecia	6.83432	1	11	0	1
DOID:4409	folliculitis	DOID:4535	hypotrichosis	6.83432	4	1	0	1
DOID:4409	folliculitis	DOID:986	alopecia areata	6.83432	4	6	0	1
DOID:4409	folliculitis	DOID:987	alopecia	6.83432	4	11	0	1
DOID:2513	basal cell carcinoma	DOID:3149	keratoacanthoma	6.82273	4	1	0	1
DOID:13378	Kawasaki disease	DOID:14735	hereditary angioedema	6.81123	6	2	0	1
DOID:13378	Kawasaki disease	DOID:1555	urticaria	6.81123	6	25	2	0.0642058
DOID:14735	hereditary angioedema	DOID:9810	polyarteritis nodosa	6.81123	2	16	0	1
DOID:1555	urticaria	DOID:9810	polyarteritis nodosa	6.81123	25	16	4	0.00102542
DOID:3687	MELAS syndrome	DOID:3762	cytochrome-c oxidase deficiency	6.75509	1	1	0	1
DOID:3762	cytochrome-c oxidase deficiency	DOID:699	mitochondrial myopathy	6.75509	1	3	0	1
DOID:3762	cytochrome-c oxidase deficiency	DOID:890	mitochondrial encephalomyopathy	6.75509	1	2	0	1
DOID:3522	lateral medullary syndrome	DOID:3525	middle cerebral artery infarction	6.73323	1	20	0	1
DOID:11335	sarcoidosis	DOID:4371	Schnitzler syndrome	6.72243	5	1	1	0.102187
DOID:11335	sarcoidosis	DOID:6688	autoimmune lymphoproliferative syndrome	6.72243	5	2	0	1
DOID:4371	Schnitzler syndrome	DOID:6688	autoimmune lymphoproliferative syndrome	6.72243	1	2	0	1
DOID:11963	esophagitis	DOID:9206	Barrett's esophagus	6.66957	11	6	4	8.22071e-07
DOID:13976	peptic esophagitis	DOID:9206	Barrett's esophagus	6.66957	12	6	4	1.1757e-06
DOID:1727	retinal vein occlusion	DOID:8947	diabetic retinopathy	6.65923	3	19	0	1
DOID:11247	disseminated intravascular coagulation	DOID:1588	thrombocytopenia	6.58884	9	17	2	0.0688272
DOID:11247	disseminated intravascular coagulation	DOID:2218	blood platelet disease	6.58884	9	5	0	1
DOID:11247	disseminated intravascular coagulation	DOID:2228	thrombocytosis	6.58884	9	5	0	1
DOID:11247	disseminated intravascular coagulation	DOID:3326	purpura	6.58884	9	1	0	1
DOID:11247	disseminated intravascular coagulation	DOID:483	cavernous hemangioma	6.58884	9	1	0	1
DOID:1588	thrombocytopenia	DOID:3326	purpura	6.58884	17	1	0	1
DOID:1588	thrombocytopenia	DOID:483	cavernous hemangioma	6.58884	17	1	0	1
DOID:2218	blood platelet disease	DOID:3326	purpura	6.58884	5	1	0	1
DOID:2218	blood platelet disease	DOID:483	cavernous hemangioma	6.58884	5	1	0	1
DOID:2228	thrombocytosis	DOID:3326	purpura	6.58884	5	1	0	1
DOID:2228	thrombocytosis	DOID:483	cavernous hemangioma	6.58884	5	1	0	1
DOID:3326	purpura	DOID:483	cavernous hemangioma	6.58884	1	1	0	1
DOID:4481	allergic rhinitis	DOID:4730	vasomotor rhinitis	6.56935	18	1	0	1
DOID:10533	viral pneumonia	DOID:12375	bronchopneumonia	6.5597	1	11	0	1
DOID:10533	viral pneumonia	DOID:874	bacterial pneumonia	6.5597	1	25	0	1
DOID:12375	bronchopneumonia	DOID:874	bacterial pneumonia	6.5597	11	25	4	0.000252455
DOID:2089	constipation	DOID:3877	functional colonic disease	6.5597	11	3	0	1
DOID:10003	sensorineural hearing loss	DOID:2951	motion sickness	6.52173	6	4	0	1
DOID:10003	sensorineural hearing loss	DOID:3426	vestibular disease	6.52173	6	7	0	1
DOID:10003	sensorineural hearing loss	DOID:9848	endolymphatic hydrops	6.52173	6	1	0	1
DOID:10003	sensorineural hearing loss	DOID:9849	Meniere's disease	6.52173	6	12	0	1
DOID:2951	motion sickness	DOID:3426	vestibular disease	6.52173	4	7	0	1
DOID:2951	motion sickness	DOID:9848	endolymphatic hydrops	6.52173	4	1	0	1
DOID:2951	motion sickness	DOID:9849	Meniere's disease	6.52173	4	12	0	1
DOID:10865	abducens nerve disease	DOID:12010	ischemic optic neuropathy	6.50311	1	1	0	1
DOID:10865	abducens nerve disease	DOID:12098	trigeminal neuralgia	6.50311	1	9	0	1
DOID:10865	abducens nerve disease	DOID:1210	optic neuritis	6.50311	1	8	1	0.13552
DOID:10865	abducens nerve disease	DOID:12491	Vagus nerve disease	6.50311	1	1	0	1
DOID:10865	abducens nerve disease	DOID:13934	facial paralysis	6.50311	1	1	0	1
DOID:10865	abducens nerve disease	DOID:539	ophthalmoplegia	6.50311	1	5	0	1
DOID:12010	ischemic optic neuropathy	DOID:12098	trigeminal neuralgia	6.50311	1	9	0	1
DOID:12010	ischemic optic neuropathy	DOID:12491	Vagus nerve disease	6.50311	1	1	0	1
DOID:12010	ischemic optic neuropathy	DOID:13934	facial paralysis	6.50311	1	1	0	1
DOID:12010	ischemic optic neuropathy	DOID:539	ophthalmoplegia	6.50311	1	5	0	1
DOID:12098	trigeminal neuralgia	DOID:1210	optic neuritis	6.50311	9	8	0	1
DOID:12098	trigeminal neuralgia	DOID:12491	Vagus nerve disease	6.50311	9	1	0	1
DOID:12098	trigeminal neuralgia	DOID:13934	facial paralysis	6.50311	9	1	0	1
DOID:12098	trigeminal neuralgia	DOID:539	ophthalmoplegia	6.50311	9	5	0	1
DOID:1210	optic neuritis	DOID:12491	Vagus nerve disease	6.50311	8	1	0	1
DOID:1210	optic neuritis	DOID:13934	facial paralysis	6.50311	8	1	0	1
DOID:1210	optic neuritis	DOID:539	ophthalmoplegia	6.50311	8	5	0	1
DOID:12491	Vagus nerve disease	DOID:13934	facial paralysis	6.50311	1	1	0	1
DOID:12491	Vagus nerve disease	DOID:539	ophthalmoplegia	6.50311	1	5	0	1
DOID:13934	facial paralysis	DOID:539	ophthalmoplegia	6.50311	1	5	0	1
DOID:0060175	succinic semialdehyde dehydrogenase deficiency	DOID:9263	homocystinuria	6.49389	1	2	0	1
DOID:0060175	succinic semialdehyde dehydrogenase deficiency	DOID:9266	cystinuria	6.49389	1	3	0	1
DOID:0060175	succinic semialdehyde dehydrogenase deficiency	DOID:9275	tyrosinemia	6.49389	1	1	0	1
DOID:0060175	succinic semialdehyde dehydrogenase deficiency	DOID:9279	hyperhomocysteinemia	6.49389	1	6	0	1
DOID:9263	homocystinuria	DOID:9266	cystinuria	6.49389	2	3	0	1
DOID:9263	homocystinuria	DOID:9275	tyrosinemia	6.49389	2	1	0	1
DOID:9263	homocystinuria	DOID:9279	hyperhomocysteinemia	6.49389	2	6	0	1
DOID:9266	cystinuria	DOID:9275	tyrosinemia	6.49389	3	1	0	1
DOID:9266	cystinuria	DOID:9279	hyperhomocysteinemia	6.49389	3	6	0	1
DOID:9275	tyrosinemia	DOID:9279	hyperhomocysteinemia	6.49389	1	6	0	1
DOID:1123	spondyloarthropathy	DOID:1156	pseudogout	6.47563	2	1	0	1
DOID:1123	spondyloarthropathy	DOID:801	hemarthrosis	6.47563	2	1	0	1
DOID:1156	pseudogout	DOID:6590	spondylitis	6.47563	1	1	0	1
DOID:1156	pseudogout	DOID:801	hemarthrosis	6.47563	1	1	0	1
DOID:6590	spondylitis	DOID:801	hemarthrosis	6.47563	1	1	0	1
DOID:12978	Plasmodium vivax malaria	DOID:14067	Plasmodium falciparum malaria	6.46659	4	31	2	0.0458865
DOID:12978	Plasmodium vivax malaria	DOID:14069	cerebral malaria	6.46659	4	2	1	0.13552
DOID:14067	Plasmodium falciparum malaria	DOID:14069	cerebral malaria	6.46659	31	2	2	0.0116749
DOID:1089	tethered spinal cord syndrome	DOID:324	spinal cord ischemia	6.4576	17	1	0	1
DOID:11914	gastroparesis	DOID:4029	gastritis	6.4576	4	14	1	0.409002
DOID:11914	gastroparesis	DOID:6225	Cronkhite-Canada syndrome	6.4576	4	2	0	1
DOID:2321	dyspepsia	DOID:4029	gastritis	6.4576	23	14	4	0.00047099
DOID:2321	dyspepsia	DOID:6225	Cronkhite-Canada syndrome	6.4576	23	2	0	1
DOID:4029	gastritis	DOID:6225	Cronkhite-Canada syndrome	6.4576	14	2	0	1
DOID:13378	Kawasaki disease	DOID:14504	Niemann-Pick disease	6.35389	6	2	0	1
DOID:13378	Kawasaki disease	DOID:2529	splenic disease	6.35389	6	2	0	1
DOID:13378	Kawasaki disease	DOID:8580	malignant histiocytosis	6.35389	6	1	0	1
DOID:14504	Niemann-Pick disease	DOID:2529	splenic disease	6.35389	2	2	0	1
DOID:2529	splenic disease	DOID:8580	malignant histiocytosis	6.35389	2	1	0	1
DOID:11202	primary hyperparathyroidism	DOID:12466	secondary hyperparathyroidism	6.34557	1	8	1	0.13552
DOID:1227	neutropenia	DOID:12986	leukostasis	6.34557	14	1	0	1
DOID:1227	neutropenia	DOID:350	mastocytosis	6.34557	14	1	0	1
DOID:1227	neutropenia	DOID:998	eosinophilia-myalgia syndrome	6.34557	14	2	0	1
DOID:1227	neutropenia	DOID:999	eosinophilia	6.34557	14	20	0	1
DOID:12986	leukostasis	DOID:12987	agranulocytosis	6.34557	1	5	0	1
DOID:12986	leukostasis	DOID:350	mastocytosis	6.34557	1	1	0	1
DOID:12986	leukostasis	DOID:615	leukopenia	6.34557	1	13	0	1
DOID:12986	leukostasis	DOID:998	eosinophilia-myalgia syndrome	6.34557	1	2	0	1
DOID:12986	leukostasis	DOID:999	eosinophilia	6.34557	1	20	0	1
DOID:12987	agranulocytosis	DOID:350	mastocytosis	6.34557	5	1	0	1
DOID:12987	agranulocytosis	DOID:998	eosinophilia-myalgia syndrome	6.34557	5	2	0	1
DOID:12987	agranulocytosis	DOID:999	eosinophilia	6.34557	5	20	0	1
DOID:1470	major depressive disorder	DOID:9478	postpartum depression	6.34557	52	1	1	0.397334
DOID:350	mastocytosis	DOID:615	leukopenia	6.34557	1	13	0	1
DOID:350	mastocytosis	DOID:998	eosinophilia-myalgia syndrome	6.34557	1	2	0	1
DOID:350	mastocytosis	DOID:999	eosinophilia	6.34557	1	20	0	1
DOID:615	leukopenia	DOID:998	eosinophilia-myalgia syndrome	6.34557	13	2	0	1
DOID:615	leukopenia	DOID:999	eosinophilia	6.34557	13	20	0	1
DOID:1067	open-angle glaucoma	DOID:13550	angle-closure glaucoma	6.3373	16	6	1	0.565047
DOID:1067	open-angle glaucoma	DOID:13641	exfoliation syndrome	6.3373	16	4	4	3.47422e-07
DOID:1067	open-angle glaucoma	DOID:9282	ocular hypertension	6.3373	16	31	9	4.83171e-12
DOID:13544	low tension glaucoma	DOID:13550	angle-closure glaucoma	6.3373	2	6	0	1
DOID:13544	low tension glaucoma	DOID:13641	exfoliation syndrome	6.3373	2	4	2	0.00035855
DOID:13544	low tension glaucoma	DOID:9282	ocular hypertension	6.3373	2	31	2	0.0116749
DOID:13550	angle-closure glaucoma	DOID:13641	exfoliation syndrome	6.3373	6	4	1	0.257245
DOID:13550	angle-closure glaucoma	DOID:9282	ocular hypertension	6.3373	6	31	2	0.0873775
DOID:13641	exfoliation syndrome	DOID:9282	ocular hypertension	6.3373	4	31	4	4.08769e-06
DOID:0050127	sinusitis	DOID:4481	allergic rhinitis	6.32908	24	18	4	0.0013532
DOID:0050127	sinusitis	DOID:4483	rhinitis	6.32908	24	19	4	0.00163428
DOID:0050127	sinusitis	DOID:4730	vasomotor rhinitis	6.32908	24	1	0	1
DOID:13001	carotid stenosis	DOID:3410	carotid artery thrombosis	6.32091	3	2	0	1
DOID:106	pleural tuberculosis	DOID:2957	pulmonary tuberculosis	6.3047	3	14	3	2.96147e-05
DOID:106	pleural tuberculosis	DOID:401	multidrug-resistant tuberculosis	6.3047	3	14	3	2.96147e-05
DOID:10941	intracranial aneurysm	DOID:3362	coronary aneurysm	6.3047	5	3	1	0.197652
DOID:10941	intracranial aneurysm	DOID:3627	aortic aneurysm	6.3047	5	3	1	0.197652
DOID:10941	intracranial aneurysm	DOID:7682	ruptured aortic aneurysm	6.3047	5	1	0	1
DOID:10941	intracranial aneurysm	DOID:7693	abdominal aortic aneurysm	6.3047	5	7	0	1
DOID:1639	skeletal tuberculosis	DOID:2957	pulmonary tuberculosis	6.3047	4	14	3	9.72934e-05
DOID:1639	skeletal tuberculosis	DOID:401	multidrug-resistant tuberculosis	6.3047	4	14	2	0.0132555
DOID:2957	pulmonary tuberculosis	DOID:401	multidrug-resistant tuberculosis	6.3047	14	14	7	3.69785e-11
DOID:2957	pulmonary tuberculosis	DOID:4889	lymph node tuberculosis	6.3047	14	6	6	4.45628e-12
DOID:2957	pulmonary tuberculosis	DOID:9861	miliary tuberculosis	6.3047	14	2	2	0.00329074
DOID:3362	coronary aneurysm	DOID:3627	aortic aneurysm	6.3047	3	3	0	1
DOID:3362	coronary aneurysm	DOID:7682	ruptured aortic aneurysm	6.3047	3	1	0	1
DOID:3362	coronary aneurysm	DOID:7693	abdominal aortic aneurysm	6.3047	3	7	0	1
DOID:401	multidrug-resistant tuberculosis	DOID:4889	lymph node tuberculosis	6.3047	14	6	5	5.69088e-09
DOID:401	multidrug-resistant tuberculosis	DOID:9861	miliary tuberculosis	6.3047	14	2	1	0.27782
DOID:14499	Fabry disease	DOID:14503	neuronal ceroid-lipofuscinosis	6.29666	1	1	0	1
DOID:14499	Fabry disease	DOID:3345	xanthomatosis	6.29666	1	1	0	1
DOID:14499	Fabry disease	DOID:9452	fatty liver disease	6.29666	1	50	0	1
DOID:14503	neuronal ceroid-lipofuscinosis	DOID:14504	Niemann-Pick disease	6.29666	1	2	0	1
DOID:14503	neuronal ceroid-lipofuscinosis	DOID:1926	Gaucher's disease	6.29666	1	2	0	1
DOID:14503	neuronal ceroid-lipofuscinosis	DOID:3345	xanthomatosis	6.29666	1	1	0	1
DOID:14503	neuronal ceroid-lipofuscinosis	DOID:9452	fatty liver disease	6.29666	1	50	0	1
DOID:14504	Niemann-Pick disease	DOID:3345	xanthomatosis	6.29666	2	1	0	1
DOID:14504	Niemann-Pick disease	DOID:9452	fatty liver disease	6.29666	2	50	1	0.58146
DOID:1926	Gaucher's disease	DOID:3345	xanthomatosis	6.29666	2	1	0	1
DOID:1926	Gaucher's disease	DOID:9452	fatty liver disease	6.29666	2	50	0	1
DOID:3087	gingivitis	DOID:3389	Papillon-Lefevre disease	6.29666	2	1	0	1
DOID:3087	gingivitis	DOID:824	periodontitis	6.29666	2	13	0	1
DOID:3345	xanthomatosis	DOID:9452	fatty liver disease	6.29666	1	50	0	1
DOID:3389	Papillon-Lefevre disease	DOID:824	periodontitis	6.29666	1	13	0	1
DOID:11199	hypoparathyroidism	DOID:11202	primary hyperparathyroidism	6.28867	5	1	0	1
DOID:11199	hypoparathyroidism	DOID:12466	secondary hyperparathyroidism	6.28867	5	8	3	4.24651e-05
DOID:11199	hypoparathyroidism	DOID:13543	hyperparathyroidism	6.28867	5	3	1	0.197652
DOID:10685	separation anxiety disorder	DOID:2055	post-traumatic stress disorder	6.22627	1	22	0	1
DOID:10685	separation anxiety disorder	DOID:4964	neurotic disorder	6.22627	1	4	0	1
DOID:10685	separation anxiety disorder	DOID:593	agoraphobia	6.22627	1	6	0	1
DOID:10685	separation anxiety disorder	DOID:594	panic disorder	6.22627	1	24	0	1
DOID:10685	separation anxiety disorder	DOID:6950	combat disorder	6.22627	1	1	0	1
DOID:2055	post-traumatic stress disorder	DOID:4964	neurotic disorder	6.22627	22	4	0	1
DOID:2055	post-traumatic stress disorder	DOID:593	agoraphobia	6.22627	22	6	2	0.0538766
DOID:2055	post-traumatic stress disorder	DOID:594	panic disorder	6.22627	22	24	8	1.05075e-09
DOID:2055	post-traumatic stress disorder	DOID:6950	combat disorder	6.22627	22	1	1	0.246071
DOID:4964	neurotic disorder	DOID:593	agoraphobia	6.22627	4	6	0	1
DOID:4964	neurotic disorder	DOID:594	panic disorder	6.22627	4	24	1	0.565047
DOID:4964	neurotic disorder	DOID:6950	combat disorder	6.22627	4	1	0	1
DOID:593	agoraphobia	DOID:594	panic disorder	6.22627	6	24	4	1.61082e-05
DOID:593	agoraphobia	DOID:6950	combat disorder	6.22627	6	1	0	1
DOID:594	panic disorder	DOID:6950	combat disorder	6.22627	24	1	0	1
DOID:11119	Gilles de la Tourette syndrome	DOID:11910	dystonia musculorum deformans	6.21109	17	1	1	0.215439
DOID:11119	Gilles de la Tourette syndrome	DOID:13366	Stiff-Person syndrome	6.21109	17	2	0	1
DOID:11119	Gilles de la Tourette syndrome	DOID:4990	essential tremor	6.21109	17	19	0	1
DOID:11119	Gilles de la Tourette syndrome	DOID:529	blepharospasm	6.21109	17	2	0	1
DOID:11119	Gilles de la Tourette syndrome	DOID:678	progressive supranuclear palsy	6.21109	17	1	0	1
DOID:11910	dystonia musculorum deformans	DOID:13366	Stiff-Person syndrome	6.21109	1	2	0	1
DOID:11910	dystonia musculorum deformans	DOID:4990	essential tremor	6.21109	1	19	0	1
DOID:11910	dystonia musculorum deformans	DOID:678	progressive supranuclear palsy	6.21109	1	1	0	1
DOID:13366	Stiff-Person syndrome	DOID:4990	essential tremor	6.21109	2	19	0	1
DOID:13366	Stiff-Person syndrome	DOID:529	blepharospasm	6.21109	2	2	0	1
DOID:13366	Stiff-Person syndrome	DOID:678	progressive supranuclear palsy	6.21109	2	1	0	1
DOID:4990	essential tremor	DOID:529	blepharospasm	6.21109	19	2	0	1
DOID:4990	essential tremor	DOID:678	progressive supranuclear palsy	6.21109	19	1	0	1
DOID:529	blepharospasm	DOID:678	progressive supranuclear palsy	6.21109	2	1	0	1
DOID:10112	sleeping sickness	DOID:10718	giardiasis	6.19606	6	7	0	1
DOID:10112	sleeping sickness	DOID:12365	malaria	6.19606	6	32	0	1
DOID:10112	sleeping sickness	DOID:12978	Plasmodium vivax malaria	6.19606	6	4	0	1
DOID:10112	sleeping sickness	DOID:13336	congenital toxoplasmosis	6.19606	6	2	0	1
DOID:10112	sleeping sickness	DOID:14067	Plasmodium falciparum malaria	6.19606	6	31	0	1
DOID:10112	sleeping sickness	DOID:14069	cerebral malaria	6.19606	6	2	0	1
DOID:10112	sleeping sickness	DOID:1733	cryptosporidiosis	6.19606	6	4	0	1
DOID:10112	sleeping sickness	DOID:2113	coccidiosis	6.19606	6	2	0	1
DOID:10112	sleeping sickness	DOID:9065	leishmaniasis	6.19606	6	17	2	0.0357882
DOID:10112	sleeping sickness	DOID:9111	cutaneous leishmaniasis	6.19606	6	22	2	0.0538766
DOID:10112	sleeping sickness	DOID:9146	visceral leishmaniasis	6.19606	6	22	1	0.697174
DOID:10112	sleeping sickness	DOID:9155	mucocutaneous leishmaniasis	6.19606	6	7	1	0.348454
DOID:10112	sleeping sickness	DOID:9181	amebiasis	6.19606	6	7	1	0.348454
DOID:10112	sleeping sickness	DOID:9965	toxoplasmosis	6.19606	6	11	0	1
DOID:10113	trypanosomiasis	DOID:10718	giardiasis	6.19606	3	7	0	1
DOID:10113	trypanosomiasis	DOID:12365	malaria	6.19606	3	32	0	1
DOID:10113	trypanosomiasis	DOID:12978	Plasmodium vivax malaria	6.19606	3	4	0	1
DOID:10113	trypanosomiasis	DOID:13336	congenital toxoplasmosis	6.19606	3	2	0	1
DOID:10113	trypanosomiasis	DOID:14067	Plasmodium falciparum malaria	6.19606	3	31	0	1
DOID:10113	trypanosomiasis	DOID:14069	cerebral malaria	6.19606	3	2	0	1
DOID:10113	trypanosomiasis	DOID:1733	cryptosporidiosis	6.19606	3	4	0	1
DOID:10113	trypanosomiasis	DOID:2113	coccidiosis	6.19606	3	2	0	1
DOID:10113	trypanosomiasis	DOID:9065	leishmaniasis	6.19606	3	17	3	5.08036e-05
DOID:10113	trypanosomiasis	DOID:9111	cutaneous leishmaniasis	6.19606	3	22	2	0.0158654
DOID:10113	trypanosomiasis	DOID:9146	visceral leishmaniasis	6.19606	3	22	1	0.452463
DOID:10113	trypanosomiasis	DOID:9155	mucocutaneous leishmaniasis	6.19606	3	7	2	0.00246748
DOID:10113	trypanosomiasis	DOID:9181	amebiasis	6.19606	3	7	1	0.239432
DOID:10113	trypanosomiasis	DOID:9965	toxoplasmosis	6.19606	3	11	0	1
DOID:10718	giardiasis	DOID:12140	Chagas disease	6.19606	7	3	0	1
DOID:10718	giardiasis	DOID:12365	malaria	6.19606	7	32	0	1
DOID:10718	giardiasis	DOID:12978	Plasmodium vivax malaria	6.19606	7	4	0	1
DOID:10718	giardiasis	DOID:13336	congenital toxoplasmosis	6.19606	7	2	0	1
DOID:10718	giardiasis	DOID:14067	Plasmodium falciparum malaria	6.19606	7	31	0	1
DOID:10718	giardiasis	DOID:14069	cerebral malaria	6.19606	7	2	0	1
DOID:10718	giardiasis	DOID:1733	cryptosporidiosis	6.19606	7	4	0	1
DOID:10718	giardiasis	DOID:2113	coccidiosis	6.19606	7	2	0	1
DOID:10718	giardiasis	DOID:9065	leishmaniasis	6.19606	7	17	0	1
DOID:10718	giardiasis	DOID:9111	cutaneous leishmaniasis	6.19606	7	22	0	1
DOID:10718	giardiasis	DOID:9146	visceral leishmaniasis	6.19606	7	22	0	1
DOID:10718	giardiasis	DOID:9155	mucocutaneous leishmaniasis	6.19606	7	7	0	1
DOID:10718	giardiasis	DOID:9181	amebiasis	6.19606	7	7	1	0.384732
DOID:10718	giardiasis	DOID:9965	toxoplasmosis	6.19606	7	11	0	1
DOID:12140	Chagas disease	DOID:12365	malaria	6.19606	3	32	0	1
DOID:12140	Chagas disease	DOID:12978	Plasmodium vivax malaria	6.19606	3	4	0	1
DOID:12140	Chagas disease	DOID:13336	congenital toxoplasmosis	6.19606	3	2	0	1
DOID:12140	Chagas disease	DOID:14067	Plasmodium falciparum malaria	6.19606	3	31	0	1
DOID:12140	Chagas disease	DOID:14069	cerebral malaria	6.19606	3	2	0	1
DOID:12140	Chagas disease	DOID:1733	cryptosporidiosis	6.19606	3	4	0	1
DOID:12140	Chagas disease	DOID:2113	coccidiosis	6.19606	3	2	0	1
DOID:12140	Chagas disease	DOID:9065	leishmaniasis	6.19606	3	17	0	1
DOID:12140	Chagas disease	DOID:9111	cutaneous leishmaniasis	6.19606	3	22	2	0.0158654
DOID:12140	Chagas disease	DOID:9146	visceral leishmaniasis	6.19606	3	22	0	1
DOID:12140	Chagas disease	DOID:9155	mucocutaneous leishmaniasis	6.19606	3	7	0	1
DOID:12140	Chagas disease	DOID:9181	amebiasis	6.19606	3	7	0	1
DOID:12140	Chagas disease	DOID:9965	toxoplasmosis	6.19606	3	11	2	0.00526622
DOID:12365	malaria	DOID:13336	congenital toxoplasmosis	6.19606	32	2	0	1
DOID:12365	malaria	DOID:1733	cryptosporidiosis	6.19606	32	4	0	1
DOID:12365	malaria	DOID:2113	coccidiosis	6.19606	32	2	0	1
DOID:12365	malaria	DOID:9065	leishmaniasis	6.19606	32	17	1	1
DOID:12365	malaria	DOID:9111	cutaneous leishmaniasis	6.19606	32	22	0	1
DOID:12365	malaria	DOID:9146	visceral leishmaniasis	6.19606	32	22	1	1
DOID:12365	malaria	DOID:9155	mucocutaneous leishmaniasis	6.19606	32	7	0	1
DOID:12365	malaria	DOID:9181	amebiasis	6.19606	32	7	0	1
DOID:12365	malaria	DOID:9965	toxoplasmosis	6.19606	32	11	5	1.33718e-05
DOID:12978	Plasmodium vivax malaria	DOID:13336	congenital toxoplasmosis	6.19606	4	2	0	1
DOID:12978	Plasmodium vivax malaria	DOID:1733	cryptosporidiosis	6.19606	4	4	0	1
DOID:12978	Plasmodium vivax malaria	DOID:2113	coccidiosis	6.19606	4	2	0	1
DOID:12978	Plasmodium vivax malaria	DOID:9065	leishmaniasis	6.19606	4	17	0	1
DOID:12978	Plasmodium vivax malaria	DOID:9111	cutaneous leishmaniasis	6.19606	4	22	0	1
DOID:12978	Plasmodium vivax malaria	DOID:9146	visceral leishmaniasis	6.19606	4	22	1	0.536387
DOID:12978	Plasmodium vivax malaria	DOID:9155	mucocutaneous leishmaniasis	6.19606	4	7	0	1
DOID:12978	Plasmodium vivax malaria	DOID:9181	amebiasis	6.19606	4	7	0	1
DOID:12978	Plasmodium vivax malaria	DOID:9965	toxoplasmosis	6.19606	4	11	0	1
DOID:13336	congenital toxoplasmosis	DOID:14067	Plasmodium falciparum malaria	6.19606	2	31	0	1
DOID:13336	congenital toxoplasmosis	DOID:14069	cerebral malaria	6.19606	2	2	0	1
DOID:13336	congenital toxoplasmosis	DOID:9065	leishmaniasis	6.19606	2	17	0	1
DOID:13336	congenital toxoplasmosis	DOID:9111	cutaneous leishmaniasis	6.19606	2	22	0	1
DOID:13336	congenital toxoplasmosis	DOID:9146	visceral leishmaniasis	6.19606	2	22	0	1
DOID:13336	congenital toxoplasmosis	DOID:9155	mucocutaneous leishmaniasis	6.19606	2	7	0	1
DOID:13336	congenital toxoplasmosis	DOID:9181	amebiasis	6.19606	2	7	0	1
DOID:14067	Plasmodium falciparum malaria	DOID:1733	cryptosporidiosis	6.19606	31	4	0	1
DOID:14067	Plasmodium falciparum malaria	DOID:2113	coccidiosis	6.19606	31	2	0	1
DOID:14067	Plasmodium falciparum malaria	DOID:9065	leishmaniasis	6.19606	31	17	2	0.306071
DOID:14067	Plasmodium falciparum malaria	DOID:9111	cutaneous leishmaniasis	6.19606	31	22	0	1
DOID:14067	Plasmodium falciparum malaria	DOID:9146	visceral leishmaniasis	6.19606	31	22	0	1
DOID:14067	Plasmodium falciparum malaria	DOID:9155	mucocutaneous leishmaniasis	6.19606	31	7	0	1
DOID:14067	Plasmodium falciparum malaria	DOID:9181	amebiasis	6.19606	31	7	0	1
DOID:14067	Plasmodium falciparum malaria	DOID:9965	toxoplasmosis	6.19606	31	11	5	1.15947e-05
DOID:14069	cerebral malaria	DOID:1733	cryptosporidiosis	6.19606	2	4	0	1
DOID:14069	cerebral malaria	DOID:2113	coccidiosis	6.19606	2	2	0	1
DOID:14069	cerebral malaria	DOID:9065	leishmaniasis	6.19606	2	17	0	1
DOID:14069	cerebral malaria	DOID:9111	cutaneous leishmaniasis	6.19606	2	22	0	1
DOID:14069	cerebral malaria	DOID:9146	visceral leishmaniasis	6.19606	2	22	0	1
DOID:14069	cerebral malaria	DOID:9155	mucocutaneous leishmaniasis	6.19606	2	7	0	1
DOID:14069	cerebral malaria	DOID:9181	amebiasis	6.19606	2	7	0	1
DOID:14069	cerebral malaria	DOID:9965	toxoplasmosis	6.19606	2	11	0	1
DOID:1733	cryptosporidiosis	DOID:9065	leishmaniasis	6.19606	4	17	0	1
DOID:1733	cryptosporidiosis	DOID:9111	cutaneous leishmaniasis	6.19606	4	22	1	0.536387
DOID:1733	cryptosporidiosis	DOID:9146	visceral leishmaniasis	6.19606	4	22	1	0.536387
DOID:1733	cryptosporidiosis	DOID:9155	mucocutaneous leishmaniasis	6.19606	4	7	0	1
DOID:1733	cryptosporidiosis	DOID:9181	amebiasis	6.19606	4	7	0	1
DOID:2113	coccidiosis	DOID:9065	leishmaniasis	6.19606	2	17	1	0.311904
DOID:2113	coccidiosis	DOID:9111	cutaneous leishmaniasis	6.19606	2	22	2	0.0068506
DOID:2113	coccidiosis	DOID:9146	visceral leishmaniasis	6.19606	2	22	1	0.360532
DOID:2113	coccidiosis	DOID:9155	mucocutaneous leishmaniasis	6.19606	2	7	1	0.189901
DOID:2113	coccidiosis	DOID:9181	amebiasis	6.19606	2	7	0	1
DOID:9065	leishmaniasis	DOID:9181	amebiasis	6.19606	17	7	1	0.650539
DOID:9065	leishmaniasis	DOID:9965	toxoplasmosis	6.19606	17	11	1	0.881584
DOID:9111	cutaneous leishmaniasis	DOID:9181	amebiasis	6.19606	22	7	1	0.769235
DOID:9111	cutaneous leishmaniasis	DOID:9965	toxoplasmosis	6.19606	22	11	2	0.125343
DOID:9146	visceral leishmaniasis	DOID:9181	amebiasis	6.19606	22	7	0	1
DOID:9146	visceral leishmaniasis	DOID:9965	toxoplasmosis	6.19606	22	11	0	1
DOID:9155	mucocutaneous leishmaniasis	DOID:9181	amebiasis	6.19606	7	7	1	0.384732
DOID:9155	mucocutaneous leishmaniasis	DOID:9965	toxoplasmosis	6.19606	7	11	0	1
DOID:9181	amebiasis	DOID:9965	toxoplasmosis	6.19606	7	11	0	1
DOID:11984	hypertrophic cardiomyopathy	DOID:12930	dilated cardiomyopathy	6.1886	21	30	7	2.15737e-07
DOID:11984	hypertrophic cardiomyopathy	DOID:12932	endomyocardial fibrosis	6.1886	21	17	5	1.72502e-05
DOID:11984	hypertrophic cardiomyopathy	DOID:396	Loeffler endocarditis	6.1886	21	1	0	1
DOID:12930	dilated cardiomyopathy	DOID:12932	endomyocardial fibrosis	6.1886	30	17	7	4.42509e-08
DOID:12930	dilated cardiomyopathy	DOID:396	Loeffler endocarditis	6.1886	30	1	0	1
DOID:11832	visual epilepsy	DOID:12010	ischemic optic neuropathy	6.15189	334	1	0	1
DOID:11832	visual epilepsy	DOID:1210	optic neuritis	6.15189	334	8	0	1
DOID:1171	hyperlipoproteinemia type V	DOID:13809	familial combined hyperlipidemia	6.13746	2	6	2	0.000767449
DOID:1171	hyperlipoproteinemia type V	DOID:13810	familial hypercholesterolemia	6.13746	2	18	2	0.00496728
DOID:1171	hyperlipoproteinemia type V	DOID:3145	hyperlipoproteinemia type III	6.13746	2	3	1	0.111759
DOID:13809	familial combined hyperlipidemia	DOID:13810	familial hypercholesterolemia	6.13746	6	18	5	2.02578e-08
DOID:13809	familial combined hyperlipidemia	DOID:3145	hyperlipoproteinemia type III	6.13746	6	3	1	0.218747
DOID:13810	familial hypercholesterolemia	DOID:3145	hyperlipoproteinemia type III	6.13746	18	3	2	0.0115275
DOID:11983	Prader-Willi syndrome	DOID:14250	Down syndrome	6.12318	1	1	1	0.0321937
DOID:11983	Prader-Willi syndrome	DOID:14447	gonadal dysgenesis	6.12318	1	2	0	1
DOID:11983	Prader-Willi syndrome	DOID:1921	Klinefelter's syndrome	6.12318	1	1	0	1
DOID:14250	Down syndrome	DOID:14447	gonadal dysgenesis	6.12318	1	2	0	1
DOID:14250	Down syndrome	DOID:1921	Klinefelter's syndrome	6.12318	1	1	0	1
DOID:14447	gonadal dysgenesis	DOID:1921	Klinefelter's syndrome	6.12318	2	1	0	1
DOID:12351	alcoholic hepatitis	DOID:2044	drug-induced hepatitis	6.08116	3	144	2	0.216137
DOID:0050127	sinusitis	DOID:10456	tonsillitis	6.0538	24	9	0	1
DOID:0050127	sinusitis	DOID:10459	common cold	6.0538	24	11	3	0.00789039
DOID:0050127	sinusitis	DOID:10460	nasopharyngitis	6.0538	24	1	0	1
DOID:0050127	sinusitis	DOID:2275	pharyngitis	6.0538	24	14	2	0.188127
DOID:0050127	sinusitis	DOID:786	laryngeal disease	6.0538	24	5	1	0.65194
DOID:10456	tonsillitis	DOID:10459	common cold	6.0538	9	11	0	1
DOID:10456	tonsillitis	DOID:10460	nasopharyngitis	6.0538	9	1	1	0.146126
DOID:10456	tonsillitis	DOID:2275	pharyngitis	6.0538	9	14	4	1.31901e-05
DOID:10456	tonsillitis	DOID:2825	nose disease	6.0538	9	5	0	1
DOID:10456	tonsillitis	DOID:4481	allergic rhinitis	6.0538	9	18	0	1
DOID:10456	tonsillitis	DOID:4483	rhinitis	6.0538	9	19	1	0.825306
DOID:10456	tonsillitis	DOID:4730	vasomotor rhinitis	6.0538	9	1	0	1
DOID:10456	tonsillitis	DOID:786	laryngeal disease	6.0538	9	5	0	1
DOID:10459	common cold	DOID:10460	nasopharyngitis	6.0538	11	1	0	1
DOID:10459	common cold	DOID:2275	pharyngitis	6.0538	11	14	1	0.769235
DOID:10459	common cold	DOID:2825	nose disease	6.0538	11	5	2	0.0132555
DOID:10459	common cold	DOID:4481	allergic rhinitis	6.0538	11	18	2	0.0985975
DOID:10459	common cold	DOID:4483	rhinitis	6.0538	11	19	1	0.954846
DOID:10459	common cold	DOID:4730	vasomotor rhinitis	6.0538	11	1	0	1
DOID:10459	common cold	DOID:786	laryngeal disease	6.0538	11	5	1	0.406775
DOID:10460	nasopharyngitis	DOID:2275	pharyngitis	6.0538	1	14	0	1
DOID:10460	nasopharyngitis	DOID:2825	nose disease	6.0538	1	5	0	1
DOID:10460	nasopharyngitis	DOID:4481	allergic rhinitis	6.0538	1	18	0	1
DOID:10460	nasopharyngitis	DOID:4483	rhinitis	6.0538	1	19	1	0.228381
DOID:10460	nasopharyngitis	DOID:4730	vasomotor rhinitis	6.0538	1	1	0	1
DOID:10460	nasopharyngitis	DOID:786	laryngeal disease	6.0538	1	5	0	1
DOID:12129	bulimia nervosa	DOID:8689	anorexia nervosa	6.0538	5	3	0	1
DOID:2275	pharyngitis	DOID:2825	nose disease	6.0538	14	5	2	0.0196038
DOID:2275	pharyngitis	DOID:4481	allergic rhinitis	6.0538	14	18	1	1
DOID:2275	pharyngitis	DOID:4483	rhinitis	6.0538	14	19	1	1
DOID:2275	pharyngitis	DOID:4730	vasomotor rhinitis	6.0538	14	1	0	1
DOID:2275	pharyngitis	DOID:786	laryngeal disease	6.0538	14	5	1	0.471473
DOID:2825	nose disease	DOID:786	laryngeal disease	6.0538	5	5	0	1
DOID:4481	allergic rhinitis	DOID:786	laryngeal disease	6.0538	18	5	1	0.542221
DOID:4483	rhinitis	DOID:786	laryngeal disease	6.0538	19	5	0	1
DOID:4730	vasomotor rhinitis	DOID:786	laryngeal disease	6.0538	1	5	0	1
DOID:14557	primary pulmonary hypertension	DOID:9651	systolic heart failure	6.04705	2	1	0	1
DOID:8515	cor pulmonale	DOID:9651	systolic heart failure	6.04705	2	1	0	1
DOID:11121	pulpitis	DOID:216	dental caries	6.03363	2	8	0	1
DOID:11121	pulpitis	DOID:3087	gingivitis	6.03363	2	2	0	1
DOID:11121	pulpitis	DOID:3388	periodontal disease	6.03363	2	2	0	1
DOID:11121	pulpitis	DOID:3389	Papillon-Lefevre disease	6.03363	2	1	0	1
DOID:11121	pulpitis	DOID:824	periodontitis	6.03363	2	13	2	0.002965
DOID:216	dental caries	DOID:3087	gingivitis	6.03363	8	2	0	1
DOID:216	dental caries	DOID:3388	periodontal disease	6.03363	8	2	1	0.205348
DOID:216	dental caries	DOID:3389	Papillon-Lefevre disease	6.03363	8	1	0	1
DOID:216	dental caries	DOID:824	periodontitis	6.03363	8	13	1	0.596337
DOID:11563	retinal vasculitis	DOID:12132	Wegener's granulomatosis	6.02033	1	15	1	0.197652
DOID:11563	retinal vasculitis	DOID:13241	Behcet's disease	6.02033	1	10	0	1
DOID:11563	retinal vasculitis	DOID:13375	temporal arteritis	6.02033	1	6	1	0.111759
DOID:11563	retinal vasculitis	DOID:3049	Churg-Strauss syndrome	6.02033	1	7	0	1
DOID:11563	retinal vasculitis	DOID:3875	thrombophlebitis	6.02033	1	8	0	1
DOID:11563	retinal vasculitis	DOID:864	phlebitis	6.02033	1	6	0	1
DOID:12132	Wegener's granulomatosis	DOID:13241	Behcet's disease	6.02033	15	10	4	2.69121e-05
DOID:12132	Wegener's granulomatosis	DOID:13375	temporal arteritis	6.02033	15	6	4	2.85635e-06
DOID:12132	Wegener's granulomatosis	DOID:3049	Churg-Strauss syndrome	6.02033	15	7	5	2.39821e-08
DOID:12132	Wegener's granulomatosis	DOID:3875	thrombophlebitis	6.02033	15	8	0	1
DOID:12132	Wegener's granulomatosis	DOID:864	phlebitis	6.02033	15	6	1	0.542221
DOID:13241	Behcet's disease	DOID:13375	temporal arteritis	6.02033	10	6	3	0.000145947
DOID:13241	Behcet's disease	DOID:3049	Churg-Strauss syndrome	6.02033	10	7	4	1.16613e-06
DOID:13241	Behcet's disease	DOID:3875	thrombophlebitis	6.02033	10	8	0	1
DOID:13241	Behcet's disease	DOID:864	phlebitis	6.02033	10	6	0	1
DOID:13375	temporal arteritis	DOID:3049	Churg-Strauss syndrome	6.02033	6	7	4	1.15195e-07
DOID:13375	temporal arteritis	DOID:3875	thrombophlebitis	6.02033	6	8	0	1
DOID:13375	temporal arteritis	DOID:864	phlebitis	6.02033	6	6	1	0.318832
DOID:3049	Churg-Strauss syndrome	DOID:3875	thrombophlebitis	6.02033	7	8	0	1
DOID:3049	Churg-Strauss syndrome	DOID:864	phlebitis	6.02033	7	6	1	0.348454
DOID:0050596	taeniasis	DOID:10112	sleeping sickness	5.9941	2	6	0	1
DOID:0050596	taeniasis	DOID:10113	trypanosomiasis	5.9941	2	3	0	1
DOID:0050596	taeniasis	DOID:10718	giardiasis	5.9941	2	7	1	0.189901
DOID:0050596	taeniasis	DOID:12140	Chagas disease	5.9941	2	3	0	1
DOID:0050596	taeniasis	DOID:12365	malaria	5.9941	2	32	0	1
DOID:0050596	taeniasis	DOID:12978	Plasmodium vivax malaria	5.9941	2	4	0	1
DOID:0050596	taeniasis	DOID:13336	congenital toxoplasmosis	5.9941	2	2	0	1
DOID:0050596	taeniasis	DOID:14067	Plasmodium falciparum malaria	5.9941	2	31	0	1
DOID:0050596	taeniasis	DOID:14069	cerebral malaria	5.9941	2	2	0	1
DOID:0050596	taeniasis	DOID:1733	cryptosporidiosis	5.9941	2	4	0	1
DOID:0050596	taeniasis	DOID:2113	coccidiosis	5.9941	2	2	0	1
DOID:0050596	taeniasis	DOID:2789	parasitic protozoa infectious disease	5.9941	2	1	0	1
DOID:0050596	taeniasis	DOID:7894	mite infestation	5.9941	2	4	0	1
DOID:0050596	taeniasis	DOID:9065	leishmaniasis	5.9941	2	17	0	1
DOID:0050596	taeniasis	DOID:9111	cutaneous leishmaniasis	5.9941	2	22	0	1
DOID:0050596	taeniasis	DOID:9146	visceral leishmaniasis	5.9941	2	22	0	1
DOID:0050596	taeniasis	DOID:9155	mucocutaneous leishmaniasis	5.9941	2	7	0	1
DOID:0050596	taeniasis	DOID:9181	amebiasis	5.9941	2	7	0	1
DOID:0050596	taeniasis	DOID:9965	toxoplasmosis	5.9941	2	11	0	1
DOID:0050597	intestinal schistosomiasis	DOID:10112	sleeping sickness	5.9941	7	6	0	1
DOID:0050597	intestinal schistosomiasis	DOID:10113	trypanosomiasis	5.9941	7	3	0	1
DOID:0050597	intestinal schistosomiasis	DOID:10718	giardiasis	5.9941	7	7	1	0.384732
DOID:0050597	intestinal schistosomiasis	DOID:12140	Chagas disease	5.9941	7	3	0	1
DOID:0050597	intestinal schistosomiasis	DOID:12365	malaria	5.9941	7	32	1	1
DOID:0050597	intestinal schistosomiasis	DOID:12978	Plasmodium vivax malaria	5.9941	7	4	0	1
DOID:0050597	intestinal schistosomiasis	DOID:13336	congenital toxoplasmosis	5.9941	7	2	0	1
DOID:0050597	intestinal schistosomiasis	DOID:14067	Plasmodium falciparum malaria	5.9941	7	31	0	1
DOID:0050597	intestinal schistosomiasis	DOID:14069	cerebral malaria	5.9941	7	2	0	1
DOID:0050597	intestinal schistosomiasis	DOID:1733	cryptosporidiosis	5.9941	7	4	0	1
DOID:0050597	intestinal schistosomiasis	DOID:2113	coccidiosis	5.9941	7	2	0	1
DOID:0050597	intestinal schistosomiasis	DOID:2789	parasitic protozoa infectious disease	5.9941	7	1	0	1
DOID:0050597	intestinal schistosomiasis	DOID:7894	mite infestation	5.9941	7	4	0	1
DOID:0050597	intestinal schistosomiasis	DOID:9065	leishmaniasis	5.9941	7	17	0	1
DOID:0050597	intestinal schistosomiasis	DOID:9111	cutaneous leishmaniasis	5.9941	7	22	0	1
DOID:0050597	intestinal schistosomiasis	DOID:9146	visceral leishmaniasis	5.9941	7	22	0	1
DOID:0050597	intestinal schistosomiasis	DOID:9155	mucocutaneous leishmaniasis	5.9941	7	7	0	1
DOID:0050597	intestinal schistosomiasis	DOID:9181	amebiasis	5.9941	7	7	0	1
DOID:0050597	intestinal schistosomiasis	DOID:9965	toxoplasmosis	5.9941	7	11	1	0.497353
DOID:10079	cysticercosis	DOID:10112	sleeping sickness	5.9941	6	6	0	1
DOID:10079	cysticercosis	DOID:10113	trypanosomiasis	5.9941	6	3	0	1
DOID:10079	cysticercosis	DOID:10718	giardiasis	5.9941	6	7	2	0.0086754
DOID:10079	cysticercosis	DOID:12140	Chagas disease	5.9941	6	3	0	1
DOID:10079	cysticercosis	DOID:12365	malaria	5.9941	6	32	0	1
DOID:10079	cysticercosis	DOID:12978	Plasmodium vivax malaria	5.9941	6	4	0	1
DOID:10079	cysticercosis	DOID:13336	congenital toxoplasmosis	5.9941	6	2	1	0.171863
DOID:10079	cysticercosis	DOID:14067	Plasmodium falciparum malaria	5.9941	6	31	0	1
DOID:10079	cysticercosis	DOID:14069	cerebral malaria	5.9941	6	2	0	1
DOID:10079	cysticercosis	DOID:1733	cryptosporidiosis	5.9941	6	4	0	1
DOID:10079	cysticercosis	DOID:2113	coccidiosis	5.9941	6	2	0	1
DOID:10079	cysticercosis	DOID:2789	parasitic protozoa infectious disease	5.9941	6	1	0	1
DOID:10079	cysticercosis	DOID:7894	mite infestation	5.9941	6	4	0	1
DOID:10079	cysticercosis	DOID:9065	leishmaniasis	5.9941	6	17	0	1
DOID:10079	cysticercosis	DOID:9111	cutaneous leishmaniasis	5.9941	6	22	0	1
DOID:10079	cysticercosis	DOID:9146	visceral leishmaniasis	5.9941	6	22	0	1
DOID:10079	cysticercosis	DOID:9155	mucocutaneous leishmaniasis	5.9941	6	7	0	1
DOID:10079	cysticercosis	DOID:9181	amebiasis	5.9941	6	7	0	1
DOID:10079	cysticercosis	DOID:9965	toxoplasmosis	5.9941	6	11	0	1
DOID:10112	sleeping sickness	DOID:1080	filariasis	5.9941	6	1	0	1
DOID:10112	sleeping sickness	DOID:10955	strongyloidiasis	5.9941	6	5	0	1
DOID:10112	sleeping sickness	DOID:11678	onchocerciasis	5.9941	6	4	0	1
DOID:10112	sleeping sickness	DOID:12211	filarial elephantiasis	5.9941	6	3	0	1
DOID:10112	sleeping sickness	DOID:1252	trichuriasis	5.9941	6	2	0	1
DOID:10112	sleeping sickness	DOID:13768	opisthorchiasis	5.9941	6	1	0	1
DOID:10112	sleeping sickness	DOID:1394	urinary schistosomiasis	5.9941	6	1	0	1
DOID:10112	sleeping sickness	DOID:1496	echinococcosis	5.9941	6	4	0	1
DOID:10112	sleeping sickness	DOID:456	ascariasis	5.9941	6	6	0	1
DOID:10112	sleeping sickness	DOID:7894	mite infestation	5.9941	6	4	0	1
DOID:10112	sleeping sickness	DOID:883	parasitic helminthiasis infectious disease	5.9941	6	8	0	1
DOID:10113	trypanosomiasis	DOID:1080	filariasis	5.9941	3	1	0	1
DOID:10113	trypanosomiasis	DOID:10955	strongyloidiasis	5.9941	3	5	0	1
DOID:10113	trypanosomiasis	DOID:11678	onchocerciasis	5.9941	3	4	0	1
DOID:10113	trypanosomiasis	DOID:12211	filarial elephantiasis	5.9941	3	3	0	1
DOID:10113	trypanosomiasis	DOID:1252	trichuriasis	5.9941	3	2	0	1
DOID:10113	trypanosomiasis	DOID:13768	opisthorchiasis	5.9941	3	1	0	1
DOID:10113	trypanosomiasis	DOID:1394	urinary schistosomiasis	5.9941	3	1	0	1
DOID:10113	trypanosomiasis	DOID:1496	echinococcosis	5.9941	3	4	0	1
DOID:10113	trypanosomiasis	DOID:456	ascariasis	5.9941	3	6	0	1
DOID:10113	trypanosomiasis	DOID:7894	mite infestation	5.9941	3	4	0	1
DOID:10113	trypanosomiasis	DOID:883	parasitic helminthiasis infectious disease	5.9941	3	8	0	1
DOID:10718	giardiasis	DOID:1080	filariasis	5.9941	7	1	0	1
DOID:10718	giardiasis	DOID:10955	strongyloidiasis	5.9941	7	5	0	1
DOID:10718	giardiasis	DOID:11678	onchocerciasis	5.9941	7	4	1	0.27782
DOID:10718	giardiasis	DOID:12211	filarial elephantiasis	5.9941	7	3	1	0.239432
DOID:10718	giardiasis	DOID:1252	trichuriasis	5.9941	7	2	0	1
DOID:10718	giardiasis	DOID:13768	opisthorchiasis	5.9941	7	1	1	0.125343
DOID:10718	giardiasis	DOID:1394	urinary schistosomiasis	5.9941	7	1	0	1
DOID:10718	giardiasis	DOID:1496	echinococcosis	5.9941	7	4	1	0.27782
DOID:10718	giardiasis	DOID:456	ascariasis	5.9941	7	6	2	0.0086754
DOID:10718	giardiasis	DOID:7894	mite infestation	5.9941	7	4	0	1
DOID:10718	giardiasis	DOID:883	parasitic helminthiasis infectious disease	5.9941	7	8	2	0.0139878
DOID:1080	filariasis	DOID:12140	Chagas disease	5.9941	1	3	0	1
DOID:1080	filariasis	DOID:12365	malaria	5.9941	1	32	0	1
DOID:1080	filariasis	DOID:12978	Plasmodium vivax malaria	5.9941	1	4	0	1
DOID:1080	filariasis	DOID:13336	congenital toxoplasmosis	5.9941	1	2	0	1
DOID:1080	filariasis	DOID:14067	Plasmodium falciparum malaria	5.9941	1	31	0	1
DOID:1080	filariasis	DOID:14069	cerebral malaria	5.9941	1	2	0	1
DOID:1080	filariasis	DOID:1733	cryptosporidiosis	5.9941	1	4	0	1
DOID:1080	filariasis	DOID:2113	coccidiosis	5.9941	1	2	0	1
DOID:1080	filariasis	DOID:2789	parasitic protozoa infectious disease	5.9941	1	1	0	1
DOID:1080	filariasis	DOID:7894	mite infestation	5.9941	1	4	0	1
DOID:1080	filariasis	DOID:9065	leishmaniasis	5.9941	1	17	0	1
DOID:1080	filariasis	DOID:9111	cutaneous leishmaniasis	5.9941	1	22	0	1
DOID:1080	filariasis	DOID:9146	visceral leishmaniasis	5.9941	1	22	0	1
DOID:1080	filariasis	DOID:9155	mucocutaneous leishmaniasis	5.9941	1	7	0	1
DOID:1080	filariasis	DOID:9181	amebiasis	5.9941	1	7	0	1
DOID:1080	filariasis	DOID:9965	toxoplasmosis	5.9941	1	11	0	1
DOID:10955	strongyloidiasis	DOID:12140	Chagas disease	5.9941	5	3	0	1
DOID:10955	strongyloidiasis	DOID:12365	malaria	5.9941	5	32	0	1
DOID:10955	strongyloidiasis	DOID:12978	Plasmodium vivax malaria	5.9941	5	4	0	1
DOID:10955	strongyloidiasis	DOID:13336	congenital toxoplasmosis	5.9941	5	2	0	1
DOID:10955	strongyloidiasis	DOID:14067	Plasmodium falciparum malaria	5.9941	5	31	0	1
DOID:10955	strongyloidiasis	DOID:14069	cerebral malaria	5.9941	5	2	0	1
DOID:10955	strongyloidiasis	DOID:1733	cryptosporidiosis	5.9941	5	4	0	1
DOID:10955	strongyloidiasis	DOID:2113	coccidiosis	5.9941	5	2	0	1
DOID:10955	strongyloidiasis	DOID:2789	parasitic protozoa infectious disease	5.9941	5	1	0	1
DOID:10955	strongyloidiasis	DOID:7894	mite infestation	5.9941	5	4	0	1
DOID:10955	strongyloidiasis	DOID:9065	leishmaniasis	5.9941	5	17	0	1
DOID:10955	strongyloidiasis	DOID:9111	cutaneous leishmaniasis	5.9941	5	22	0	1
DOID:10955	strongyloidiasis	DOID:9146	visceral leishmaniasis	5.9941	5	22	0	1
DOID:10955	strongyloidiasis	DOID:9155	mucocutaneous leishmaniasis	5.9941	5	7	0	1
DOID:10955	strongyloidiasis	DOID:9181	amebiasis	5.9941	5	7	0	1
DOID:10955	strongyloidiasis	DOID:9965	toxoplasmosis	5.9941	5	11	0	1
DOID:11678	onchocerciasis	DOID:12140	Chagas disease	5.9941	4	3	0	1
DOID:11678	onchocerciasis	DOID:12365	malaria	5.9941	4	32	0	1
DOID:11678	onchocerciasis	DOID:12978	Plasmodium vivax malaria	5.9941	4	4	0	1
DOID:11678	onchocerciasis	DOID:13336	congenital toxoplasmosis	5.9941	4	2	0	1
DOID:11678	onchocerciasis	DOID:14067	Plasmodium falciparum malaria	5.9941	4	31	0	1
DOID:11678	onchocerciasis	DOID:14069	cerebral malaria	5.9941	4	2	0	1
DOID:11678	onchocerciasis	DOID:1733	cryptosporidiosis	5.9941	4	4	0	1
DOID:11678	onchocerciasis	DOID:2113	coccidiosis	5.9941	4	2	0	1
DOID:11678	onchocerciasis	DOID:2789	parasitic protozoa infectious disease	5.9941	4	1	0	1
DOID:11678	onchocerciasis	DOID:7894	mite infestation	5.9941	4	4	0	1
DOID:11678	onchocerciasis	DOID:9065	leishmaniasis	5.9941	4	17	0	1
DOID:11678	onchocerciasis	DOID:9111	cutaneous leishmaniasis	5.9941	4	22	0	1
DOID:11678	onchocerciasis	DOID:9146	visceral leishmaniasis	5.9941	4	22	0	1
DOID:11678	onchocerciasis	DOID:9155	mucocutaneous leishmaniasis	5.9941	4	7	0	1
DOID:11678	onchocerciasis	DOID:9181	amebiasis	5.9941	4	7	0	1
DOID:11678	onchocerciasis	DOID:9965	toxoplasmosis	5.9941	4	11	0	1
DOID:12140	Chagas disease	DOID:12211	filarial elephantiasis	5.9941	3	3	0	1
DOID:12140	Chagas disease	DOID:1252	trichuriasis	5.9941	3	2	0	1
DOID:12140	Chagas disease	DOID:13768	opisthorchiasis	5.9941	3	1	0	1
DOID:12140	Chagas disease	DOID:1394	urinary schistosomiasis	5.9941	3	1	0	1
DOID:12140	Chagas disease	DOID:1496	echinococcosis	5.9941	3	4	0	1
DOID:12140	Chagas disease	DOID:456	ascariasis	5.9941	3	6	0	1
DOID:12140	Chagas disease	DOID:7894	mite infestation	5.9941	3	4	0	1
DOID:12140	Chagas disease	DOID:883	parasitic helminthiasis infectious disease	5.9941	3	8	0	1
DOID:12211	filarial elephantiasis	DOID:12365	malaria	5.9941	3	32	0	1
DOID:12211	filarial elephantiasis	DOID:12978	Plasmodium vivax malaria	5.9941	3	4	0	1
DOID:12211	filarial elephantiasis	DOID:13336	congenital toxoplasmosis	5.9941	3	2	0	1
DOID:12211	filarial elephantiasis	DOID:14067	Plasmodium falciparum malaria	5.9941	3	31	0	1
DOID:12211	filarial elephantiasis	DOID:14069	cerebral malaria	5.9941	3	2	0	1
DOID:12211	filarial elephantiasis	DOID:1733	cryptosporidiosis	5.9941	3	4	0	1
DOID:12211	filarial elephantiasis	DOID:2113	coccidiosis	5.9941	3	2	0	1
DOID:12211	filarial elephantiasis	DOID:2789	parasitic protozoa infectious disease	5.9941	3	1	0	1
DOID:12211	filarial elephantiasis	DOID:7894	mite infestation	5.9941	3	4	0	1
DOID:12211	filarial elephantiasis	DOID:9065	leishmaniasis	5.9941	3	17	0	1
DOID:12211	filarial elephantiasis	DOID:9111	cutaneous leishmaniasis	5.9941	3	22	0	1
DOID:12211	filarial elephantiasis	DOID:9146	visceral leishmaniasis	5.9941	3	22	0	1
DOID:12211	filarial elephantiasis	DOID:9155	mucocutaneous leishmaniasis	5.9941	3	7	0	1
DOID:12211	filarial elephantiasis	DOID:9181	amebiasis	5.9941	3	7	0	1
DOID:12211	filarial elephantiasis	DOID:9965	toxoplasmosis	5.9941	3	11	0	1
DOID:12365	malaria	DOID:1252	trichuriasis	5.9941	32	2	0	1
DOID:12365	malaria	DOID:13768	opisthorchiasis	5.9941	32	1	0	1
DOID:12365	malaria	DOID:1394	urinary schistosomiasis	5.9941	32	1	0	1
DOID:12365	malaria	DOID:1496	echinococcosis	5.9941	32	4	0	1
DOID:12365	malaria	DOID:456	ascariasis	5.9941	32	6	0	1
DOID:12365	malaria	DOID:7894	mite infestation	5.9941	32	4	0	1
DOID:12365	malaria	DOID:883	parasitic helminthiasis infectious disease	5.9941	32	8	0	1
DOID:1252	trichuriasis	DOID:12978	Plasmodium vivax malaria	5.9941	2	4	0	1
DOID:1252	trichuriasis	DOID:13336	congenital toxoplasmosis	5.9941	2	2	0	1
DOID:1252	trichuriasis	DOID:14067	Plasmodium falciparum malaria	5.9941	2	31	0	1
DOID:1252	trichuriasis	DOID:14069	cerebral malaria	5.9941	2	2	0	1
DOID:1252	trichuriasis	DOID:1733	cryptosporidiosis	5.9941	2	4	0	1
DOID:1252	trichuriasis	DOID:2113	coccidiosis	5.9941	2	2	0	1
DOID:1252	trichuriasis	DOID:2789	parasitic protozoa infectious disease	5.9941	2	1	0	1
DOID:1252	trichuriasis	DOID:7894	mite infestation	5.9941	2	4	0	1
DOID:1252	trichuriasis	DOID:9065	leishmaniasis	5.9941	2	17	0	1
DOID:1252	trichuriasis	DOID:9111	cutaneous leishmaniasis	5.9941	2	22	0	1
DOID:1252	trichuriasis	DOID:9146	visceral leishmaniasis	5.9941	2	22	0	1
DOID:1252	trichuriasis	DOID:9155	mucocutaneous leishmaniasis	5.9941	2	7	0	1
DOID:1252	trichuriasis	DOID:9181	amebiasis	5.9941	2	7	0	1
DOID:1252	trichuriasis	DOID:9965	toxoplasmosis	5.9941	2	11	0	1
DOID:12978	Plasmodium vivax malaria	DOID:13768	opisthorchiasis	5.9941	4	1	0	1
DOID:12978	Plasmodium vivax malaria	DOID:1394	urinary schistosomiasis	5.9941	4	1	0	1
DOID:12978	Plasmodium vivax malaria	DOID:1496	echinococcosis	5.9941	4	4	0	1
DOID:12978	Plasmodium vivax malaria	DOID:456	ascariasis	5.9941	4	6	0	1
DOID:12978	Plasmodium vivax malaria	DOID:7894	mite infestation	5.9941	4	4	0	1
DOID:12978	Plasmodium vivax malaria	DOID:883	parasitic helminthiasis infectious disease	5.9941	4	8	0	1
DOID:13336	congenital toxoplasmosis	DOID:13768	opisthorchiasis	5.9941	2	1	0	1
DOID:13336	congenital toxoplasmosis	DOID:1394	urinary schistosomiasis	5.9941	2	1	0	1
DOID:13336	congenital toxoplasmosis	DOID:1496	echinococcosis	5.9941	2	4	0	1
DOID:13336	congenital toxoplasmosis	DOID:456	ascariasis	5.9941	2	6	0	1
DOID:13336	congenital toxoplasmosis	DOID:7894	mite infestation	5.9941	2	4	0	1
DOID:13336	congenital toxoplasmosis	DOID:883	parasitic helminthiasis infectious disease	5.9941	2	8	0	1
DOID:13768	opisthorchiasis	DOID:14067	Plasmodium falciparum malaria	5.9941	1	31	0	1
DOID:13768	opisthorchiasis	DOID:14069	cerebral malaria	5.9941	1	2	0	1
DOID:13768	opisthorchiasis	DOID:1733	cryptosporidiosis	5.9941	1	4	0	1
DOID:13768	opisthorchiasis	DOID:2113	coccidiosis	5.9941	1	2	0	1
DOID:13768	opisthorchiasis	DOID:2789	parasitic protozoa infectious disease	5.9941	1	1	0	1
DOID:13768	opisthorchiasis	DOID:7894	mite infestation	5.9941	1	4	0	1
DOID:13768	opisthorchiasis	DOID:9065	leishmaniasis	5.9941	1	17	0	1
DOID:13768	opisthorchiasis	DOID:9111	cutaneous leishmaniasis	5.9941	1	22	0	1
DOID:13768	opisthorchiasis	DOID:9146	visceral leishmaniasis	5.9941	1	22	0	1
DOID:13768	opisthorchiasis	DOID:9155	mucocutaneous leishmaniasis	5.9941	1	7	0	1
DOID:13768	opisthorchiasis	DOID:9181	amebiasis	5.9941	1	7	0	1
DOID:13768	opisthorchiasis	DOID:9965	toxoplasmosis	5.9941	1	11	0	1
DOID:1394	urinary schistosomiasis	DOID:14067	Plasmodium falciparum malaria	5.9941	1	31	0	1
DOID:1394	urinary schistosomiasis	DOID:14069	cerebral malaria	5.9941	1	2	0	1
DOID:1394	urinary schistosomiasis	DOID:1733	cryptosporidiosis	5.9941	1	4	0	1
DOID:1394	urinary schistosomiasis	DOID:2113	coccidiosis	5.9941	1	2	0	1
DOID:1394	urinary schistosomiasis	DOID:2789	parasitic protozoa infectious disease	5.9941	1	1	0	1
DOID:1394	urinary schistosomiasis	DOID:7894	mite infestation	5.9941	1	4	0	1
DOID:1394	urinary schistosomiasis	DOID:9065	leishmaniasis	5.9941	1	17	0	1
DOID:1394	urinary schistosomiasis	DOID:9111	cutaneous leishmaniasis	5.9941	1	22	0	1
DOID:1394	urinary schistosomiasis	DOID:9146	visceral leishmaniasis	5.9941	1	22	0	1
DOID:1394	urinary schistosomiasis	DOID:9155	mucocutaneous leishmaniasis	5.9941	1	7	0	1
DOID:1394	urinary schistosomiasis	DOID:9181	amebiasis	5.9941	1	7	0	1
DOID:1394	urinary schistosomiasis	DOID:9965	toxoplasmosis	5.9941	1	11	0	1
DOID:14067	Plasmodium falciparum malaria	DOID:1496	echinococcosis	5.9941	31	4	0	1
DOID:14067	Plasmodium falciparum malaria	DOID:456	ascariasis	5.9941	31	6	0	1
DOID:14067	Plasmodium falciparum malaria	DOID:7894	mite infestation	5.9941	31	4	0	1
DOID:14067	Plasmodium falciparum malaria	DOID:883	parasitic helminthiasis infectious disease	5.9941	31	8	0	1
DOID:14069	cerebral malaria	DOID:1496	echinococcosis	5.9941	2	4	0	1
DOID:14069	cerebral malaria	DOID:456	ascariasis	5.9941	2	6	0	1
DOID:14069	cerebral malaria	DOID:7894	mite infestation	5.9941	2	4	0	1
DOID:14069	cerebral malaria	DOID:883	parasitic helminthiasis infectious disease	5.9941	2	8	0	1
DOID:1496	echinococcosis	DOID:1733	cryptosporidiosis	5.9941	4	4	0	1
DOID:1496	echinococcosis	DOID:2113	coccidiosis	5.9941	4	2	0	1
DOID:1496	echinococcosis	DOID:2789	parasitic protozoa infectious disease	5.9941	4	1	0	1
DOID:1496	echinococcosis	DOID:7894	mite infestation	5.9941	4	4	0	1
DOID:1496	echinococcosis	DOID:9065	leishmaniasis	5.9941	4	17	0	1
DOID:1496	echinococcosis	DOID:9111	cutaneous leishmaniasis	5.9941	4	22	0	1
DOID:1496	echinococcosis	DOID:9146	visceral leishmaniasis	5.9941	4	22	0	1
DOID:1496	echinococcosis	DOID:9155	mucocutaneous leishmaniasis	5.9941	4	7	0	1
DOID:1496	echinococcosis	DOID:9181	amebiasis	5.9941	4	7	0	1
DOID:1496	echinococcosis	DOID:9965	toxoplasmosis	5.9941	4	11	0	1
DOID:1733	cryptosporidiosis	DOID:456	ascariasis	5.9941	4	6	0	1
DOID:1733	cryptosporidiosis	DOID:7894	mite infestation	5.9941	4	4	0	1
DOID:1733	cryptosporidiosis	DOID:883	parasitic helminthiasis infectious disease	5.9941	4	8	0	1
DOID:2113	coccidiosis	DOID:456	ascariasis	5.9941	2	6	0	1
DOID:2113	coccidiosis	DOID:7894	mite infestation	5.9941	2	4	0	1
DOID:2113	coccidiosis	DOID:883	parasitic helminthiasis infectious disease	5.9941	2	8	0	1
DOID:2789	parasitic protozoa infectious disease	DOID:456	ascariasis	5.9941	1	6	0	1
DOID:2789	parasitic protozoa infectious disease	DOID:7894	mite infestation	5.9941	1	4	0	1
DOID:2789	parasitic protozoa infectious disease	DOID:883	parasitic helminthiasis infectious disease	5.9941	1	8	0	1
DOID:456	ascariasis	DOID:7894	mite infestation	5.9941	6	4	0	1
DOID:456	ascariasis	DOID:9065	leishmaniasis	5.9941	6	17	0	1
DOID:456	ascariasis	DOID:9111	cutaneous leishmaniasis	5.9941	6	22	0	1
DOID:456	ascariasis	DOID:9146	visceral leishmaniasis	5.9941	6	22	0	1
DOID:456	ascariasis	DOID:9155	mucocutaneous leishmaniasis	5.9941	6	7	0	1
DOID:456	ascariasis	DOID:9181	amebiasis	5.9941	6	7	0	1
DOID:456	ascariasis	DOID:9965	toxoplasmosis	5.9941	6	11	0	1
DOID:7894	mite infestation	DOID:883	parasitic helminthiasis infectious disease	5.9941	4	8	0	1
DOID:7894	mite infestation	DOID:9065	leishmaniasis	5.9941	4	17	0	1
DOID:7894	mite infestation	DOID:9111	cutaneous leishmaniasis	5.9941	4	22	0	1

## Sheet: Wang
DOID_1	Disease_Name_1	DOID_2	Disease_Name_2	Similarity	Number_of_PTCs_of_DOID_1	Number_of_PTCs_of_DOID_2	Number_of_Common_PTCs	Adjusted_P-value
DOID:11656	cicatricial pemphigoid	DOID:8506	bullous pemphigoid	0.657754	3	11	2	0.00526622
DOID:11656	cicatricial pemphigoid	DOID:8505	dermatitis herpetiformis	0.657754	3	1	1	0.0717858
DOID:8506	bullous pemphigoid	DOID:8505	dermatitis herpetiformis	0.657754	11	1	1	0.166119
DOID:9993	hypoglycemia	DOID:2018	hyperinsulinism	0.655914	9	17	1	0.768056
DOID:2841	asthma	DOID:6132	bronchitis	0.597484	86	27	8	7.14654e-05
DOID:11847	coronary thrombosis	DOID:11840	coronary artery vasospasm	0.597379	9	9	0	1
DOID:4193	intracranial thrombosis	DOID:13089	intracranial arterial disease	0.580328	5	1	0	1
DOID:4193	intracranial thrombosis	DOID:3407	carotid artery disease	0.580328	5	3	0	1
DOID:4193	intracranial thrombosis	DOID:3455	cerebrovascular accident	0.580328	5	53	1	1
DOID:4193	intracranial thrombosis	DOID:13100	intracranial vasospasm	0.580328	5	27	0	1
DOID:4193	intracranial thrombosis	DOID:4372	intracranial embolism	0.580328	5	3	0	1
DOID:13089	intracranial arterial disease	DOID:3407	carotid artery disease	0.580328	1	3	0	1
DOID:13089	intracranial arterial disease	DOID:3455	cerebrovascular accident	0.580328	1	53	0	1
DOID:13089	intracranial arterial disease	DOID:13100	intracranial vasospasm	0.580328	1	27	0	1
DOID:13089	intracranial arterial disease	DOID:4372	intracranial embolism	0.580328	1	3	1	0.0717858
DOID:11512	hepatic vein thrombosis	DOID:10762	portal hypertension	0.580328	1	14	0	1
DOID:3407	carotid artery disease	DOID:3455	cerebrovascular accident	0.580328	3	53	1	0.791809
DOID:3407	carotid artery disease	DOID:13100	intracranial vasospasm	0.580328	3	27	0	1
DOID:3407	carotid artery disease	DOID:4372	intracranial embolism	0.580328	3	3	0	1
DOID:3455	cerebrovascular accident	DOID:13100	intracranial vasospasm	0.580328	53	27	1	1
DOID:3455	cerebrovascular accident	DOID:4372	intracranial embolism	0.580328	53	3	0	1
DOID:13100	intracranial vasospasm	DOID:4372	intracranial embolism	0.580328	27	3	0	1
DOID:12132	wegener's granulomatosis	DOID:13241	behcet's disease	0.563438	15	10	4	2.69121e-05
DOID:8955	sideroblastic anemia	DOID:1342	congenital hypoplastic anemia	0.552448	12	1	0	1
DOID:8955	sideroblastic anemia	DOID:1340	pure red-cell aplasia	0.552448	12	2	0	1
DOID:1342	congenital hypoplastic anemia	DOID:1340	pure red-cell aplasia	0.552448	1	2	1	0.0538766
DOID:11664	nephrosclerosis	DOID:1591	renovascular hypertension	0.542367	6	9	3	0.0001079
DOID:13636	fanconi's anemia	DOID:1339	diamond-blackfan anemia	0.527675	8	1	0	1
DOID:1555	urticaria	DOID:9810	polyarteritis nodosa	0.525926	25	16	4	0.00102542
DOID:4193	intracranial thrombosis	DOID:11459	pseudotumor cerebri	0.524517	5	2	1	0.154729
DOID:11459	pseudotumor cerebri	DOID:13089	intracranial arterial disease	0.524517	2	1	0	1
DOID:11459	pseudotumor cerebri	DOID:3407	carotid artery disease	0.524517	2	3	0	1
DOID:11459	pseudotumor cerebri	DOID:3455	cerebrovascular accident	0.524517	2	53	0	1
DOID:11459	pseudotumor cerebri	DOID:13100	intracranial vasospasm	0.524517	2	27	0	1
DOID:11459	pseudotumor cerebri	DOID:4372	intracranial embolism	0.524517	2	3	0	1
DOID:1067	open-angle glaucoma	DOID:13550	angle-closure glaucoma	0.499756	16	6	1	0.565047
DOID:12574	posterior uveitis	DOID:1407	anterior uveitis	0.499756	2	3	0	1
DOID:8691	mycosis fungoides	DOID:8541	sezary's disease	0.499511	9	1	0	1
DOID:1210	optic neuritis	DOID:12010	ischemic optic neuropathy	0.499064	8	1	0	1
DOID:8466	retinal degeneration	DOID:8499	night blindness	0.499022	4	1	0	1
DOID:8466	retinal degeneration	DOID:13025	retinopathy of prematurity	0.499022	4	2	0	1
DOID:8466	retinal degeneration	DOID:5327	retinal detachment	0.499022	4	1	0	1
DOID:8499	night blindness	DOID:13025	retinopathy of prematurity	0.499022	1	2	0	1
DOID:8499	night blindness	DOID:5327	retinal detachment	0.499022	1	1	0	1
DOID:0050561	lennox-gastaut syndrome	DOID:3329	benign epilepsy with centrotemporal spikes	0.499022	3	4	0	1
DOID:13025	retinopathy of prematurity	DOID:5327	retinal detachment	0.499022	2	1	0	1
DOID:4890	juvenile myoclonic epilepsy	DOID:7725	epilepsy with generalized tonic-clonic seizures	0.499022	3	30	0	1
DOID:1417	choroid disease	DOID:13141	uveitis	0.499022	1	15	0	1
DOID:4051	alveolar rhabdomyosarcoma	DOID:3246	embryonal rhabdomyosarcoma	0.499022	1	1	1	0.0321937
DOID:8805	intermediate coronary syndrome	DOID:5844	myocardial infarction	0.498039	7	137	1	1
DOID:9370	exophthalmos	DOID:9335	scotoma	0.498039	3	3	0	1
DOID:9370	exophthalmos	DOID:10124	corneal disease	0.498039	3	3	0	1
DOID:9370	exophthalmos	DOID:8886	chorioretinitis	0.498039	3	1	0	1
DOID:9370	exophthalmos	DOID:5679	retinal disease	0.498039	3	3	0	1
DOID:9370	exophthalmos	DOID:790	ocular hypotension	0.498039	3	4	0	1
DOID:2376	chronic progressive multiple sclerosis	DOID:2378	relapsing-remitting multiple sclerosis	0.498039	5	4	1	0.233101
DOID:9335	scotoma	DOID:10124	corneal disease	0.498039	3	3	0	1
DOID:9335	scotoma	DOID:8886	chorioretinitis	0.498039	3	1	0	1
DOID:9335	scotoma	DOID:5679	retinal disease	0.498039	3	3	0	1
DOID:9335	scotoma	DOID:790	ocular hypotension	0.498039	3	4	0	1
DOID:5409	lung small cell carcinoma	DOID:3908	non-small cell lung carcinoma	0.498039	29	70	14	1.03234e-12
DOID:10124	corneal disease	DOID:8886	chorioretinitis	0.498039	3	1	0	1
DOID:10124	corneal disease	DOID:5679	retinal disease	0.498039	3	3	0	1
DOID:10124	corneal disease	DOID:790	ocular hypotension	0.498039	3	4	0	1
DOID:11712	lipoatrophic diabetes	DOID:1837	diabetic ketoacidosis	0.498039	1	3	0	1
DOID:5050	ehrlich tumor carcinoma	DOID:3008	invasive ductal carcinoma	0.498039	18	10	2	0.0869908
DOID:631	fibromyalgia	DOID:3429	inclusion body myositis	0.498039	8	1	0	1
DOID:631	fibromyalgia	DOID:971	tendinitis	0.498039	8	3	1	0.257245
DOID:3328	temporal lobe epilepsy	DOID:12382	complex partial epilepsy	0.498039	14	15	9	1.32278e-12
DOID:4481	allergic rhinitis	DOID:4730	vasomotor rhinitis	0.498039	18	1	0	1
DOID:8886	chorioretinitis	DOID:5679	retinal disease	0.498039	1	3	0	1
DOID:8886	chorioretinitis	DOID:790	ocular hypotension	0.498039	1	4	0	1
DOID:5679	retinal disease	DOID:790	ocular hypotension	0.498039	3	4	0	1
DOID:396	loeffler endocarditis	DOID:12932	endomyocardial fibrosis	0.498039	1	17	0	1
DOID:4252	alexander disease	DOID:12217	lewy body dementia	0.498039	1	3	0	1
DOID:3429	inclusion body myositis	DOID:971	tendinitis	0.498039	1	3	0	1
DOID:8649	tongue cancer	DOID:8850	salivary gland cancer	0.496063	7	4	0	1
DOID:7682	ruptured aortic aneurysm	DOID:7693	abdominal aortic aneurysm	0.496063	1	7	0	1
DOID:1926	gaucher's disease	DOID:14499	fabry disease	0.496063	2	1	0	1
DOID:2394	ovarian cancer	DOID:1245	vulva cancer	0.496063	95	1	0	1
DOID:2394	ovarian cancer	DOID:363	uterine cancer	0.496063	95	13	6	0.000201077
DOID:2394	ovarian cancer	DOID:119	vaginal cancer	0.496063	95	5	2	0.257611
DOID:6196	reactive arthritis	DOID:813	septic arthritis	0.496063	2	15	0	1
DOID:6196	reactive arthritis	DOID:8398	osteoarthritis	0.496063	2	46	0	1
DOID:6196	reactive arthritis	DOID:14256	adult-onset still's disease	0.496063	2	3	1	0.111759
DOID:6196	reactive arthritis	DOID:7148	rheumatoid arthritis	0.496063	2	81	0	1
DOID:6196	reactive arthritis	DOID:13189	gout	0.496063	2	25	0	1
DOID:12716	newborn respiratory distress syndrome	DOID:11394	adult respiratory distress syndrome	0.496063	8	16	1	0.683037
DOID:12716	newborn respiratory distress syndrome	DOID:11396	pulmonary edema	0.496063	8	38	1	1
DOID:450	myotonic disease	DOID:767	muscular atrophy	0.496063	1	7	0	1
DOID:9976	heroin dependence	DOID:2560	morphine dependence	0.496063	14	13	2	0.0873775
DOID:801	hemarthrosis	DOID:1123	spondyloarthropathy	0.496063	1	2	0	1
DOID:813	septic arthritis	DOID:8398	osteoarthritis	0.496063	15	46	2	0.409002
DOID:813	septic arthritis	DOID:14256	adult-onset still's disease	0.496063	15	3	1	0.364334
DOID:813	septic arthritis	DOID:7148	rheumatoid arthritis	0.496063	15	81	3	0.201959
DOID:813	septic arthritis	DOID:13189	gout	0.496063	15	25	1	1
DOID:820	myocarditis	DOID:3394	ischemic heart disease	0.496063	13	70	4	0.0134208
DOID:820	myocarditis	DOID:3393	coronary heart disease	0.496063	13	42	1	1
DOID:820	myocarditis	DOID:12935	alcoholic cardiomyopathy	0.496063	13	4	1	0.396045
DOID:8488	polyhydramnios	DOID:9667	placental abruption	0.496063	2	2	0	1
DOID:12351	alcoholic hepatitis	DOID:2044	drug-induced hepatitis	0.496063	3	144	2	0.216137
DOID:3112	papillary adenocarcinoma	DOID:4468	clear cell adenocarcinoma	0.496063	1	1	0	1
DOID:3112	papillary adenocarcinoma	DOID:3030	mucinous adenocarcinoma	0.496063	1	4	0	1
DOID:3112	papillary adenocarcinoma	DOID:3493	signet ring cell adenocarcinoma	0.496063	1	2	0	1
DOID:3394	ischemic heart disease	DOID:3393	coronary heart disease	0.496063	70	42	10	3.72158e-06
DOID:3394	ischemic heart disease	DOID:12935	alcoholic cardiomyopathy	0.496063	70	4	1	1
DOID:3393	coronary heart disease	DOID:12935	alcoholic cardiomyopathy	0.496063	42	4	0	1
DOID:874	bacterial pneumonia	DOID:12375	bronchopneumonia	0.496063	25	11	4	0.000252455
DOID:874	bacterial pneumonia	DOID:10533	viral pneumonia	0.496063	25	1	0	1
DOID:12375	bronchopneumonia	DOID:10533	viral pneumonia	0.496063	11	1	0	1
DOID:3755	antithrombin iii deficiency	DOID:3756	protein c deficiency	0.496063	1	1	0	1
DOID:3355	fibrosarcoma	DOID:3371	chondrosarcoma	0.496063	5	1	0	1
DOID:3355	fibrosarcoma	DOID:3347	osteosarcoma	0.496063	5	28	0	1
DOID:3355	fibrosarcoma	DOID:8632	kaposi's sarcoma	0.496063	5	8	0	1
DOID:3355	fibrosarcoma	DOID:5158	pleural neoplasm	0.496063	5	3	0	1
DOID:3371	chondrosarcoma	DOID:3347	osteosarcoma	0.496063	1	28	1	0.27782
DOID:3371	chondrosarcoma	DOID:8632	kaposi's sarcoma	0.496063	1	8	0	1
DOID:3371	chondrosarcoma	DOID:5158	pleural neoplasm	0.496063	1	3	0	1
DOID:3326	purpura	DOID:2218	blood platelet disease	0.496063	1	5	0	1
DOID:4441	dysgerminoma	DOID:4440	seminoma	0.496063	3	2	0	1
DOID:1240	leukemia	DOID:0060058	lymphoma	0.496063	73	54	13	3.94222e-08
DOID:1240	leukemia	DOID:4960	bone marrow cancer	0.496063	73	11	3	0.0945086
DOID:1245	vulva cancer	DOID:363	uterine cancer	0.496063	1	13	0	1
DOID:1245	vulva cancer	DOID:119	vaginal cancer	0.496063	1	5	0	1
DOID:678	progressive supranuclear palsy	DOID:4990	essential tremor	0.496063	1	19	0	1
DOID:678	progressive supranuclear palsy	DOID:13366	stiff-person syndrome	0.496063	1	2	0	1
DOID:3347	osteosarcoma	DOID:8632	kaposi's sarcoma	0.496063	28	8	2	0.111759
DOID:3347	osteosarcoma	DOID:5158	pleural neoplasm	0.496063	28	3	2	0.023452
DOID:11984	hypertrophic cardiomyopathy	DOID:12930	dilated cardiomyopathy	0.496063	21	30	7	2.15737e-07
DOID:171	neuroectodermal tumor	DOID:4085	trophoblastic neoplasm	0.496063	8	1	0	1
DOID:4468	clear cell adenocarcinoma	DOID:3030	mucinous adenocarcinoma	0.496063	1	4	1	0.0873775
DOID:4468	clear cell adenocarcinoma	DOID:3493	signet ring cell adenocarcinoma	0.496063	1	2	0	1
DOID:4692	endophthalmitis	DOID:5614	eye disease	0.496063	9	5	1	0.364334
DOID:1470	major depressive disorder	DOID:9478	postpartum depression	0.496063	52	1	1	0.397334
DOID:4889	lymph node tuberculosis	DOID:106	pleural tuberculosis	0.496063	6	3	3	2.49901e-06
DOID:4889	lymph node tuberculosis	DOID:1639	skeletal tuberculosis	0.496063	6	4	3	8.12211e-06
DOID:4889	lymph node tuberculosis	DOID:9861	miliary tuberculosis	0.496063	6	2	2	0.000767449
DOID:10608	celiac disease	DOID:2048	autoimmune hepatitis	0.496063	3	5	2	0.00135458
DOID:8632	kaposi's sarcoma	DOID:5158	pleural neoplasm	0.496063	8	3	1	0.257245
DOID:363	uterine cancer	DOID:119	vaginal cancer	0.496063	13	5	0	1
DOID:2272	vulvovaginal candidiasis	DOID:2058	chronic mucocutaneous candidiasis	0.496063	1	2	0	1
DOID:2272	vulvovaginal candidiasis	DOID:14262	oral candidiasis	0.496063	1	3	0	1
DOID:106	pleural tuberculosis	DOID:1639	skeletal tuberculosis	0.496063	3	4	1	0.171863
DOID:106	pleural tuberculosis	DOID:9861	miliary tuberculosis	0.496063	3	2	1	0.111759
DOID:2920	membranoproliferative glomerulonephritis	DOID:2986	iga glomerulonephritis	0.496063	6	6	1	0.318832
DOID:2920	membranoproliferative glomerulonephritis	DOID:10976	membranous glomerulonephritis	0.496063	6	9	2	0.013125
DOID:9446	cholangitis	DOID:13580	cholestasis	0.496063	4	36	1	0.739322
DOID:1639	skeletal tuberculosis	DOID:9861	miliary tuberculosis	0.496063	4	2	2	0.00035855
DOID:2986	iga glomerulonephritis	DOID:10976	membranous glomerulonephritis	0.496063	6	9	1	0.40312
DOID:9255	frontotemporal dementia	DOID:0050659	biotin-responsive basal ganglia disease	0.496063	4	1	0	1
DOID:2951	motion sickness	DOID:10003	sensorineural hearing loss	0.496063	4	6	0	1
DOID:2058	chronic mucocutaneous candidiasis	DOID:14262	oral candidiasis	0.496063	2	3	2	0.000200952
DOID:8398	osteoarthritis	DOID:14256	adult-onset still's disease	0.496063	46	3	1	0.723389
DOID:8398	osteoarthritis	DOID:7148	rheumatoid arthritis	0.496063	46	81	21	0
DOID:8398	osteoarthritis	DOID:13189	gout	0.496063	46	25	8	4.74502e-07
DOID:2772	irritant dermatitis	DOID:3042	allergic contact dermatitis	0.496063	4	10	1	0.33856
DOID:11394	adult respiratory distress syndrome	DOID:11396	pulmonary edema	0.496063	16	38	2	0.360532
DOID:3030	mucinous adenocarcinoma	DOID:3493	signet ring cell adenocarcinoma	0.496063	4	2	0	1
DOID:14256	adult-onset still's disease	DOID:7148	rheumatoid arthritis	0.496063	3	81	1	1
DOID:14256	adult-onset still's disease	DOID:13189	gout	0.496063	3	25	1	0.489955
DOID:7148	rheumatoid arthritis	DOID:13189	gout	0.496063	81	25	8	2.65722e-05
DOID:4990	essential tremor	DOID:13366	stiff-person syndrome	0.496063	19	2	0	1
DOID:0060058	lymphoma	DOID:4960	bone marrow cancer	0.496063	54	11	6	3.62281e-06
DOID:1025	tuberculoid leprosy	DOID:10887	lepromatous leprosy	0.492063	2	8	2	0.00130243
DOID:5425	ovarian hyperstimulation syndrome	DOID:3781	anovulation	0.492063	5	1	0	1
DOID:13884	sick sinus syndrome	DOID:13209	right bundle branch block	0.492063	4	2	0	1
DOID:13884	sick sinus syndrome	DOID:384	wolff-parkinson-white syndrome	0.492063	4	9	0	1
DOID:13884	sick sinus syndrome	DOID:0050451	brugada syndrome	0.492063	4	1	0	1
DOID:1019	osteomyelitis	DOID:848	arthritis	0.492063	25	24	0	1
DOID:1019	osteomyelitis	DOID:381	arthropathy	0.492063	25	10	1	1
DOID:1019	osteomyelitis	DOID:7147	ankylosing spondylitis	0.492063	25	11	0	1
DOID:14069	cerebral malaria	DOID:14067	plasmodium falciparum malaria	0.492063	2	31	2	0.0116749
DOID:14069	cerebral malaria	DOID:12978	plasmodium vivax malaria	0.492063	2	4	1	0.13552
DOID:263	kidney cancer	DOID:11054	urinary bladder cancer	0.492063	10	51	2	0.288391
DOID:14067	plasmodium falciparum malaria	DOID:12978	plasmodium vivax malaria	0.492063	31	4	2	0.0458865
DOID:8689	anorexia nervosa	DOID:12129	bulimia nervosa	0.492063	3	5	0	1
DOID:1911	endodermal sinus tumor	DOID:3304	germinoma	0.492063	1	2	0	1
DOID:2384	wernicke encephalopathy	DOID:9588	encephalitis	0.492063	1	10	0	1
DOID:2384	wernicke encephalopathy	DOID:6364	migraine	0.492063	1	69	0	1
DOID:2384	wernicke encephalopathy	DOID:649	prion disease	0.492063	1	7	0	1
DOID:2384	wernicke encephalopathy	DOID:2786	cerebellar disease	0.492063	1	1	0	1
DOID:2384	wernicke encephalopathy	DOID:679	basal ganglia disease	0.492063	1	19	0	1
DOID:2384	wernicke encephalopathy	DOID:1826	epilepsy syndrome	0.492063	1	69	0	1
DOID:2384	wernicke encephalopathy	DOID:9428	intracranial hypertension	0.492063	1	8	0	1
DOID:2384	wernicke encephalopathy	DOID:4724	brain edema	0.492063	1	29	0	1
DOID:1508	candidiasis	DOID:12053	cryptococcosis	0.492063	17	4	3	0.00016323
DOID:1508	candidiasis	DOID:13564	aspergillosis	0.492063	17	8	6	4.04405e-10
DOID:1508	candidiasis	DOID:11339	pneumocystosis	0.492063	17	12	0	1
DOID:9970	obesity	DOID:14221	metabolic syndrome x	0.492063	53	14	1	1
DOID:9588	encephalitis	DOID:6364	migraine	0.492063	10	69	0	1
DOID:9588	encephalitis	DOID:649	prion disease	0.492063	10	7	0	1
DOID:9588	encephalitis	DOID:2786	cerebellar disease	0.492063	10	1	0	1
DOID:9588	encephalitis	DOID:679	basal ganglia disease	0.492063	10	19	0	1
DOID:9588	encephalitis	DOID:1826	epilepsy syndrome	0.492063	10	69	0	1
DOID:9588	encephalitis	DOID:9428	intracranial hypertension	0.492063	10	8	0	1
DOID:9588	encephalitis	DOID:4724	brain edema	0.492063	10	29	0	1
DOID:6364	migraine	DOID:649	prion disease	0.492063	69	7	1	1
DOID:6364	migraine	DOID:2786	cerebellar disease	0.492063	69	1	0	1
DOID:6364	migraine	DOID:679	basal ganglia disease	0.492063	69	19	1	1
DOID:6364	migraine	DOID:1826	epilepsy syndrome	0.492063	69	69	4	0.796687
DOID:6364	migraine	DOID:9428	intracranial hypertension	0.492063	69	8	1	1
DOID:6364	migraine	DOID:4724	brain edema	0.492063	69	29	3	0.449451
DOID:1733	cryptosporidiosis	DOID:9965	toxoplasmosis	0.492063	4	11	0	1
DOID:1731	histoplasmosis	DOID:12663	blastomycosis	0.492063	3	5	3	1.37805e-06
DOID:1731	histoplasmosis	DOID:12662	paracoccidioidomycosis	0.492063	3	1	0	1
DOID:1749	squamous cell carcinoma	DOID:3113	papillary carcinoma	0.492063	53	1	0	1
DOID:1749	squamous cell carcinoma	DOID:4552	large cell carcinoma	0.492063	53	7	5	9.43403e-06
DOID:1749	squamous cell carcinoma	DOID:2671	transitional cell carcinoma	0.492063	53	26	9	7.38072e-08
DOID:2361	macrocytic anemia	DOID:12450	pancytopenia	0.492063	2	10	1	0.233101
DOID:401	multidrug-resistant tuberculosis	DOID:2957	pulmonary tuberculosis	0.492063	14	14	7	3.69785e-11
DOID:1063	interstitial nephritis	DOID:2921	glomerulonephritis	0.492063	13	37	3	0.0321937
DOID:1062	fanconi syndrome	DOID:4479	pseudohypoaldosteronism	0.492063	6	1	1	0.111759
DOID:1062	fanconi syndrome	DOID:14219	renal tubular acidosis	0.492063	6	4	1	0.257245
DOID:1062	fanconi syndrome	DOID:0050477	liddle syndrome	0.492063	6	1	0	1
DOID:3805	porokeratosis	DOID:6498	seborrheic keratosis	0.492063	1	1	1	0.0321937
DOID:3627	aortic aneurysm	DOID:3362	coronary aneurysm	0.492063	3	3	0	1
DOID:3627	aortic aneurysm	DOID:10941	intracranial aneurysm	0.492063	3	5	1	0.197652
DOID:10112	sleeping sickness	DOID:12140	chagas disease	0.492063	6	3	0	1
DOID:2320	obstructive lung disease	DOID:11049	meconium aspiration syndrome	0.492063	14	4	0	1
DOID:2320	obstructive lung disease	DOID:3319	lymphangioleiomyomatosis	0.492063	14	1	0	1
DOID:2320	obstructive lung disease	DOID:3082	interstitial lung disease	0.492063	14	5	0	1
DOID:2320	obstructive lung disease	DOID:2942	bronchiolitis	0.492063	14	1	0	1
DOID:2320	obstructive lung disease	DOID:1176	bronchial disease	0.492063	14	19	3	0.0082115
DOID:2320	obstructive lung disease	DOID:11162	respiratory failure	0.492063	14	25	0	1
DOID:9351	diabetes mellitus	DOID:4195	hyperglycemia	0.492063	37	75	14	2.23276e-11
DOID:2321	dyspepsia	DOID:11914	gastroparesis	0.492063	23	4	4	1.38374e-06
DOID:3798	pleural empyema	DOID:10247	pleurisy	0.492063	1	5	0	1
DOID:11202	primary hyperparathyroidism	DOID:12466	secondary hyperparathyroidism	0.492063	1	8	1	0.13552
DOID:13209	right bundle branch block	DOID:384	wolff-parkinson-white syndrome	0.492063	2	9	0	1
DOID:13209	right bundle branch block	DOID:0050451	brugada syndrome	0.492063	2	1	0	1
DOID:3113	papillary carcinoma	DOID:4552	large cell carcinoma	0.492063	1	7	0	1
DOID:3113	papillary carcinoma	DOID:2671	transitional cell carcinoma	0.492063	1	26	0	1
DOID:10128	venous insufficiency	DOID:112	esophageal varix	0.492063	3	6	0	1
DOID:10128	venous insufficiency	DOID:799	varicose veins	0.492063	3	1	0	1
DOID:4676	uremia	DOID:3021	acute kidney failure	0.492063	11	81	0	1
DOID:3145	hyperlipoproteinemia type iii	DOID:13810	familial hypercholesterolemia	0.492063	3	18	2	0.0115275
DOID:3145	hyperlipoproteinemia type iii	DOID:13809	familial combined hyperlipidemia	0.492063	3	6	1	0.218747
DOID:3145	hyperlipoproteinemia type iii	DOID:1171	hyperlipoproteinemia type v	0.492063	3	2	1	0.111759
DOID:615	leukopenia	DOID:12986	leukostasis	0.492063	13	1	0	1
DOID:615	leukopenia	DOID:999	eosinophilia	0.492063	13	20	0	1
DOID:11713	diabetic angiopathy	DOID:9240	erythromelalgia	0.492063	17	5	1	0.524701
DOID:11713	diabetic angiopathy	DOID:10300	raynaud disease	0.492063	17	9	0	1
DOID:12306	vitiligo	DOID:12894	sjogren's syndrome	0.492063	7	10	0	1
DOID:12306	vitiligo	DOID:2988	antiphospholipid syndrome	0.492063	7	7	0	1
DOID:12306	vitiligo	DOID:2987	familial mediterranean fever	0.492063	7	4	0	1
DOID:12306	vitiligo	DOID:12297	vogt-koyanagi-harada disease	0.492063	7	5	0	1
DOID:649	prion disease	DOID:2786	cerebellar disease	0.492063	7	1	0	1
DOID:649	prion disease	DOID:679	basal ganglia disease	0.492063	7	19	0	1
DOID:649	prion disease	DOID:1826	epilepsy syndrome	0.492063	7	69	0	1
DOID:649	prion disease	DOID:9428	intracranial hypertension	0.492063	7	8	0	1
DOID:649	prion disease	DOID:4724	brain edema	0.492063	7	29	0	1
DOID:3362	coronary aneurysm	DOID:10941	intracranial aneurysm	0.492063	3	5	1	0.197652
DOID:848	arthritis	DOID:381	arthropathy	0.492063	24	10	4	0.000149962
DOID:848	arthritis	DOID:7147	ankylosing spondylitis	0.492063	24	11	5	3.61494e-06
DOID:11049	meconium aspiration syndrome	DOID:3319	lymphangioleiomyomatosis	0.492063	4	1	0	1
DOID:11049	meconium aspiration syndrome	DOID:3082	interstitial lung disease	0.492063	4	5	0	1
DOID:11049	meconium aspiration syndrome	DOID:2942	bronchiolitis	0.492063	4	1	0	1
DOID:11049	meconium aspiration syndrome	DOID:1176	bronchial disease	0.492063	4	19	1	0.494563
DOID:11049	meconium aspiration syndrome	DOID:11162	respiratory failure	0.492063	4	25	0	1
DOID:2786	cerebellar disease	DOID:679	basal ganglia disease	0.492063	1	19	0	1
DOID:2786	cerebellar disease	DOID:1826	epilepsy syndrome	0.492063	1	69	0	1
DOID:2786	cerebellar disease	DOID:9428	intracranial hypertension	0.492063	1	8	0	1
DOID:2786	cerebellar disease	DOID:4724	brain edema	0.492063	1	29	0	1
DOID:10824	malignant hypertension	DOID:10591	pre-eclampsia	0.492063	21	23	3	0.03363
DOID:10824	malignant hypertension	DOID:6432	pulmonary hypertension	0.492063	21	49	4	0.0217697
DOID:5082	liver cirrhosis	DOID:2237	hepatitis	0.492063	94	23	4	0.155505
DOID:3319	lymphangioleiomyomatosis	DOID:3082	interstitial lung disease	0.492063	1	5	0	1
DOID:3319	lymphangioleiomyomatosis	DOID:2942	bronchiolitis	0.492063	1	1	0	1
DOID:3319	lymphangioleiomyomatosis	DOID:1176	bronchial disease	0.492063	1	19	0	1
DOID:3319	lymphangioleiomyomatosis	DOID:11162	respiratory failure	0.492063	1	25	0	1
DOID:3310	atopic dermatitis	DOID:3309	neurodermatitis	0.492063	22	1	0	1
DOID:3310	atopic dermatitis	DOID:8741	seborrheic dermatitis	0.492063	22	7	1	0.769235
DOID:3310	atopic dermatitis	DOID:2722	acrodermatitis	0.492063	22	1	0	1
DOID:3310	atopic dermatitis	DOID:2773	contact dermatitis	0.492063	22	12	1	1
DOID:680	tauopathy	DOID:12858	huntington's disease	0.492063	6	19	1	0.631082
DOID:680	tauopathy	DOID:13548	secondary parkinson disease	0.492063	6	30	0	1
DOID:680	tauopathy	DOID:11870	pick's disease	0.492063	6	1	0	1
DOID:680	tauopathy	DOID:3213	demyelinating disease	0.492063	6	9	0	1
DOID:680	tauopathy	DOID:4752	multiple system atrophy	0.492063	6	4	0	1
DOID:679	basal ganglia disease	DOID:1826	epilepsy syndrome	0.492063	19	69	1	1
DOID:679	basal ganglia disease	DOID:9428	intracranial hypertension	0.492063	19	8	0	1
DOID:679	basal ganglia disease	DOID:4724	brain edema	0.492063	19	29	0	1
DOID:182	calcinosis	DOID:12678	hypercalcemia	0.492063	4	18	0	1
DOID:3345	xanthomatosis	DOID:14503	neuronal ceroid-lipofuscinosis	0.492063	1	1	0	1
DOID:3345	xanthomatosis	DOID:9452	fatty liver disease	0.492063	1	50	0	1
DOID:4479	pseudohypoaldosteronism	DOID:14219	renal tubular acidosis	0.492063	1	4	0	1
DOID:4479	pseudohypoaldosteronism	DOID:0050477	liddle syndrome	0.492063	1	1	0	1
DOID:13810	familial hypercholesterolemia	DOID:13809	familial combined hyperlipidemia	0.492063	18	6	5	2.02578e-08
DOID:13810	familial hypercholesterolemia	DOID:1171	hyperlipoproteinemia type v	0.492063	18	2	2	0.00496728
DOID:13809	familial combined hyperlipidemia	DOID:1171	hyperlipoproteinemia type v	0.492063	6	2	2	0.000767449
DOID:12387	nephrogenic diabetes insipidus	DOID:13068	renal osteodystrophy	0.492063	12	5	0	1
DOID:10609	rickets	DOID:4254	osteosclerosis	0.492063	6	2	0	1
DOID:10609	rickets	DOID:10573	osteomalacia	0.492063	6	5	1	0.286098
DOID:0001816	angiosarcoma	DOID:4233	clear cell sarcoma	0.492063	3	1	0	1
DOID:14503	neuronal ceroid-lipofuscinosis	DOID:9452	fatty liver disease	0.492063	1	50	0	1
DOID:3309	neurodermatitis	DOID:8741	seborrheic dermatitis	0.492063	1	7	0	1
DOID:3309	neurodermatitis	DOID:2722	acrodermatitis	0.492063	1	1	0	1
DOID:3309	neurodermatitis	DOID:2773	contact dermatitis	0.492063	1	12	0	1
DOID:12894	sjogren's syndrome	DOID:2988	antiphospholipid syndrome	0.492063	10	7	0	1
DOID:12894	sjogren's syndrome	DOID:2987	familial mediterranean fever	0.492063	10	4	1	0.33856
DOID:12894	sjogren's syndrome	DOID:12297	vogt-koyanagi-harada disease	0.492063	10	5	0	1
DOID:1657	ventricular septal defect	DOID:1882	atrial heart septal defect	0.492063	1	1	0	1
DOID:8741	seborrheic dermatitis	DOID:2722	acrodermatitis	0.492063	7	1	0	1
DOID:8741	seborrheic dermatitis	DOID:2773	contact dermatitis	0.492063	7	12	0	1
DOID:384	wolff-parkinson-white syndrome	DOID:0050451	brugada syndrome	0.492063	9	1	0	1
DOID:381	arthropathy	DOID:7147	ankylosing spondylitis	0.492063	10	11	4	7.96859e-06
DOID:112	esophageal varix	DOID:799	varicose veins	0.492063	6	1	0	1
DOID:12986	leukostasis	DOID:999	eosinophilia	0.492063	1	20	0	1
DOID:12858	huntington's disease	DOID:13548	secondary parkinson disease	0.492063	19	30	1	1
DOID:12858	huntington's disease	DOID:11870	pick's disease	0.492063	19	1	0	1
DOID:12858	huntington's disease	DOID:3213	demyelinating disease	0.492063	19	9	0	1
DOID:12858	huntington's disease	DOID:4752	multiple system atrophy	0.492063	19	4	0	1
DOID:12849	autistic disorder	DOID:0050432	asperger syndrome	0.492063	42	2	1	0.521391
DOID:1826	epilepsy syndrome	DOID:9428	intracranial hypertension	0.492063	69	8	1	1
DOID:1826	epilepsy syndrome	DOID:4724	brain edema	0.492063	69	29	3	0.449451
DOID:9428	intracranial hypertension	DOID:4724	brain edema	0.492063	8	29	3	0.00537708
DOID:8577	ulcerative colitis	DOID:8778	crohn's disease	0.492063	32	25	12	0
DOID:12053	cryptococcosis	DOID:13564	aspergillosis	0.492063	4	8	2	0.00532367
DOID:12053	cryptococcosis	DOID:11339	pneumocystosis	0.492063	4	12	0	1
DOID:12801	mucopolysaccharidosis iii	DOID:12802	mucopolysaccharidosis i	0.492063	3	1	0	1
DOID:11563	retinal vasculitis	DOID:3049	churg-strauss syndrome	0.492063	1	7	0	1
DOID:2213	hemorrhagic disease	DOID:2452	thrombophilia	0.492063	4	6	0	1
DOID:2988	antiphospholipid syndrome	DOID:2987	familial mediterranean fever	0.492063	7	4	0	1
DOID:2988	antiphospholipid syndrome	DOID:12297	vogt-koyanagi-harada disease	0.492063	7	5	0	1
DOID:2987	familial mediterranean fever	DOID:12297	vogt-koyanagi-harada disease	0.492063	4	5	0	1
DOID:9470	bacterial meningitis	DOID:10310	viral meningitis	0.492063	32	1	0	1
DOID:9651	systolic heart failure	DOID:8515	cor pulmonale	0.492063	1	2	0	1
DOID:3082	interstitial lung disease	DOID:2942	bronchiolitis	0.492063	5	1	0	1
DOID:3082	interstitial lung disease	DOID:1176	bronchial disease	0.492063	5	19	0	1
DOID:3082	interstitial lung disease	DOID:11162	respiratory failure	0.492063	5	25	2	0.0483739
DOID:2722	acrodermatitis	DOID:2773	contact dermatitis	0.492063	1	12	0	1
DOID:9240	erythromelalgia	DOID:10300	raynaud disease	0.492063	5	9	0	1
DOID:2942	bronchiolitis	DOID:1176	bronchial disease	0.492063	1	19	1	0.228381
DOID:2942	bronchiolitis	DOID:11162	respiratory failure	0.492063	1	25	0	1
DOID:13564	aspergillosis	DOID:11339	pneumocystosis	0.492063	8	12	0	1
DOID:13548	secondary parkinson disease	DOID:11870	pick's disease	0.492063	30	1	0	1
DOID:13548	secondary parkinson disease	DOID:3213	demyelinating disease	0.492063	30	9	0	1
DOID:13548	secondary parkinson disease	DOID:4752	multiple system atrophy	0.492063	30	4	1	0.652003
DOID:1176	bronchial disease	DOID:11162	respiratory failure	0.492063	19	25	2	0.275459
DOID:4254	osteosclerosis	DOID:10573	osteomalacia	0.492063	2	5	0	1
DOID:13724	scurvy	DOID:13381	pernicious anemia	0.492063	1	3	0	1
DOID:12211	filarial elephantiasis	DOID:11678	onchocerciasis	0.492063	3	4	3	6.00024e-07
DOID:4552	large cell carcinoma	DOID:2671	transitional cell carcinoma	0.492063	7	26	4	4.42894e-05
DOID:9155	mucocutaneous leishmaniasis	DOID:9146	visceral leishmaniasis	0.492063	7	22	5	1.64144e-07
DOID:9155	mucocutaneous leishmaniasis	DOID:9111	cutaneous leishmaniasis	0.492063	7	22	7	0
DOID:9146	visceral leishmaniasis	DOID:9111	cutaneous leishmaniasis	0.492063	22	22	11	0
DOID:11335	sarcoidosis	DOID:6688	autoimmune lymphoproliferative syndrome	0.492063	5	2	0	1
DOID:11335	sarcoidosis	DOID:4371	schnitzler syndrome	0.492063	5	1	1	0.102187
DOID:10591	pre-eclampsia	DOID:6432	pulmonary hypertension	0.492063	23	49	3	0.181134
DOID:11870	pick's disease	DOID:3213	demyelinating disease	0.492063	1	9	0	1
DOID:11870	pick's disease	DOID:4752	multiple system atrophy	0.492063	1	4	0	1
DOID:6688	autoimmune lymphoproliferative syndrome	DOID:4371	schnitzler syndrome	0.492063	2	1	0	1
DOID:3213	demyelinating disease	DOID:4752	multiple system atrophy	0.492063	9	4	0	1
DOID:12663	blastomycosis	DOID:12662	paracoccidioidomycosis	0.492063	5	1	0	1
DOID:14219	renal tubular acidosis	DOID:0050477	liddle syndrome	0.492063	4	1	0	1
DOID:4193	intracranial thrombosis	DOID:13027	transient global amnesia	0.491479	5	3	0	1
DOID:13027	transient global amnesia	DOID:13089	intracranial arterial disease	0.491479	3	1	0	1
DOID:13027	transient global amnesia	DOID:3407	carotid artery disease	0.491479	3	3	0	1
DOID:13027	transient global amnesia	DOID:3455	cerebrovascular accident	0.491479	3	53	0	1
DOID:13027	transient global amnesia	DOID:13100	intracranial vasospasm	0.491479	3	27	0	1
DOID:13027	transient global amnesia	DOID:4372	intracranial embolism	0.491479	3	3	0	1
DOID:3572	intracranial sinus thrombosis	DOID:3410	carotid artery thrombosis	0.488	8	2	0	1
DOID:9500	leukocyte disease	DOID:2355	anemia	0.483871	2	35	0	1
DOID:9500	leukocyte disease	DOID:1247	blood coagulation disease	0.483871	2	4	0	1
DOID:9500	leukocyte disease	DOID:4961	bone marrow disease	0.483871	2	9	0	1
DOID:8869	neuromyelitis optica	DOID:607	paraplegia	0.483871	1	3	0	1
DOID:8869	neuromyelitis optica	DOID:1289	neurodegenerative disease	0.483871	1	24	0	1
DOID:8869	neuromyelitis optica	DOID:319	spinal cord disease	0.483871	1	9	0	1
DOID:8869	neuromyelitis optica	DOID:322	myelitis	0.483871	1	1	0	1
DOID:8869	neuromyelitis optica	DOID:936	brain disease	0.483871	1	23	0	1
DOID:8869	neuromyelitis optica	DOID:9471	meningitis	0.483871	1	19	0	1
DOID:8869	neuromyelitis optica	DOID:0050425	restless legs syndrome	0.483871	1	13	0	1
DOID:8869	neuromyelitis optica	DOID:10554	meningoencephalitis	0.483871	1	7	1	0.125343
DOID:1024	leprosy	DOID:11405	diphtheria	0.483871	6	7	1	0.348454
DOID:1024	leprosy	DOID:13622	campylobacteriosis	0.483871	6	2	0	1
DOID:1024	leprosy	DOID:11077	brucellosis	0.483871	6	2	1	0.171863
DOID:1024	leprosy	DOID:7427	anthrax disease	0.483871	6	1	0	1
DOID:1024	leprosy	DOID:11729	lyme disease	0.483871	6	2	0	1
DOID:1024	leprosy	DOID:13258	typhoid fever	0.483871	6	2	0	1
DOID:1024	leprosy	DOID:12385	shigellosis	0.483871	6	2	0	1
DOID:1024	leprosy	DOID:399	tuberculosis	0.483871	6	25	2	0.0642058
DOID:1024	leprosy	DOID:7551	gonorrhea	0.483871	6	13	0	1
DOID:1024	leprosy	DOID:2755	mycobacterium avium complex disease	0.483871	6	2	0	1
DOID:1024	leprosy	DOID:11338	tetanus	0.483871	6	9	0	1
DOID:1024	leprosy	DOID:11573	listeriosis	0.483871	6	1	0	1
DOID:7475	diverticulitis	DOID:0050589	inflammatory bowel disease	0.483871	4	21	1	0.52087
DOID:7475	diverticulitis	DOID:1285	rectal disease	0.483871	4	3	0	1
DOID:7475	diverticulitis	DOID:10602	steatorrhea	0.483871	4	1	0	1
DOID:7475	diverticulitis	DOID:5353	colonic disease	0.483871	4	2	0	1
DOID:1557	hypersensitivity reaction type iii disease	DOID:417	hypersensitivity reaction type ii disease	0.483871	3	13	0	1
DOID:1557	hypersensitivity reaction type iii disease	DOID:1205	hypersensitivity reaction type i disease	0.483871	3	28	0	1
DOID:5773	oral submucous fibrosis	DOID:1091	tooth disease	0.483871	1	1	0	1
DOID:5773	oral submucous fibrosis	DOID:9655	oral mucosa leukoplakia	0.483871	1	2	0	1
DOID:5773	oral submucous fibrosis	DOID:9637	stomatitis	0.483871	1	3	0	1
DOID:5773	oral submucous fibrosis	DOID:4331	burning mouth syndrome	0.483871	1	1	0	1
DOID:8478	actinomycosis	DOID:14115	toxic shock syndrome	0.483871	6	41	0	1
DOID:8478	actinomycosis	DOID:1116	pertussis	0.483871	6	1	0	1
DOID:8670	eating disorder	DOID:1094	attention deficit hyperactivity disorder	0.483871	6	222	3	0.198849
DOID:8670	eating disorder	DOID:1059	intellectual disability	0.483871	6	2	0	1
DOID:8670	eating disorder	DOID:2303	stereotypic movement disorder	0.483871	6	25	0	1
DOID:8670	eating disorder	DOID:9923	developmental coordination disorder	0.483871	6	5	0	1
DOID:8670	eating disorder	DOID:8927	learning disability	0.483871	6	67	0	1
DOID:8670	eating disorder	DOID:12995	conduct disorder	0.483871	6	18	0	1
DOID:1529	penile disease	DOID:12336	male infertility	0.483871	26	8	0	1
DOID:1529	penile disease	DOID:11997	spermatocele	0.483871	26	2	0	1
DOID:1529	penile disease	DOID:2519	testicular disease	0.483871	26	13	1	1
DOID:1529	penile disease	DOID:47	prostate disease	0.483871	26	3	0	1
DOID:456	ascariasis	DOID:1080	filariasis	0.483871	6	1	0	1
DOID:456	ascariasis	DOID:1496	echinococcosis	0.483871	6	4	2	0.00325836
DOID:456	ascariasis	DOID:0050596	taeniasis	0.483871	6	2	1	0.171863
DOID:456	ascariasis	DOID:1252	trichuriasis	0.483871	6	2	1	0.171863
DOID:456	ascariasis	DOID:13768	opisthorchiasis	0.483871	6	1	0	1
DOID:456	ascariasis	DOID:10955	strongyloidiasis	0.483871	6	5	1	0.286098
DOID:1724	duodenal ulcer	DOID:10808	gastric ulcer	0.483871	34	108	18	0
DOID:1921	klinefelter's syndrome	DOID:11983	prader-willi syndrome	0.483871	1	1	0	1
DOID:1921	klinefelter's syndrome	DOID:14447	gonadal dysgenesis	0.483871	1	2	0	1
DOID:1921	klinefelter's syndrome	DOID:14250	down syndrome	0.483871	1	1	0	1
DOID:1003	pelvic inflammatory disease	DOID:2273	vulvovaginitis	0.483871	7	1	0	1
DOID:1003	pelvic inflammatory disease	DOID:121	vaginal disease	0.483871	7	6	0	1
DOID:1003	pelvic inflammatory disease	DOID:1100	ovarian disease	0.483871	7	1	0	1
DOID:1003	pelvic inflammatory disease	DOID:2059	vulvar disease	0.483871	7	2	0	1
DOID:1003	pelvic inflammatory disease	DOID:727	premenstrual tension	0.483871	7	9	0	1
DOID:1003	pelvic inflammatory disease	DOID:13938	amenorrhea	0.483871	7	1	0	1
DOID:2355	anemia	DOID:1247	blood coagulation disease	0.483871	35	4	0	1
DOID:2355	anemia	DOID:4961	bone marrow disease	0.483871	35	9	2	0.171863
DOID:417	hypersensitivity reaction type ii disease	DOID:1205	hypersensitivity reaction type i disease	0.483871	13	28	0	1
DOID:1094	attention deficit hyperactivity disorder	DOID:1059	intellectual disability	0.483871	222	2	2	0.189901
DOID:1094	attention deficit hyperactivity disorder	DOID:2303	stereotypic movement disorder	0.483871	222	25	13	5.25924e-07
DOID:1094	attention deficit hyperactivity disorder	DOID:9923	developmental coordination disorder	0.483871	222	5	1	1
DOID:1094	attention deficit hyperactivity disorder	DOID:8927	learning disability	0.483871	222	67	13	0.0259601
DOID:1094	attention deficit hyperactivity disorder	DOID:12995	conduct disorder	0.483871	222	18	8	0.00152372
DOID:11405	diphtheria	DOID:13622	campylobacteriosis	0.483871	7	2	0	1
DOID:11405	diphtheria	DOID:11077	brucellosis	0.483871	7	2	1	0.189901
DOID:11405	diphtheria	DOID:7427	anthrax disease	0.483871	7	1	0	1
DOID:11405	diphtheria	DOID:11729	lyme disease	0.483871	7	2	0	1
DOID:11405	diphtheria	DOID:13258	typhoid fever	0.483871	7	2	0	1
DOID:11405	diphtheria	DOID:12385	shigellosis	0.483871	7	2	0	1
DOID:11405	diphtheria	DOID:399	tuberculosis	0.483871	7	25	1	0.84043
DOID:11405	diphtheria	DOID:7551	gonorrhea	0.483871	7	13	0	1
DOID:11405	diphtheria	DOID:2755	mycobacterium avium complex disease	0.483871	7	2	0	1
DOID:11405	diphtheria	DOID:11338	tetanus	0.483871	7	9	0	1
DOID:11405	diphtheria	DOID:11573	listeriosis	0.483871	7	1	1	0.125343
DOID:1091	tooth disease	DOID:9655	oral mucosa leukoplakia	0.483871	1	2	0	1
DOID:1091	tooth disease	DOID:9637	stomatitis	0.483871	1	3	0	1
DOID:1091	tooth disease	DOID:4331	burning mouth syndrome	0.483871	1	1	0	1
DOID:811	lipodystrophy	DOID:0050185	erythema multiforme	0.483871	1	4	0	1
DOID:811	lipodystrophy	DOID:3134	facial dermatosis	0.483871	1	4	0	1
DOID:811	lipodystrophy	DOID:3156	incontinentia pigmenti achromians	0.483871	1	2	0	1
DOID:811	lipodystrophy	DOID:3158	hand dermatosis	0.483871	1	3	0	1
DOID:811	lipodystrophy	DOID:161	keratosis	0.483871	1	1	0	1
DOID:811	lipodystrophy	DOID:8881	rosacea	0.483871	1	13	0	1
DOID:811	lipodystrophy	DOID:2723	dermatitis	0.483871	1	7	0	1
DOID:811	lipodystrophy	DOID:0050426	stevens-johnson syndrome	0.483871	1	3	0	1
DOID:811	lipodystrophy	DOID:0050429	hailey-hailey disease	0.483871	1	2	0	1
DOID:811	lipodystrophy	DOID:530	eyelid disease	0.483871	1	5	0	1
DOID:811	lipodystrophy	DOID:3488	cellulitis	0.483871	1	13	0	1
DOID:811	lipodystrophy	DOID:0050486	exanthem	0.483871	1	6	0	1
DOID:9598	fasciitis	DOID:3141	mucinoses	0.483871	1	1	0	1
DOID:9598	fasciitis	DOID:854	collagen disease	0.483871	1	1	0	1
DOID:9598	fasciitis	DOID:2703	synovitis	0.483871	1	9	1	0.146126
DOID:9598	fasciitis	DOID:1586	rheumatic fever	0.483871	1	4	0	1
DOID:2868	arterial occlusive disease	DOID:2403	aneurysm disease	0.483871	11	5	0	1
DOID:2868	arterial occlusive disease	DOID:865	vasculitis	0.483871	11	11	0	1
DOID:2868	arterial occlusive disease	DOID:326	ischemia	0.483871	11	47	1	1
DOID:2868	arterial occlusive disease	DOID:341	peripheral vascular disease	0.483871	11	9	1	0.577423
DOID:2868	arterial occlusive disease	DOID:9286	priapism	0.483871	11	8	0	1
DOID:2868	arterial occlusive disease	DOID:9477	pulmonary embolism	0.483871	11	21	5	1.93471e-06
DOID:2868	arterial occlusive disease	DOID:520	aortic disease	0.483871	11	6	0	1
DOID:2868	arterial occlusive disease	DOID:10763	hypertension	0.483871	11	329	2	1
DOID:409	liver disease	DOID:9741	biliary tract disease	0.483871	45	4	0	1
DOID:2113	coccidiosis	DOID:10113	trypanosomiasis	0.483871	2	3	0	1
DOID:2113	coccidiosis	DOID:12365	malaria	0.483871	2	32	0	1
DOID:2113	coccidiosis	DOID:9065	leishmaniasis	0.483871	2	17	1	0.311904
DOID:2113	coccidiosis	DOID:10718	giardiasis	0.483871	2	7	0	1
DOID:2113	coccidiosis	DOID:9181	amebiasis	0.483871	2	7	0	1
DOID:1059	intellectual disability	DOID:2303	stereotypic movement disorder	0.483871	2	25	2	0.00845538
DOID:1059	intellectual disability	DOID:9923	developmental coordination disorder	0.483871	2	5	0	1
DOID:1059	intellectual disability	DOID:8927	learning disability	0.483871	2	67	1	0.709972
DOID:1059	intellectual disability	DOID:12995	conduct disorder	0.483871	2	18	1	0.318832
DOID:13622	campylobacteriosis	DOID:11077	brucellosis	0.483871	2	2	0	1
DOID:13622	campylobacteriosis	DOID:7427	anthrax disease	0.483871	2	1	0	1
DOID:13622	campylobacteriosis	DOID:11729	lyme disease	0.483871	2	2	0	1
DOID:13622	campylobacteriosis	DOID:13258	typhoid fever	0.483871	2	2	0	1
DOID:13622	campylobacteriosis	DOID:12385	shigellosis	0.483871	2	2	0	1
DOID:13622	campylobacteriosis	DOID:399	tuberculosis	0.483871	2	25	1	0.38719
DOID:13622	campylobacteriosis	DOID:7551	gonorrhea	0.483871	2	13	0	1
DOID:13622	campylobacteriosis	DOID:2755	mycobacterium avium complex disease	0.483871	2	2	0	1
DOID:13622	campylobacteriosis	DOID:11338	tetanus	0.483871	2	9	0	1
DOID:13622	campylobacteriosis	DOID:11573	listeriosis	0.483871	2	1	0	1
DOID:2303	stereotypic movement disorder	DOID:9923	developmental coordination disorder	0.483871	25	5	0	1
DOID:2303	stereotypic movement disorder	DOID:8927	learning disability	0.483871	25	67	4	0.0873775
DOID:2303	stereotypic movement disorder	DOID:12995	conduct disorder	0.483871	25	18	2	0.260156
DOID:1080	filariasis	DOID:1496	echinococcosis	0.483871	1	4	0	1
DOID:1080	filariasis	DOID:0050596	taeniasis	0.483871	1	2	0	1
DOID:1080	filariasis	DOID:1252	trichuriasis	0.483871	1	2	0	1
DOID:1080	filariasis	DOID:13768	opisthorchiasis	0.483871	1	1	0	1
DOID:1080	filariasis	DOID:10955	strongyloidiasis	0.483871	1	5	1	0.102187
DOID:1074	kidney failure	DOID:9409	diabetes insipidus	0.483871	38	7	1	1
DOID:1074	kidney failure	DOID:2983	anuria	0.483871	38	1	0	1
DOID:1074	kidney failure	DOID:2975	cystic kidney	0.483871	38	4	1	0.766668
DOID:1074	kidney failure	DOID:2527	nephrosis	0.483871	38	15	0	1
DOID:1074	kidney failure	DOID:10952	nephritis	0.483871	38	9	0	1
DOID:1074	kidney failure	DOID:585	nephrolithiasis	0.483871	38	6	1	1
DOID:1074	kidney failure	DOID:576	proteinuria	0.483871	38	108	12	5.73259e-07
DOID:2825	nose disease	DOID:10456	tonsillitis	0.483871	5	9	0	1
DOID:2825	nose disease	DOID:10459	common cold	0.483871	5	11	2	0.0132555
DOID:2825	nose disease	DOID:2275	pharyngitis	0.483871	5	14	2	0.0196038
DOID:2825	nose disease	DOID:786	laryngeal disease	0.483871	5	5	0	1
DOID:1787	pericarditis	DOID:6000	congestive heart failure	0.483871	10	145	1	1
DOID:1787	pericarditis	DOID:4079	heart valve disease	0.483871	10	4	0	1
DOID:10113	trypanosomiasis	DOID:12365	malaria	0.483871	3	32	0	1
DOID:10113	trypanosomiasis	DOID:9065	leishmaniasis	0.483871	3	17	3	5.08036e-05
DOID:10113	trypanosomiasis	DOID:10718	giardiasis	0.483871	3	7	0	1
DOID:10113	trypanosomiasis	DOID:9181	amebiasis	0.483871	3	7	1	0.239432
DOID:607	paraplegia	DOID:1289	neurodegenerative disease	0.483871	3	24	0	1
DOID:607	paraplegia	DOID:319	spinal cord disease	0.483871	3	9	0	1
DOID:607	paraplegia	DOID:322	myelitis	0.483871	3	1	0	1
DOID:607	paraplegia	DOID:936	brain disease	0.483871	3	23	0	1
DOID:607	paraplegia	DOID:9471	meningitis	0.483871	3	19	0	1
DOID:607	paraplegia	DOID:0050425	restless legs syndrome	0.483871	3	13	1	0.3359
DOID:607	paraplegia	DOID:10554	meningoencephalitis	0.483871	3	7	0	1
DOID:12336	male infertility	DOID:11997	spermatocele	0.483871	8	2	0	1
DOID:12336	male infertility	DOID:2519	testicular disease	0.483871	8	13	3	0.000704296
DOID:12336	male infertility	DOID:47	prostate disease	0.483871	8	3	0	1
DOID:3119	gastrointestinal system cancer	DOID:5093	thoracic cancer	0.483871	21	2	1	0.348454
DOID:3119	gastrointestinal system cancer	DOID:170	endocrine gland cancer	0.483871	21	2	0	1
DOID:3119	gastrointestinal system cancer	DOID:3093	nervous system cancer	0.483871	21	3	2	0.0147981
DOID:10456	tonsillitis	DOID:10459	common cold	0.483871	9	11	0	1
DOID:10456	tonsillitis	DOID:2275	pharyngitis	0.483871	9	14	4	1.31901e-05
DOID:10456	tonsillitis	DOID:786	laryngeal disease	0.483871	9	5	0	1
DOID:2403	aneurysm disease	DOID:865	vasculitis	0.483871	5	11	2	0.0132555
DOID:2403	aneurysm disease	DOID:326	ischemia	0.483871	5	47	0	1
DOID:2403	aneurysm disease	DOID:341	peripheral vascular disease	0.483871	5	9	0	1
DOID:2403	aneurysm disease	DOID:9286	priapism	0.483871	5	8	0	1
DOID:2403	aneurysm disease	DOID:9477	pulmonary embolism	0.483871	5	21	0	1
DOID:2403	aneurysm disease	DOID:520	aortic disease	0.483871	5	6	0	1
DOID:2403	aneurysm disease	DOID:10763	hypertension	0.483871	5	329	0	1
DOID:10459	common cold	DOID:2275	pharyngitis	0.483871	11	14	1	0.769235
DOID:10459	common cold	DOID:786	laryngeal disease	0.483871	11	5	1	0.406775
DOID:0050589	inflammatory bowel disease	DOID:1285	rectal disease	0.483871	21	3	0	1
DOID:0050589	inflammatory bowel disease	DOID:10602	steatorrhea	0.483871	21	1	0	1
DOID:0050589	inflammatory bowel disease	DOID:5353	colonic disease	0.483871	21	2	0	1
DOID:0050185	erythema multiforme	DOID:3134	facial dermatosis	0.483871	4	4	1	0.205348
DOID:0050185	erythema multiforme	DOID:3156	incontinentia pigmenti achromians	0.483871	4	2	0	1
DOID:0050185	erythema multiforme	DOID:3158	hand dermatosis	0.483871	4	3	0	1
DOID:0050185	erythema multiforme	DOID:161	keratosis	0.483871	4	1	0	1
DOID:0050185	erythema multiforme	DOID:8881	rosacea	0.483871	4	13	1	0.396045
DOID:0050185	erythema multiforme	DOID:2723	dermatitis	0.483871	4	7	0	1
DOID:0050185	erythema multiforme	DOID:0050426	stevens-johnson syndrome	0.483871	4	3	1	0.171863
DOID:0050185	erythema multiforme	DOID:0050429	hailey-hailey disease	0.483871	4	2	0	1
DOID:0050185	erythema multiforme	DOID:530	eyelid disease	0.483871	4	5	0	1
DOID:0050185	erythema multiforme	DOID:3488	cellulitis	0.483871	4	13	1	0.396045
DOID:0050185	erythema multiforme	DOID:0050486	exanthem	0.483871	4	6	0	1
DOID:3141	mucinoses	DOID:854	collagen disease	0.483871	1	1	0	1
DOID:3141	mucinoses	DOID:2703	synovitis	0.483871	1	9	0	1
DOID:3141	mucinoses	DOID:1586	rheumatic fever	0.483871	1	4	0	1
DOID:9923	developmental coordination disorder	DOID:8927	learning disability	0.483871	5	67	0	1
DOID:9923	developmental coordination disorder	DOID:12995	conduct disorder	0.483871	5	18	0	1
DOID:3134	facial dermatosis	DOID:3156	incontinentia pigmenti achromians	0.483871	4	2	0	1
DOID:3134	facial dermatosis	DOID:3158	hand dermatosis	0.483871	4	3	0	1
DOID:3134	facial dermatosis	DOID:161	keratosis	0.483871	4	1	0	1
DOID:3134	facial dermatosis	DOID:8881	rosacea	0.483871	4	13	0	1
DOID:3134	facial dermatosis	DOID:2723	dermatitis	0.483871	4	7	1	0.27782
DOID:3134	facial dermatosis	DOID:0050426	stevens-johnson syndrome	0.483871	4	3	1	0.171863
DOID:3134	facial dermatosis	DOID:0050429	hailey-hailey disease	0.483871	4	2	0	1
DOID:3134	facial dermatosis	DOID:530	eyelid disease	0.483871	4	5	0	1
DOID:3134	facial dermatosis	DOID:3488	cellulitis	0.483871	4	13	0	1
DOID:3134	facial dermatosis	DOID:0050486	exanthem	0.483871	4	6	0	1
DOID:4184	pseudohypoparathyroidism	DOID:0050605	acrodermatitis enteropathica	0.483871	1	1	0	1
DOID:4184	pseudohypoparathyroidism	DOID:0050445	x-linked hypophosphatemia	0.483871	1	4	1	0.0873775
DOID:12365	malaria	DOID:9065	leishmaniasis	0.483871	32	17	1	1
DOID:12365	malaria	DOID:10718	giardiasis	0.483871	32	7	0	1
DOID:12365	malaria	DOID:9181	amebiasis	0.483871	32	7	0	1
DOID:9296	cleft lip	DOID:674	cleft palate	0.483871	3	10	3	1.15013e-05
DOID:3762	cytochrome-c oxidase deficiency	DOID:699	mitochondrial myopathy	0.483871	1	3	0	1
DOID:3156	incontinentia pigmenti achromians	DOID:3158	hand dermatosis	0.483871	2	3	0	1
DOID:3156	incontinentia pigmenti achromians	DOID:161	keratosis	0.483871	2	1	0	1
DOID:3156	incontinentia pigmenti achromians	DOID:8881	rosacea	0.483871	2	13	0	1
DOID:3156	incontinentia pigmenti achromians	DOID:2723	dermatitis	0.483871	2	7	0	1
DOID:3156	incontinentia pigmenti achromians	DOID:0050426	stevens-johnson syndrome	0.483871	2	3	0	1
DOID:3156	incontinentia pigmenti achromians	DOID:0050429	hailey-hailey disease	0.483871	2	2	0	1
DOID:3156	incontinentia pigmenti achromians	DOID:530	eyelid disease	0.483871	2	5	0	1
DOID:3156	incontinentia pigmenti achromians	DOID:3488	cellulitis	0.483871	2	13	0	1
DOID:3156	incontinentia pigmenti achromians	DOID:0050486	exanthem	0.483871	2	6	0	1
DOID:3158	hand dermatosis	DOID:161	keratosis	0.483871	3	1	0	1
DOID:3158	hand dermatosis	DOID:8881	rosacea	0.483871	3	13	0	1
DOID:3158	hand dermatosis	DOID:2723	dermatitis	0.483871	3	7	0	1
DOID:3158	hand dermatosis	DOID:0050426	stevens-johnson syndrome	0.483871	3	3	0	1
DOID:3158	hand dermatosis	DOID:0050429	hailey-hailey disease	0.483871	3	2	0	1
DOID:3158	hand dermatosis	DOID:530	eyelid disease	0.483871	3	5	0	1
DOID:3158	hand dermatosis	DOID:3488	cellulitis	0.483871	3	13	0	1
DOID:3158	hand dermatosis	DOID:0050486	exanthem	0.483871	3	6	0	1
DOID:10685	separation anxiety disorder	DOID:2055	post-traumatic stress disorder	0.483871	1	22	0	1
DOID:10685	separation anxiety disorder	DOID:594	panic disorder	0.483871	1	24	0	1
DOID:10685	separation anxiety disorder	DOID:4964	neurotic disorder	0.483871	1	4	0	1
DOID:11465	autonomic nervous system disease	DOID:573	nerve compression syndrome	0.483871	14	3	0	1
DOID:670	amphetamine abuse	DOID:1574	alcohol abuse	0.483871	45	24	3	0.171863
DOID:865	vasculitis	DOID:326	ischemia	0.483871	11	47	0	1
DOID:865	vasculitis	DOID:341	peripheral vascular disease	0.483871	11	9	0	1
DOID:865	vasculitis	DOID:9286	priapism	0.483871	11	8	0	1
DOID:865	vasculitis	DOID:9477	pulmonary embolism	0.483871	11	21	0	1
DOID:865	vasculitis	DOID:520	aortic disease	0.483871	11	6	0	1
DOID:865	vasculitis	DOID:10763	hypertension	0.483871	11	329	2	1
DOID:11077	brucellosis	DOID:7427	anthrax disease	0.483871	2	1	0	1
DOID:11077	brucellosis	DOID:11729	lyme disease	0.483871	2	2	0	1
DOID:11077	brucellosis	DOID:13258	typhoid fever	0.483871	2	2	0	1
DOID:11077	brucellosis	DOID:12385	shigellosis	0.483871	2	2	0	1
DOID:11077	brucellosis	DOID:399	tuberculosis	0.483871	2	25	1	0.38719
DOID:11077	brucellosis	DOID:7551	gonorrhea	0.483871	2	13	0	1
DOID:11077	brucellosis	DOID:2755	mycobacterium avium complex disease	0.483871	2	2	0	1
DOID:11077	brucellosis	DOID:11338	tetanus	0.483871	2	9	0	1
DOID:11077	brucellosis	DOID:11573	listeriosis	0.483871	2	1	0	1
DOID:854	collagen disease	DOID:2703	synovitis	0.483871	1	9	0	1
DOID:854	collagen disease	DOID:1586	rheumatic fever	0.483871	1	4	0	1
DOID:5093	thoracic cancer	DOID:170	endocrine gland cancer	0.483871	2	2	0	1
DOID:5093	thoracic cancer	DOID:3093	nervous system cancer	0.483871	2	3	1	0.111759
DOID:11963	esophagitis	DOID:9206	barrett's esophagus	0.483871	11	6	4	8.22071e-07
DOID:1247	blood coagulation disease	DOID:4961	bone marrow disease	0.483871	4	9	1	0.318832
DOID:3312	bipolar disorder	DOID:12139	dysthymic disorder	0.483871	53	6	2	0.169761
DOID:12176	goiter	DOID:1459	hypothyroidism	0.483871	5	14	1	0.471473
DOID:12176	goiter	DOID:7997	thyrotoxicosis	0.483871	5	10	0	1
DOID:12176	goiter	DOID:7998	hyperthyroidism	0.483871	5	12	1	0.426342
DOID:1496	echinococcosis	DOID:0050596	taeniasis	0.483871	4	2	1	0.13552
DOID:1496	echinococcosis	DOID:1252	trichuriasis	0.483871	4	2	0	1
DOID:1496	echinococcosis	DOID:13768	opisthorchiasis	0.483871	4	1	0	1
DOID:1496	echinococcosis	DOID:10955	strongyloidiasis	0.483871	4	5	0	1
DOID:11983	prader-willi syndrome	DOID:14447	gonadal dysgenesis	0.483871	1	2	0	1
DOID:11983	prader-willi syndrome	DOID:14250	down syndrome	0.483871	1	1	1	0.0321937
DOID:170	endocrine gland cancer	DOID:3093	nervous system cancer	0.483871	2	3	0	1
DOID:7427	anthrax disease	DOID:11729	lyme disease	0.483871	1	2	0	1
DOID:7427	anthrax disease	DOID:13258	typhoid fever	0.483871	1	2	1	0.0538766
DOID:7427	anthrax disease	DOID:12385	shigellosis	0.483871	1	2	0	1
DOID:7427	anthrax disease	DOID:399	tuberculosis	0.483871	1	25	1	0.263384
DOID:7427	anthrax disease	DOID:7551	gonorrhea	0.483871	1	13	1	0.181134
DOID:7427	anthrax disease	DOID:2755	mycobacterium avium complex disease	0.483871	1	2	1	0.0538766
DOID:7427	anthrax disease	DOID:11338	tetanus	0.483871	1	9	0	1
DOID:7427	anthrax disease	DOID:11573	listeriosis	0.483871	1	1	0	1
DOID:11997	spermatocele	DOID:2519	testicular disease	0.483871	2	13	0	1
DOID:11997	spermatocele	DOID:47	prostate disease	0.483871	2	3	0	1
DOID:161	keratosis	DOID:8881	rosacea	0.483871	1	13	0	1
DOID:161	keratosis	DOID:2723	dermatitis	0.483871	1	7	0	1
DOID:161	keratosis	DOID:0050426	stevens-johnson syndrome	0.483871	1	3	0	1
DOID:161	keratosis	DOID:0050429	hailey-hailey disease	0.483871	1	2	0	1
DOID:161	keratosis	DOID:530	eyelid disease	0.483871	1	5	0	1
DOID:161	keratosis	DOID:3488	cellulitis	0.483871	1	13	0	1
DOID:161	keratosis	DOID:0050486	exanthem	0.483871	1	6	0	1
DOID:11729	lyme disease	DOID:13258	typhoid fever	0.483871	2	2	0	1
DOID:11729	lyme disease	DOID:12385	shigellosis	0.483871	2	2	0	1
DOID:11729	lyme disease	DOID:399	tuberculosis	0.483871	2	25	0	1
DOID:11729	lyme disease	DOID:7551	gonorrhea	0.483871	2	13	0	1
DOID:11729	lyme disease	DOID:2755	mycobacterium avium complex disease	0.483871	2	2	0	1
DOID:11729	lyme disease	DOID:11338	tetanus	0.483871	2	9	0	1
DOID:11729	lyme disease	DOID:11573	listeriosis	0.483871	2	1	0	1
DOID:14115	toxic shock syndrome	DOID:1116	pertussis	0.483871	41	1	0	1
DOID:13832	patent ductus arteriosus	DOID:6419	tetralogy of fallot	0.483871	3	2	0	1
DOID:13832	patent ductus arteriosus	DOID:990	congenital heart block	0.483871	3	6	0	1
DOID:13258	typhoid fever	DOID:12385	shigellosis	0.483871	2	2	0	1
DOID:13258	typhoid fever	DOID:399	tuberculosis	0.483871	2	25	1	0.38719
DOID:13258	typhoid fever	DOID:7551	gonorrhea	0.483871	2	13	1	0.26954
DOID:13258	typhoid fever	DOID:2755	mycobacterium avium complex disease	0.483871	2	2	1	0.0873775
DOID:13258	typhoid fever	DOID:11338	tetanus	0.483871	2	9	0	1
DOID:13258	typhoid fever	DOID:11573	listeriosis	0.483871	2	1	0	1
DOID:1285	rectal disease	DOID:10602	steatorrhea	0.483871	3	1	0	1
DOID:1285	rectal disease	DOID:5353	colonic disease	0.483871	3	2	0	1
DOID:10602	steatorrhea	DOID:5353	colonic disease	0.483871	1	2	0	1
DOID:12388	neurohypophyseal diabetes insipidus	DOID:4989	pancreatitis	0.483871	1	13	0	1
DOID:1289	neurodegenerative disease	DOID:319	spinal cord disease	0.483871	24	9	0	1
DOID:1289	neurodegenerative disease	DOID:322	myelitis	0.483871	24	1	0	1
DOID:1289	neurodegenerative disease	DOID:936	brain disease	0.483871	24	23	2	0.321545
DOID:1289	neurodegenerative disease	DOID:9471	meningitis	0.483871	24	19	0	1
DOID:1289	neurodegenerative disease	DOID:0050425	restless legs syndrome	0.483871	24	13	0	1
DOID:1289	neurodegenerative disease	DOID:10554	meningoencephalitis	0.483871	24	7	0	1
DOID:12385	shigellosis	DOID:399	tuberculosis	0.483871	2	25	0	1
DOID:12385	shigellosis	DOID:7551	gonorrhea	0.483871	2	13	0	1
DOID:12385	shigellosis	DOID:2755	mycobacterium avium complex disease	0.483871	2	2	0	1
DOID:12385	shigellosis	DOID:11338	tetanus	0.483871	2	9	0	1
DOID:12385	shigellosis	DOID:11573	listeriosis	0.483871	2	1	0	1
DOID:0050596	taeniasis	DOID:1252	trichuriasis	0.483871	2	2	0	1
DOID:0050596	taeniasis	DOID:13768	opisthorchiasis	0.483871	2	1	1	0.0538766
DOID:0050596	taeniasis	DOID:10955	strongyloidiasis	0.483871	2	5	0	1
DOID:1252	trichuriasis	DOID:13768	opisthorchiasis	0.483871	2	1	0	1
DOID:1252	trichuriasis	DOID:10955	strongyloidiasis	0.483871	2	5	1	0.154729
DOID:1459	hypothyroidism	DOID:7997	thyrotoxicosis	0.483871	14	10	0	1
DOID:1459	hypothyroidism	DOID:7998	hyperthyroidism	0.483871	14	12	3	0.00260308
DOID:8881	rosacea	DOID:2723	dermatitis	0.483871	13	7	0	1
DOID:8881	rosacea	DOID:0050426	stevens-johnson syndrome	0.483871	13	3	0	1
DOID:8881	rosacea	DOID:0050429	hailey-hailey disease	0.483871	13	2	0	1
DOID:8881	rosacea	DOID:530	eyelid disease	0.483871	13	5	0	1
DOID:8881	rosacea	DOID:3488	cellulitis	0.483871	13	13	3	0.00264003
DOID:8881	rosacea	DOID:0050486	exanthem	0.483871	13	6	1	0.500799
DOID:9409	diabetes insipidus	DOID:2983	anuria	0.483871	7	1	0	1
DOID:9409	diabetes insipidus	DOID:2975	cystic kidney	0.483871	7	4	0	1
DOID:9409	diabetes insipidus	DOID:2527	nephrosis	0.483871	7	15	1	0.599835
DOID:9409	diabetes insipidus	DOID:10952	nephritis	0.483871	7	9	0	1
DOID:9409	diabetes insipidus	DOID:585	nephrolithiasis	0.483871	7	6	0	1
DOID:9409	diabetes insipidus	DOID:576	proteinuria	0.483871	7	108	0	1
DOID:8927	learning disability	DOID:12995	conduct disorder	0.483871	67	18	2	0.795316
DOID:1168	familial hyperlipidemia	DOID:10582	refsum disease	0.483871	76	1	1	0.496784
DOID:1168	familial hyperlipidemia	DOID:1387	hypolipoproteinemia	0.483871	76	3	3	0.0023813
DOID:2275	pharyngitis	DOID:786	laryngeal disease	0.483871	14	5	1	0.471473
DOID:2273	vulvovaginitis	DOID:121	vaginal disease	0.483871	1	6	0	1
DOID:2273	vulvovaginitis	DOID:1100	ovarian disease	0.483871	1	1	0	1
DOID:2273	vulvovaginitis	DOID:2059	vulvar disease	0.483871	1	2	0	1
DOID:2273	vulvovaginitis	DOID:727	premenstrual tension	0.483871	1	9	0	1
DOID:2273	vulvovaginitis	DOID:13938	amenorrhea	0.483871	1	1	0	1
DOID:399	tuberculosis	DOID:7551	gonorrhea	0.483871	25	13	2	0.179828
DOID:399	tuberculosis	DOID:2755	mycobacterium avium complex disease	0.483871	25	2	1	0.38719
DOID:399	tuberculosis	DOID:11338	tetanus	0.483871	25	9	0	1
DOID:399	tuberculosis	DOID:11573	listeriosis	0.483871	25	1	0	1
DOID:319	spinal cord disease	DOID:322	myelitis	0.483871	9	1	0	1
DOID:319	spinal cord disease	DOID:936	brain disease	0.483871	9	23	0	1
DOID:319	spinal cord disease	DOID:9471	meningitis	0.483871	9	19	0	1
DOID:319	spinal cord disease	DOID:0050425	restless legs syndrome	0.483871	9	13	0	1
DOID:319	spinal cord disease	DOID:10554	meningoencephalitis	0.483871	9	7	0	1
DOID:121	vaginal disease	DOID:1100	ovarian disease	0.483871	6	1	0	1
DOID:121	vaginal disease	DOID:2059	vulvar disease	0.483871	6	2	2	0.000767449
DOID:121	vaginal disease	DOID:727	premenstrual tension	0.483871	6	9	0	1
DOID:121	vaginal disease	DOID:13938	amenorrhea	0.483871	6	1	0	1
DOID:322	myelitis	DOID:936	brain disease	0.483871	1	23	0	1
DOID:322	myelitis	DOID:9471	meningitis	0.483871	1	19	0	1
DOID:322	myelitis	DOID:0050425	restless legs syndrome	0.483871	1	13	0	1
DOID:322	myelitis	DOID:10554	meningoencephalitis	0.483871	1	7	0	1
DOID:326	ischemia	DOID:341	peripheral vascular disease	0.483871	47	9	2	0.239432
DOID:326	ischemia	DOID:9286	priapism	0.483871	47	8	0	1
DOID:326	ischemia	DOID:9477	pulmonary embolism	0.483871	47	21	2	0.621129
DOID:326	ischemia	DOID:520	aortic disease	0.483871	47	6	0	1
DOID:326	ischemia	DOID:10763	hypertension	0.483871	47	329	16	0.000763354
DOID:936	brain disease	DOID:9471	meningitis	0.483871	23	19	0	1
DOID:936	brain disease	DOID:0050425	restless legs syndrome	0.483871	23	13	0	1
DOID:936	brain disease	DOID:10554	meningoencephalitis	0.483871	23	7	0	1
DOID:1100	ovarian disease	DOID:2059	vulvar disease	0.483871	1	2	0	1
DOID:1100	ovarian disease	DOID:727	premenstrual tension	0.483871	1	9	0	1
DOID:1100	ovarian disease	DOID:13938	amenorrhea	0.483871	1	1	0	1
DOID:7551	gonorrhea	DOID:2755	mycobacterium avium complex disease	0.483871	13	2	1	0.26954
DOID:7551	gonorrhea	DOID:11338	tetanus	0.483871	13	9	0	1
DOID:7551	gonorrhea	DOID:11573	listeriosis	0.483871	13	1	0	1
DOID:341	peripheral vascular disease	DOID:9286	priapism	0.483871	9	8	0	1
DOID:341	peripheral vascular disease	DOID:9477	pulmonary embolism	0.483871	9	21	1	0.888444
DOID:341	peripheral vascular disease	DOID:520	aortic disease	0.483871	9	6	0	1
DOID:341	peripheral vascular disease	DOID:10763	hypertension	0.483871	9	329	1	1
DOID:4029	gastritis	DOID:6225	cronkhite-canada syndrome	0.483871	14	2	0	1
DOID:9286	priapism	DOID:9477	pulmonary embolism	0.483871	8	21	0	1
DOID:9286	priapism	DOID:520	aortic disease	0.483871	8	6	0	1
DOID:9286	priapism	DOID:10763	hypertension	0.483871	8	329	0	1
DOID:2983	anuria	DOID:2975	cystic kidney	0.483871	1	4	0	1
DOID:2983	anuria	DOID:2527	nephrosis	0.483871	1	15	0	1
DOID:2983	anuria	DOID:10952	nephritis	0.483871	1	9	0	1
DOID:2983	anuria	DOID:585	nephrolithiasis	0.483871	1	6	0	1
DOID:2983	anuria	DOID:576	proteinuria	0.483871	1	108	0	1
DOID:9477	pulmonary embolism	DOID:520	aortic disease	0.483871	21	6	0	1
DOID:9477	pulmonary embolism	DOID:10763	hypertension	0.483871	21	329	5	0.739258
DOID:9471	meningitis	DOID:0050425	restless legs syndrome	0.483871	19	13	0	1
DOID:9471	meningitis	DOID:10554	meningoencephalitis	0.483871	19	7	3	0.00131991
DOID:2485	phosphorus metabolism disease	DOID:10575	calcium metabolism disease	0.483871	1	1	1	0.0321937
DOID:2485	phosphorus metabolism disease	DOID:4500	hypokalemia	0.483871	1	17	0	1
DOID:9279	hyperhomocysteinemia	DOID:9275	tyrosinemia	0.483871	6	1	0	1
DOID:9279	hyperhomocysteinemia	DOID:9263	homocystinuria	0.483871	6	2	0	1
DOID:9279	hyperhomocysteinemia	DOID:9266	cystinuria	0.483871	6	3	0	1
DOID:9275	tyrosinemia	DOID:9263	homocystinuria	0.483871	1	2	0	1
DOID:9275	tyrosinemia	DOID:9266	cystinuria	0.483871	1	3	0	1
DOID:2703	synovitis	DOID:1586	rheumatic fever	0.483871	9	4	1	0.318832
DOID:9263	homocystinuria	DOID:9266	cystinuria	0.483871	2	3	0	1
DOID:9655	oral mucosa leukoplakia	DOID:9637	stomatitis	0.483871	2	3	0	1
DOID:9655	oral mucosa leukoplakia	DOID:4331	burning mouth syndrome	0.483871	2	1	0	1
DOID:9455	lipid storage disease	DOID:2747	glycogen storage disease	0.483871	1	1	0	1
DOID:2723	dermatitis	DOID:0050426	stevens-johnson syndrome	0.483871	7	3	1	0.239432
DOID:2723	dermatitis	DOID:0050429	hailey-hailey disease	0.483871	7	2	0	1
DOID:2723	dermatitis	DOID:530	eyelid disease	0.483871	7	5	0	1
DOID:2723	dermatitis	DOID:3488	cellulitis	0.483871	7	13	0	1
DOID:2723	dermatitis	DOID:0050486	exanthem	0.483871	7	6	0	1
DOID:9637	stomatitis	DOID:4331	burning mouth syndrome	0.483871	3	1	0	1
DOID:2755	mycobacterium avium complex disease	DOID:11338	tetanus	0.483871	2	9	0	1
DOID:2755	mycobacterium avium complex disease	DOID:11573	listeriosis	0.483871	2	1	0	1
DOID:2055	post-traumatic stress disorder	DOID:594	panic disorder	0.483871	22	24	8	1.05075e-09
DOID:2055	post-traumatic stress disorder	DOID:4964	neurotic disorder	0.483871	22	4	0	1
DOID:2059	vulvar disease	DOID:727	premenstrual tension	0.483871	2	9	0	1
DOID:2059	vulvar disease	DOID:13938	amenorrhea	0.483871	2	1	0	1
DOID:13768	opisthorchiasis	DOID:10955	strongyloidiasis	0.483871	1	5	0	1
DOID:10211	cholelithiasis	DOID:11151	cholecystolithiasis	0.483871	2	1	0	1
DOID:2975	cystic kidney	DOID:2527	nephrosis	0.483871	4	15	0	1
DOID:2975	cystic kidney	DOID:10952	nephritis	0.483871	4	9	0	1
DOID:2975	cystic kidney	DOID:585	nephrolithiasis	0.483871	4	6	0	1
DOID:2975	cystic kidney	DOID:576	proteinuria	0.483871	4	108	0	1
DOID:9065	leishmaniasis	DOID:10718	giardiasis	0.483871	17	7	0	1
DOID:9065	leishmaniasis	DOID:9181	amebiasis	0.483871	17	7	1	0.650539
DOID:0050605	acrodermatitis enteropathica	DOID:0050445	x-linked hypophosphatemia	0.483871	1	4	0	1
DOID:6419	tetralogy of fallot	DOID:990	congenital heart block	0.483871	2	6	0	1
DOID:2527	nephrosis	DOID:10952	nephritis	0.483871	15	9	0	1
DOID:2527	nephrosis	DOID:585	nephrolithiasis	0.483871	15	6	0	1
DOID:2527	nephrosis	DOID:576	proteinuria	0.483871	15	108	3	0.315281
DOID:14447	gonadal dysgenesis	DOID:14250	down syndrome	0.483871	2	1	0	1
DOID:7997	thyrotoxicosis	DOID:7998	hyperthyroidism	0.483871	10	12	2	0.0479882
DOID:6000	congestive heart failure	DOID:4079	heart valve disease	0.483871	145	4	0	1
DOID:2519	testicular disease	DOID:47	prostate disease	0.483871	13	3	0	1
DOID:10718	giardiasis	DOID:9181	amebiasis	0.483871	7	7	1	0.384732
DOID:11338	tetanus	DOID:11573	listeriosis	0.483871	9	1	0	1
DOID:10582	refsum disease	DOID:1387	hypolipoproteinemia	0.483871	1	3	0	1
DOID:0050426	stevens-johnson syndrome	DOID:0050429	hailey-hailey disease	0.483871	3	2	0	1
DOID:0050426	stevens-johnson syndrome	DOID:530	eyelid disease	0.483871	3	5	0	1
DOID:0050426	stevens-johnson syndrome	DOID:3488	cellulitis	0.483871	3	13	0	1
DOID:0050426	stevens-johnson syndrome	DOID:0050486	exanthem	0.483871	3	6	0	1
DOID:0050425	restless legs syndrome	DOID:10554	meningoencephalitis	0.483871	13	7	0	1
DOID:0050429	hailey-hailey disease	DOID:530	eyelid disease	0.483871	2	5	0	1
DOID:0050429	hailey-hailey disease	DOID:3488	cellulitis	0.483871	2	13	0	1
DOID:0050429	hailey-hailey disease	DOID:0050486	exanthem	0.483871	2	6	0	1
DOID:10575	calcium metabolism disease	DOID:4500	hypokalemia	0.483871	1	17	0	1
DOID:727	premenstrual tension	DOID:13938	amenorrhea	0.483871	9	1	0	1
DOID:530	eyelid disease	DOID:3488	cellulitis	0.483871	5	13	0	1
DOID:530	eyelid disease	DOID:0050486	exanthem	0.483871	5	6	0	1
DOID:10952	nephritis	DOID:585	nephrolithiasis	0.483871	9	6	0	1
DOID:10952	nephritis	DOID:576	proteinuria	0.483871	9	108	7	7.75109e-07
DOID:520	aortic disease	DOID:10763	hypertension	0.483871	6	329	0	1
DOID:594	panic disorder	DOID:4964	neurotic disorder	0.483871	24	4	1	0.565047
DOID:585	nephrolithiasis	DOID:576	proteinuria	0.483871	6	108	2	0.367443
DOID:3488	cellulitis	DOID:0050486	exanthem	0.483871	13	6	0	1
DOID:9362	status asthmaticus	DOID:6132	bronchitis	0.471074	25	27	4	0.00600559
DOID:8659	chickenpox	DOID:8469	influenza	0.466667	1	13	1	0.181134
DOID:8659	chickenpox	DOID:9537	lassa fever	0.466667	1	1	0	1
DOID:8659	chickenpox	DOID:643	progressive multifocal leukoencephalopathy	0.466667	1	3	0	1
DOID:8659	chickenpox	DOID:11260	rabies	0.466667	1	1	0	1
DOID:8659	chickenpox	DOID:12549	hepatitis a	0.466667	1	5	0	1
DOID:8659	chickenpox	DOID:1273	respiratory syncytial virus infectious disease	0.466667	1	4	0	1
DOID:8659	chickenpox	DOID:8536	herpes zoster	0.466667	1	4	0	1
DOID:8659	chickenpox	DOID:321	tropical spastic paraparesis	0.466667	1	2	0	1
DOID:8659	chickenpox	DOID:8970	subacute sclerosing panencephalitis	0.466667	1	1	0	1
DOID:8659	chickenpox	DOID:8566	herpes simplex	0.466667	1	23	0	1
DOID:8659	chickenpox	DOID:1883	hepatitis c	0.466667	1	36	0	1
DOID:8659	chickenpox	DOID:2043	hepatitis b	0.466667	1	54	0	1
DOID:8659	chickenpox	DOID:2945	severe acute respiratory syndrome	0.466667	1	3	0	1
DOID:8659	chickenpox	DOID:12205	dengue disease	0.466667	1	2	0	1
DOID:8659	chickenpox	DOID:526	human immunodeficiency virus infectious disease	0.466667	1	60	0	1
DOID:8659	chickenpox	DOID:11165	common wart	0.466667	1	7	0	1
DOID:8659	chickenpox	DOID:11168	anogenital venereal wart	0.466667	1	5	0	1
DOID:8659	chickenpox	DOID:12287	crimean-congo hemorrhagic fever	0.466667	1	1	0	1
DOID:5223	infertility	DOID:229	female reproductive system disease	0.466667	1	2	0	1
DOID:5223	infertility	DOID:48	male reproductive system disease	0.466667	1	2	0	1
DOID:229	female reproductive system disease	DOID:48	male reproductive system disease	0.466667	2	2	0	1
DOID:8469	influenza	DOID:9537	lassa fever	0.466667	13	1	0	1
DOID:8469	influenza	DOID:643	progressive multifocal leukoencephalopathy	0.466667	13	3	0	1
DOID:8469	influenza	DOID:11260	rabies	0.466667	13	1	0	1
DOID:8469	influenza	DOID:12549	hepatitis a	0.466667	13	5	1	0.449451
DOID:8469	influenza	DOID:1273	respiratory syncytial virus infectious disease	0.466667	13	4	1	0.396045
DOID:8469	influenza	DOID:8536	herpes zoster	0.466667	13	4	0	1
DOID:8469	influenza	DOID:321	tropical spastic paraparesis	0.466667	13	2	0	1
DOID:8469	influenza	DOID:8970	subacute sclerosing panencephalitis	0.466667	13	1	0	1
DOID:8469	influenza	DOID:8566	herpes simplex	0.466667	13	23	1	1
DOID:8469	influenza	DOID:1883	hepatitis c	0.466667	13	36	1	1
DOID:8469	influenza	DOID:2043	hepatitis b	0.466667	13	54	1	1
DOID:8469	influenza	DOID:2945	severe acute respiratory syndrome	0.466667	13	3	0	1
DOID:8469	influenza	DOID:12205	dengue disease	0.466667	13	2	0	1
DOID:8469	influenza	DOID:526	human immunodeficiency virus infectious disease	0.466667	13	60	1	1
DOID:8469	influenza	DOID:11165	common wart	0.466667	13	7	0	1
DOID:8469	influenza	DOID:11168	anogenital venereal wart	0.466667	13	5	0	1
DOID:8469	influenza	DOID:12287	crimean-congo hemorrhagic fever	0.466667	13	1	0	1
DOID:8677	perinatal necrotizing enterocolitis	DOID:8283	peritonitis	0.466667	2	28	1	0.409002
DOID:8677	perinatal necrotizing enterocolitis	DOID:403	mouth disease	0.466667	2	1	0	1
DOID:8677	perinatal necrotizing enterocolitis	DOID:2326	gastroenteritis	0.466667	2	5	0	1
DOID:8677	perinatal necrotizing enterocolitis	DOID:0000000	gallbladder disease	0.466667	2	8	0	1
DOID:8677	perinatal necrotizing enterocolitis	DOID:5295	intestinal disease	0.466667	2	17	0	1
DOID:8677	perinatal necrotizing enterocolitis	DOID:13250	diarrhea	0.466667	2	40	0	1
DOID:8677	perinatal necrotizing enterocolitis	DOID:8534	gastroesophageal reflux disease	0.466667	2	22	0	1
DOID:8677	perinatal necrotizing enterocolitis	DOID:750	peptic ulcer	0.466667	2	27	0	1
DOID:8677	perinatal necrotizing enterocolitis	DOID:6050	esophageal disease	0.466667	2	5	0	1
DOID:8677	perinatal necrotizing enterocolitis	DOID:76	stomach disease	0.466667	2	21	1	0.348454
DOID:12700	hyperprolactinemia	DOID:1920	hyperuricemia	0.466667	15	12	1	0.857746
DOID:12700	hyperprolactinemia	DOID:3650	lactic acidosis	0.466667	15	4	0	1
DOID:12704	ataxia telangiectasia	DOID:2843	long qt syndrome	0.466667	1	16	0	1
DOID:12704	ataxia telangiectasia	DOID:3125	multiple endocrine neoplasia	0.466667	1	1	0	1
DOID:12704	ataxia telangiectasia	DOID:14323	marfan syndrome	0.466667	1	3	0	1
DOID:12704	ataxia telangiectasia	DOID:14501	sjogren-larsson syndrome	0.466667	1	1	0	1
DOID:12704	ataxia telangiectasia	DOID:1485	cystic fibrosis	0.466667	1	28	0	1
DOID:12704	ataxia telangiectasia	DOID:5688	werner syndrome	0.466667	1	1	0	1
DOID:12704	ataxia telangiectasia	DOID:1858	mccune albright syndrome	0.466667	1	1	0	1
DOID:12704	ataxia telangiectasia	DOID:2738	pseudoxanthoma elasticum	0.466667	1	2	0	1
DOID:12704	ataxia telangiectasia	DOID:10923	sickle cell anemia	0.466667	1	17	0	1
DOID:12704	ataxia telangiectasia	DOID:10241	thalassemia	0.466667	1	1	0	1
DOID:12704	ataxia telangiectasia	DOID:0050439	usher syndrome	0.466667	1	1	0	1
DOID:12704	ataxia telangiectasia	DOID:0050424	familial adenomatous polyposis	0.466667	1	9	0	1
DOID:12704	ataxia telangiectasia	DOID:0050427	xeroderma pigmentosum	0.466667	1	1	0	1
DOID:12704	ataxia telangiectasia	DOID:14261	fragile x syndrome	0.466667	1	1	0	1
DOID:12704	ataxia telangiectasia	DOID:0050473	alstrom syndrome	0.466667	1	2	0	1
DOID:8283	peritonitis	DOID:403	mouth disease	0.466667	28	1	1	0.27782
DOID:8283	peritonitis	DOID:2326	gastroenteritis	0.466667	28	5	0	1
DOID:8283	peritonitis	DOID:0000000	gallbladder disease	0.466667	28	8	0	1
DOID:8283	peritonitis	DOID:5295	intestinal disease	0.466667	28	17	0	1
DOID:8283	peritonitis	DOID:13250	diarrhea	0.466667	28	40	1	1
DOID:8283	peritonitis	DOID:8534	gastroesophageal reflux disease	0.466667	28	22	0	1
DOID:8283	peritonitis	DOID:750	peptic ulcer	0.466667	28	27	1	1
DOID:8283	peritonitis	DOID:6050	esophageal disease	0.466667	28	5	0	1
DOID:8283	peritonitis	DOID:76	stomach disease	0.466667	28	21	0	1
DOID:9537	lassa fever	DOID:643	progressive multifocal leukoencephalopathy	0.466667	1	3	0	1
DOID:9537	lassa fever	DOID:11260	rabies	0.466667	1	1	0	1
DOID:9537	lassa fever	DOID:12549	hepatitis a	0.466667	1	5	1	0.102187
DOID:9537	lassa fever	DOID:1273	respiratory syncytial virus infectious disease	0.466667	1	4	1	0.0873775
DOID:9537	lassa fever	DOID:8536	herpes zoster	0.466667	1	4	0	1
DOID:9537	lassa fever	DOID:321	tropical spastic paraparesis	0.466667	1	2	0	1
DOID:9537	lassa fever	DOID:8970	subacute sclerosing panencephalitis	0.466667	1	1	1	0.0321937
DOID:9537	lassa fever	DOID:8566	herpes simplex	0.466667	1	23	0	1
DOID:9537	lassa fever	DOID:1883	hepatitis c	0.466667	1	36	1	0.318832
DOID:9537	lassa fever	DOID:2043	hepatitis b	0.466667	1	54	1	0.403622
DOID:9537	lassa fever	DOID:2945	severe acute respiratory syndrome	0.466667	1	3	1	0.0717858
DOID:9537	lassa fever	DOID:12205	dengue disease	0.466667	1	2	0	1
DOID:9537	lassa fever	DOID:526	human immunodeficiency virus infectious disease	0.466667	1	60	1	0.427569
DOID:9537	lassa fever	DOID:11165	common wart	0.466667	1	7	0	1
DOID:9537	lassa fever	DOID:11168	anogenital venereal wart	0.466667	1	5	0	1
DOID:9537	lassa fever	DOID:12287	crimean-congo hemorrhagic fever	0.466667	1	1	1	0.0321937
DOID:1920	hyperuricemia	DOID:3650	lactic acidosis	0.466667	12	4	0	1
DOID:1307	dementia	DOID:3324	mood disorder	0.466667	24	18	1	1
DOID:1307	dementia	DOID:2030	anxiety disorder	0.466667	24	70	4	0.0873775
DOID:9553	adrenal gland disease	DOID:53	pituitary gland disease	0.466667	1	1	0	1
DOID:9553	adrenal gland disease	DOID:50	thyroid gland disease	0.466667	1	1	0	1
DOID:9553	adrenal gland disease	DOID:26	pancreas disease	0.466667	1	6	0	1
DOID:421	hair disease	DOID:37	skin disease	0.466667	1	31	0	1
DOID:403	mouth disease	DOID:2326	gastroenteritis	0.466667	1	5	0	1
DOID:403	mouth disease	DOID:0000000	gallbladder disease	0.466667	1	8	0	1
DOID:403	mouth disease	DOID:5295	intestinal disease	0.466667	1	17	0	1
DOID:403	mouth disease	DOID:13250	diarrhea	0.466667	1	40	0	1
DOID:403	mouth disease	DOID:8534	gastroesophageal reflux disease	0.466667	1	22	0	1
DOID:403	mouth disease	DOID:750	peptic ulcer	0.466667	1	27	1	0.274981
DOID:403	mouth disease	DOID:6050	esophageal disease	0.466667	1	5	0	1
DOID:403	mouth disease	DOID:76	stomach disease	0.466667	1	21	0	1
DOID:3602	toxic encephalopathy	DOID:331	central nervous system disease	0.466667	32	13	0	1
DOID:3602	toxic encephalopathy	DOID:4020	psychomotor disease	0.466667	32	2	0	1
DOID:3602	toxic encephalopathy	DOID:543	dystonia	0.466667	32	28	0	1
DOID:3602	toxic encephalopathy	DOID:13364	chronobiology disease	0.466667	32	2	0	1
DOID:2843	long qt syndrome	DOID:3125	multiple endocrine neoplasia	0.466667	16	1	0	1
DOID:2843	long qt syndrome	DOID:14323	marfan syndrome	0.466667	16	3	1	0.378957
DOID:2843	long qt syndrome	DOID:14501	sjogren-larsson syndrome	0.466667	16	1	0	1
DOID:2843	long qt syndrome	DOID:1485	cystic fibrosis	0.466667	16	28	1	1
DOID:2843	long qt syndrome	DOID:5688	werner syndrome	0.466667	16	1	0	1
DOID:2843	long qt syndrome	DOID:1858	mccune albright syndrome	0.466667	16	1	0	1
DOID:2843	long qt syndrome	DOID:2738	pseudoxanthoma elasticum	0.466667	16	2	0	1
DOID:2843	long qt syndrome	DOID:10923	sickle cell anemia	0.466667	16	17	0	1
DOID:2843	long qt syndrome	DOID:10241	thalassemia	0.466667	16	1	0	1
DOID:2843	long qt syndrome	DOID:0050439	usher syndrome	0.466667	16	1	0	1
DOID:2843	long qt syndrome	DOID:0050424	familial adenomatous polyposis	0.466667	16	9	0	1
DOID:2843	long qt syndrome	DOID:0050427	xeroderma pigmentosum	0.466667	16	1	0	1
DOID:2843	long qt syndrome	DOID:14261	fragile x syndrome	0.466667	16	1	0	1
DOID:2843	long qt syndrome	DOID:0050473	alstrom syndrome	0.466667	16	2	0	1
DOID:3827	congenital diaphragmatic hernia	DOID:10892	hypospadias	0.466667	6	1	0	1
DOID:3827	congenital diaphragmatic hernia	DOID:1682	congenital heart defect	0.466667	6	7	1	0.348454
DOID:3827	congenital diaphragmatic hernia	DOID:2449	acromegaly	0.466667	6	3	0	1
DOID:3827	congenital diaphragmatic hernia	DOID:11383	cryptorchidism	0.466667	6	3	0	1
DOID:3827	congenital diaphragmatic hernia	DOID:12270	coloboma	0.466667	6	1	0	1
DOID:2326	gastroenteritis	DOID:0000000	gallbladder disease	0.466667	5	8	0	1
DOID:2326	gastroenteritis	DOID:5295	intestinal disease	0.466667	5	17	0	1
DOID:2326	gastroenteritis	DOID:13250	diarrhea	0.466667	5	40	2	0.0933726
DOID:2326	gastroenteritis	DOID:8534	gastroesophageal reflux disease	0.466667	5	22	2	0.0393044
DOID:2326	gastroenteritis	DOID:750	peptic ulcer	0.466667	5	27	1	0.710045
DOID:2326	gastroenteritis	DOID:6050	esophageal disease	0.466667	5	5	0	1
DOID:2326	gastroenteritis	DOID:76	stomach disease	0.466667	5	21	1	0.599835
DOID:3125	multiple endocrine neoplasia	DOID:14323	marfan syndrome	0.466667	1	3	0	1
DOID:3125	multiple endocrine neoplasia	DOID:14501	sjogren-larsson syndrome	0.466667	1	1	0	1
DOID:3125	multiple endocrine neoplasia	DOID:1485	cystic fibrosis	0.466667	1	28	0	1
DOID:3125	multiple endocrine neoplasia	DOID:5688	werner syndrome	0.466667	1	1	0	1
DOID:3125	multiple endocrine neoplasia	DOID:1858	mccune albright syndrome	0.466667	1	1	0	1
DOID:3125	multiple endocrine neoplasia	DOID:2738	pseudoxanthoma elasticum	0.466667	1	2	0	1
DOID:3125	multiple endocrine neoplasia	DOID:10923	sickle cell anemia	0.466667	1	17	0	1
DOID:3125	multiple endocrine neoplasia	DOID:10241	thalassemia	0.466667	1	1	0	1
DOID:3125	multiple endocrine neoplasia	DOID:0050439	usher syndrome	0.466667	1	1	0	1
DOID:3125	multiple endocrine neoplasia	DOID:0050424	familial adenomatous polyposis	0.466667	1	9	0	1
DOID:3125	multiple endocrine neoplasia	DOID:0050427	xeroderma pigmentosum	0.466667	1	1	0	1
DOID:3125	multiple endocrine neoplasia	DOID:14261	fragile x syndrome	0.466667	1	1	0	1
DOID:3125	multiple endocrine neoplasia	DOID:0050473	alstrom syndrome	0.466667	1	2	0	1
DOID:883	parasitic helminthiasis infectious disease	DOID:2789	parasitic protozoa infectious disease	0.466667	8	1	0	1
DOID:0080001	bone disease	DOID:65	connective tissue disease	0.466667	10	2	0	1
DOID:14323	marfan syndrome	DOID:14501	sjogren-larsson syndrome	0.466667	3	1	0	1
DOID:14323	marfan syndrome	DOID:1485	cystic fibrosis	0.466667	3	28	0	1
DOID:14323	marfan syndrome	DOID:5688	werner syndrome	0.466667	3	1	0	1
DOID:14323	marfan syndrome	DOID:1858	mccune albright syndrome	0.466667	3	1	0	1
DOID:14323	marfan syndrome	DOID:2738	pseudoxanthoma elasticum	0.466667	3	2	0	1
DOID:14323	marfan syndrome	DOID:10923	sickle cell anemia	0.466667	3	17	0	1
DOID:14323	marfan syndrome	DOID:10241	thalassemia	0.466667	3	1	0	1
DOID:14323	marfan syndrome	DOID:0050439	usher syndrome	0.466667	3	1	0	1
DOID:14323	marfan syndrome	DOID:0050424	familial adenomatous polyposis	0.466667	3	9	0	1
DOID:14323	marfan syndrome	DOID:0050427	xeroderma pigmentosum	0.466667	3	1	0	1
DOID:14323	marfan syndrome	DOID:14261	fragile x syndrome	0.466667	3	1	0	1
DOID:14323	marfan syndrome	DOID:0050473	alstrom syndrome	0.466667	3	2	0	1
DOID:0050587	trichotillomania	DOID:12399	pathological gambling	0.466667	1	1	0	1
DOID:896	metal metabolism disorder	DOID:13268	porphyria	0.466667	2	3	0	1
DOID:896	metal metabolism disorder	DOID:2741	bilirubin metabolic disorder	0.466667	2	1	0	1
DOID:643	progressive multifocal leukoencephalopathy	DOID:11260	rabies	0.466667	3	1	0	1
DOID:643	progressive multifocal leukoencephalopathy	DOID:12549	hepatitis a	0.466667	3	5	0	1
DOID:643	progressive multifocal leukoencephalopathy	DOID:1273	respiratory syncytial virus infectious disease	0.466667	3	4	0	1
DOID:643	progressive multifocal leukoencephalopathy	DOID:8536	herpes zoster	0.466667	3	4	0	1
DOID:643	progressive multifocal leukoencephalopathy	DOID:321	tropical spastic paraparesis	0.466667	3	2	0	1
DOID:643	progressive multifocal leukoencephalopathy	DOID:8970	subacute sclerosing panencephalitis	0.466667	3	1	0	1
DOID:643	progressive multifocal leukoencephalopathy	DOID:8566	herpes simplex	0.466667	3	23	0	1
DOID:643	progressive multifocal leukoencephalopathy	DOID:1883	hepatitis c	0.466667	3	36	0	1
DOID:643	progressive multifocal leukoencephalopathy	DOID:2043	hepatitis b	0.466667	3	54	0	1
DOID:643	progressive multifocal leukoencephalopathy	DOID:2945	severe acute respiratory syndrome	0.466667	3	3	0	1
DOID:643	progressive multifocal leukoencephalopathy	DOID:12205	dengue disease	0.466667	3	2	0	1
DOID:643	progressive multifocal leukoencephalopathy	DOID:526	human immunodeficiency virus infectious disease	0.466667	3	60	0	1
DOID:643	progressive multifocal leukoencephalopathy	DOID:11165	common wart	0.466667	3	7	0	1
DOID:643	progressive multifocal leukoencephalopathy	DOID:11168	anogenital venereal wart	0.466667	3	5	1	0.197652
DOID:643	progressive multifocal leukoencephalopathy	DOID:12287	crimean-congo hemorrhagic fever	0.466667	3	1	0	1
DOID:11260	rabies	DOID:12549	hepatitis a	0.466667	1	5	0	1
DOID:11260	rabies	DOID:1273	respiratory syncytial virus infectious disease	0.466667	1	4	0	1
DOID:11260	rabies	DOID:8536	herpes zoster	0.466667	1	4	0	1
DOID:11260	rabies	DOID:321	tropical spastic paraparesis	0.466667	1	2	0	1

## Sheet: PSB
DOID_1	Disease_Name_1	DOID_2	Disease_Name_2	Similarity	Number_of_PTCs_of_DOID_1	Number_of_PTCs_of_DOID_2	Number_of_Common_PTCs	Adjusted_P-value
DOID:12098	trigeminal neuralgia	DOID:2997	Sertoli-Leydig cell tumor	3.41739	9	1	0	1
DOID:11459	pseudotumor cerebri	DOID:864	phlebitis	2.50526	2	6	1	0.171863
DOID:0050451	Brugada syndrome	DOID:13209	right bundle branch block	2.48394	1	2	0	1
DOID:324	spinal cord ischemia	DOID:864	phlebitis	2.48374	1	6	0	1
DOID:10575	calcium metabolism disease	DOID:10609	rickets	2.21627	1	6	1	0.111759
DOID:3309	neurodermatitis	DOID:3877	functional colonic disease	2.19858	1	3	0	1
DOID:13209	right bundle branch block	DOID:2843	long QT syndrome	2.15329	2	16	0	1
DOID:12986	leukostasis	DOID:930	orbital disease	2.016	1	2	0	1
DOID:10575	calcium metabolism disease	DOID:4441	dysgerminoma	1.88511	1	3	0	1
DOID:10079	cysticercosis	DOID:9965	toxoplasmosis	1.85088	6	11	0	1
DOID:10609	rickets	DOID:4441	dysgerminoma	1.8215	6	3	0	1
DOID:674	cleft palate	DOID:9296	cleft lip	1.784	10	3	3	1.15013e-05
DOID:252	alcoholic psychosis	DOID:3309	neurodermatitis	1.6967	1	1	0	1
DOID:252	alcoholic psychosis	DOID:3877	functional colonic disease	1.6967	1	3	0	1
DOID:11459	pseudotumor cerebri	DOID:9540	vascular skin disease	1.69634	2	3	0	1
DOID:864	phlebitis	DOID:9540	vascular skin disease	1.69634	6	3	0	1
DOID:12382	complex partial epilepsy	DOID:2247	spondylosis	1.68288	15	4	0	1
DOID:12382	complex partial epilepsy	DOID:8704	genital herpes	1.68288	15	6	0	1
DOID:3049	Churg-Strauss syndrome	DOID:8670	eating disorder	1.65668	7	6	0	1
DOID:2247	spondylosis	DOID:8704	genital herpes	1.62721	4	6	0	1
DOID:3310	atopic dermatitis	DOID:401	multidrug-resistant tuberculosis	1.59749	22	14	0	1
DOID:0050451	Brugada syndrome	DOID:2843	long QT syndrome	1.59394	1	16	0	1
DOID:11382	corneal neovascularization	DOID:646	viral encephalitis	1.58175	2	2	0	1
DOID:2975	cystic kidney	DOID:8466	retinal degeneration	1.50583	4	4	0	1
DOID:12157	aseptic meningitis	DOID:3401	inappropriate ADH syndrome	1.47028	3	7	0	1
DOID:13209	right bundle branch block	DOID:1682	congenital heart defect	1.46073	2	7	0	1
DOID:10554	meningoencephalitis	DOID:9741	biliary tract disease	1.44084	7	4	0	1
DOID:10460	nasopharyngitis	DOID:9060	pityriasis versicolor	1.42513	1	2	0	1
DOID:10460	nasopharyngitis	DOID:9370	exophthalmos	1.42513	1	3	0	1
DOID:9060	pityriasis versicolor	DOID:9370	exophthalmos	1.42513	2	3	0	1
DOID:1073	renal hypertension	DOID:9848	endolymphatic hydrops	1.41592	32	1	0	1
DOID:649	prion disease	DOID:893	Wilson disease	1.40531	7	10	1	0.471473
DOID:11459	pseudotumor cerebri	DOID:4960	bone marrow cancer	1.37631	2	11	0	1
DOID:4960	bone marrow cancer	DOID:864	phlebitis	1.37566	11	6	0	1
DOID:13934	facial paralysis	DOID:403	mouth disease	1.36696	1	1	0	1
DOID:0050439	Usher syndrome	DOID:2975	cystic kidney	1.34353	1	4	0	1
DOID:593	agoraphobia	DOID:594	panic disorder	1.322	6	24	4	1.61082e-05
DOID:11712	lipoatrophic diabetes	DOID:930	orbital disease	1.32155	1	2	0	1
DOID:11984	hypertrophic cardiomyopathy	DOID:12930	dilated cardiomyopathy	1.31824	21	30	7	2.15737e-07
DOID:10456	tonsillitis	DOID:930	orbital disease	1.31409	9	2	0	1
DOID:1586	rheumatic fever	DOID:874	bacterial pneumonia	1.29737	4	25	0	1
DOID:0050185	erythema multiforme	DOID:874	bacterial pneumonia	1.28673	4	25	0	1
DOID:10456	tonsillitis	DOID:11712	lipoatrophic diabetes	1.27651	9	1	0	1
DOID:12143	neurogenic bladder	DOID:678	progressive supranuclear palsy	1.26443	6	1	0	1
DOID:10609	rickets	DOID:12678	hypercalcemia	1.26318	6	18	0	1
DOID:10575	calcium metabolism disease	DOID:13774	Addison's disease	1.25983	1	3	0	1
DOID:11459	pseudotumor cerebri	DOID:324	spinal cord ischemia	1.24361	2	1	0	1
DOID:10609	rickets	DOID:13774	Addison's disease	1.2429	6	3	0	1
DOID:2321	dyspepsia	DOID:2951	motion sickness	1.22879	23	4	0	1
DOID:12382	complex partial epilepsy	DOID:9060	pityriasis versicolor	1.22787	15	2	0	1
DOID:12382	complex partial epilepsy	DOID:9370	exophthalmos	1.22787	15	3	0	1
DOID:10456	tonsillitis	DOID:12986	leukostasis	1.22474	9	1	0	1
DOID:1252	trichuriasis	DOID:530	eyelid disease	1.21667	2	5	0	1
DOID:2951	motion sickness	DOID:9036	parotid gland cancer	1.21652	4	3	0	1
DOID:1171	hyperlipoproteinemia type V	DOID:9455	lipid storage disease	1.21426	2	1	0	1
DOID:10079	cysticercosis	DOID:1205	hypersensitivity reaction type I disease	1.2099	6	28	1	0.816923
DOID:0050439	Usher syndrome	DOID:8466	retinal degeneration	1.20799	1	4	0	1
DOID:10079	cysticercosis	DOID:13810	familial hypercholesterolemia	1.19983	6	18	0	1
DOID:1059	intellectual disability	DOID:9923	developmental coordination disorder	1.1987	2	5	0	1
DOID:10079	cysticercosis	DOID:341	peripheral vascular disease	1.1966	6	9	0	1
DOID:10079	cysticercosis	DOID:1307	dementia	1.19158	6	24	0	1
DOID:13544	low tension glaucoma	DOID:2951	motion sickness	1.18869	2	4	0	1
DOID:1882	atrial heart septal defect	DOID:6419	tetralogy of Fallot	1.18111	1	2	0	1
DOID:11997	spermatocele	DOID:8505	dermatitis herpetiformis	1.1801	2	1	0	1
DOID:10460	nasopharyngitis	DOID:12382	complex partial epilepsy	1.17943	1	15	0	1
DOID:10079	cysticercosis	DOID:399	tuberculosis	1.17834	6	25	1	0.759028
DOID:12678	hypercalcemia	DOID:4441	dysgerminoma	1.17552	18	3	0	1
DOID:13209	right bundle branch block	DOID:9220	central sleep apnea	1.17313	2	1	0	1
DOID:11712	lipoatrophic diabetes	DOID:12986	leukostasis	1.15956	1	1	0	1
DOID:0050445	X-linked hypophosphatemia	DOID:10575	calcium metabolism disease	1.12925	4	1	1	0.0873775
DOID:0050445	X-linked hypophosphatemia	DOID:10609	rickets	1.12925	4	6	1	0.257245
DOID:10685	separation anxiety disorder	DOID:12399	pathological gambling	1.11368	1	1	0	1
DOID:10575	calcium metabolism disease	DOID:7188	autoimmune thyroiditis	1.11345	1	2	0	1
DOID:10460	nasopharyngitis	DOID:2247	spondylosis	1.10917	1	4	0	1
DOID:10460	nasopharyngitis	DOID:8704	genital herpes	1.10917	1	6	0	1
DOID:10609	rickets	DOID:7188	autoimmune thyroiditis	1.10914	6	2	0	1
DOID:8704	genital herpes	DOID:9060	pityriasis versicolor	1.10503	6	2	0	1
DOID:8704	genital herpes	DOID:9370	exophthalmos	1.10503	6	3	0	1
DOID:2247	spondylosis	DOID:9060	pityriasis versicolor	1.10486	4	2	0	1
DOID:2247	spondylosis	DOID:9370	exophthalmos	1.10486	4	3	1	0.171863
DOID:11823	hepatorenal syndrome	DOID:8488	polyhydramnios	1.10465	3	2	0	1
DOID:0050451	Brugada syndrome	DOID:990	congenital heart block	1.099	1	6	0	1
DOID:12132	Wegener's granulomatosis	DOID:8670	eating disorder	1.0866	15	6	0	1
DOID:4085	trophoblastic neoplasm	DOID:8478	actinomycosis	1.08372	1	6	0	1
DOID:12132	Wegener's granulomatosis	DOID:3049	Churg-Strauss syndrome	1.05757	15	7	5	2.39821e-08
DOID:1094	attention deficit hyperactivity disorder	DOID:2951	motion sickness	1.057	222	4	2	0.500064
DOID:10533	viral pneumonia	DOID:8515	cor pulmonale	1.05481	1	2	0	1
DOID:0050425	restless legs syndrome	DOID:12783	migraine without aura	1.05163	13	6	0	1
DOID:1838	Menkes disease	DOID:893	Wilson disease	1.05135	1	10	1	0.154729
DOID:13042	persistent fetal circulation syndrome	DOID:14557	primary pulmonary hypertension	1.04436	2	2	0	1
DOID:1826	epilepsy syndrome	DOID:252	alcoholic psychosis	1.04022	69	1	0	1
DOID:4085	trophoblastic neoplasm	DOID:660	adrenal cortex cancer	1.0356	1	1	0	1
DOID:3261	Job's syndrome	DOID:530	eyelid disease	1.03511	1	5	0	1
DOID:1470	major depressive disorder	DOID:2951	motion sickness	1.0228	52	4	0	1
DOID:13809	familial combined hyperlipidemia	DOID:930	orbital disease	1.02099	6	2	0	1
DOID:10718	giardiasis	DOID:9810	polyarteritis nodosa	1.02068	7	16	0	1
DOID:10211	cholelithiasis	DOID:3145	hyperlipoproteinemia type III	1.01123	2	3	0	1
DOID:0050425	restless legs syndrome	DOID:9976	heroin dependence	1.00905	13	14	0	1
DOID:13381	pernicious anemia	DOID:13382	megaloblastic anemia	1.00136	3	7	1	0.239432
DOID:0050425	restless legs syndrome	DOID:8645	subacute delirium	0.996152	13	11	0	1
DOID:13948	bladder neck obstruction	DOID:3369	peripheral primitive neuroectodermal tumor	0.990905	3	21	0	1
DOID:13809	familial combined hyperlipidemia	DOID:13810	familial hypercholesterolemia	0.989431	6	18	5	2.02578e-08
DOID:10533	viral pneumonia	DOID:12932	endomyocardial fibrosis	0.986544	1	17	0	1
DOID:11049	meconium aspiration syndrome	DOID:12932	endomyocardial fibrosis	0.985196	4	17	0	1
DOID:0050425	restless legs syndrome	DOID:1742	drug psychosis	0.978949	13	26	0	1
DOID:8619	recurrent hypersomnia	DOID:8645	subacute delirium	0.977557	9	11	3	0.000625679
DOID:8466	retinal degeneration	DOID:8499	night blindness	0.976816	4	1	0	1
DOID:11049	meconium aspiration syndrome	DOID:8515	cor pulmonale	0.973806	4	2	0	1
DOID:3781	anovulation	DOID:8645	subacute delirium	0.972473	1	11	0	1
DOID:12139	dysthymic disorder	DOID:2273	vulvovaginitis	0.971922	6	1	0	1
DOID:252	alcoholic psychosis	DOID:4543	retrograde amnesia	0.963267	1	6	0	1
DOID:12399	pathological gambling	DOID:252	alcoholic psychosis	0.960597	1	1	0	1
DOID:10456	tonsillitis	DOID:13809	familial combined hyperlipidemia	0.959523	9	6	0	1
DOID:12930	dilated cardiomyopathy	DOID:13209	right bundle branch block	0.958523	30	2	1	0.426374
DOID:0050425	restless legs syndrome	DOID:8619	recurrent hypersomnia	0.954469	13	9	0	1
DOID:1742	drug psychosis	DOID:670	amphetamine abuse	0.95301	26	45	1	1
DOID:10241	thalassemia	DOID:10783	methemoglobinemia	0.949582	1	4	0	1
DOID:13774	Addison's disease	DOID:4441	dysgerminoma	0.947035	3	3	0	1
DOID:0050432	Asperger syndrome	DOID:1059	intellectual disability	0.943139	2	2	2	8.10392e-05
DOID:3587	pancreatic ductal carcinoma	DOID:6419	tetralogy of Fallot	0.942172	4	2	0	1
DOID:10456	tonsillitis	DOID:4248	coronary stenosis	0.941744	9	12	0	1
DOID:10456	tonsillitis	DOID:4247	coronary restenosis	0.941683	9	8	0	1
DOID:14557	primary pulmonary hypertension	DOID:6432	pulmonary hypertension	0.941173	2	49	2	0.0241147
DOID:1129	pituitary apoplexy	DOID:5419	schizophrenia	0.936422	1	90	0	1
DOID:0050425	restless legs syndrome	DOID:4964	neurotic disorder	0.935562	13	4	0	1
DOID:2951	motion sickness	DOID:3394	ischemic heart disease	0.933359	4	70	0	1
DOID:10456	tonsillitis	DOID:263	kidney cancer	0.930744	9	10	0	1
DOID:679	basal ganglia disease	DOID:8645	subacute delirium	0.930397	19	11	1	0.954846
DOID:883	parasitic helminthiasis infectious disease	DOID:9080	macroglobulinemia	0.925869	8	6	0	1
DOID:1252	trichuriasis	DOID:3261	Job's syndrome	0.919931	2	1	0	1
DOID:0050425	restless legs syndrome	DOID:11119	Gilles de la Tourette syndrome	0.919109	13	17	1	0.990023
DOID:10955	strongyloidiasis	DOID:2789	parasitic protozoa infectious disease	0.91707	5	1	0	1
DOID:12986	leukostasis	DOID:13809	familial combined hyperlipidemia	0.914855	1	6	0	1
DOID:1657	ventricular septal defect	DOID:1882	atrial heart septal defect	0.909783	1	1	0	1
DOID:12287	Crimean-Congo hemorrhagic fever	DOID:3401	inappropriate ADH syndrome	0.904517	1	7	0	1
DOID:12157	aseptic meningitis	DOID:12287	Crimean-Congo hemorrhagic fever	0.903148	3	1	0	1
DOID:1094	attention deficit hyperactivity disorder	DOID:1470	major depressive disorder	0.90307	222	52	13	0.00289992
DOID:4248	coronary stenosis	DOID:930	orbital disease	0.898447	12	2	0	1
DOID:12382	complex partial epilepsy	DOID:1307	dementia	0.897977	15	24	0	1
DOID:1168	familial hyperlipidemia	DOID:12986	leukostasis	0.897545	76	1	1	0.496784
DOID:11119	Gilles de la Tourette syndrome	DOID:252	alcoholic psychosis	0.897031	17	1	0	1
DOID:14557	primary pulmonary hypertension	DOID:2452	thrombophilia	0.896363	2	6	0	1
DOID:0050425	restless legs syndrome	DOID:679	basal ganglia disease	0.895634	13	19	1	1
DOID:178	vascular disease	DOID:1838	Menkes disease	0.894969	22	1	0	1
DOID:1094	attention deficit hyperactivity disorder	DOID:252	alcoholic psychosis	0.894052	222	1	1	1
DOID:10685	separation anxiety disorder	DOID:670	amphetamine abuse	0.891504	1	45	0	1
DOID:11656	cicatricial pemphigoid	DOID:322	myelitis	0.888178	3	1	0	1
DOID:678	progressive supranuclear palsy	DOID:680	tauopathy	0.887149	1	6	0	1
DOID:0050439	Usher syndrome	DOID:5679	retinal disease	0.884265	1	3	0	1
DOID:0050425	restless legs syndrome	DOID:1094	attention deficit hyperactivity disorder	0.880985	13	222	2	1
DOID:4990	essential tremor	DOID:6263	inflammatory breast carcinoma	0.877734	19	3	0	1
DOID:1168	familial hyperlipidemia	DOID:12382	complex partial epilepsy	0.877231	76	15	0	1
DOID:13603	obstructive jaundice	DOID:2449	acromegaly	0.876869	6	3	0	1
DOID:0050425	restless legs syndrome	DOID:594	panic disorder	0.873062	13	24	0	1
DOID:12382	complex partial epilepsy	DOID:9452	fatty liver disease	0.872821	15	50	0	1
DOID:3145	hyperlipoproteinemia type III	DOID:3393	coronary heart disease	0.872267	3	42	3	0.000540699
DOID:0050451	Brugada syndrome	DOID:1682	congenital heart defect	0.869943	1	7	0	1
DOID:1307	dementia	DOID:8704	genital herpes	0.868626	24	6	0	1
DOID:1307	dementia	DOID:2247	spondylosis	0.867628	24	4	0	1
DOID:324	spinal cord ischemia	DOID:9540	vascular skin disease	0.867474	1	3	0	1
DOID:0050425	restless legs syndrome	DOID:3781	anovulation	0.865099	13	1	0	1
DOID:11476	osteoporosis	DOID:252	alcoholic psychosis	0.864938	41	1	0	1
DOID:322	myelitis	DOID:998	eosinophilia-myalgia syndrome	0.864861	1	2	0	1
DOID:11823	hepatorenal syndrome	DOID:12932	endomyocardial fibrosis	0.861436	3	17	0	1
DOID:2058	chronic mucocutaneous candidiasis	DOID:399	tuberculosis	0.859789	2	25	0	1
DOID:2058	chronic mucocutaneous candidiasis	DOID:2377	multiple sclerosis	0.859778	2	20	0	1
DOID:0050425	restless legs syndrome	DOID:1470	major depressive disorder	0.859459	13	52	1	1
DOID:801	hemarthrosis	DOID:9675	pulmonary emphysema	0.859374	1	2	0	1
DOID:8704	genital herpes	DOID:9452	fatty liver disease	0.856921	6	50	0	1
DOID:2247	spondylosis	DOID:9452	fatty liver disease	0.856216	4	50	0	1
DOID:1168	familial hyperlipidemia	DOID:8704	genital herpes	0.855396	76	6	0	1
DOID:10923	sickle cell anemia	DOID:14557	primary pulmonary hypertension	0.854825	17	2	0	1
DOID:1168	familial hyperlipidemia	DOID:2247	spondylosis	0.854556	76	4	0	1
DOID:3328	temporal lobe epilepsy	DOID:483	cavernous hemangioma	0.853435	14	1	0	1
DOID:2043	hepatitis B	DOID:2058	chronic mucocutaneous candidiasis	0.853025	54	2	0	1
DOID:3781	anovulation	DOID:8619	recurrent hypersomnia	0.851912	1	9	0	1
DOID:12129	bulimia nervosa	DOID:594	panic disorder	0.851207	5	24	4	6.30766e-06
DOID:12935	alcoholic cardiomyopathy	DOID:2983	anuria	0.850606	4	1	0	1
DOID:3192	neurilemmoma	DOID:5612	spinal cancer	0.849533	2	1	0	1
DOID:0001816	angiosarcoma	DOID:483	cavernous hemangioma	0.844051	3	1	0	1
DOID:1094	attention deficit hyperactivity disorder	DOID:12399	pathological gambling	0.843357	222	1	0	1
DOID:679	basal ganglia disease	DOID:8619	recurrent hypersomnia	0.842343	19	9	0	1
DOID:11613	hyperandrogenism	DOID:4085	trophoblastic neoplasm	0.841741	3	1	0	1
DOID:13544	low tension glaucoma	DOID:2321	dyspepsia	0.840087	2	23	0	1
DOID:13809	familial combined hyperlipidemia	DOID:3145	hyperlipoproteinemia type III	0.838957	6	3	1	0.218747
DOID:0050425	restless legs syndrome	DOID:12995	conduct disorder	0.836639	13	18	0	1
DOID:4964	neurotic disorder	DOID:594	panic disorder	0.834723	4	24	1	0.565047
DOID:0050432	Asperger syndrome	DOID:12849	autistic disorder	0.83425	2	42	1	0.521391
DOID:1826	epilepsy syndrome	DOID:678	progressive supranuclear palsy	0.833224	69	1	0	1
DOID:12783	migraine without aura	DOID:9976	heroin dependence	0.830888	6	14	0	1
DOID:10763	hypertension	DOID:2951	motion sickness	0.829783	329	4	0	1
DOID:12399	pathological gambling	DOID:6263	inflammatory breast carcinoma	0.827949	1	3	0	1
DOID:11656	cicatricial pemphigoid	DOID:998	eosinophilia-myalgia syndrome	0.826318	3	2	0	1
DOID:12399	pathological gambling	DOID:670	amphetamine abuse	0.8239	1	45	0	1
DOID:1285	rectal disease	DOID:2247	spondylosis	0.82272	3	4	0	1
DOID:1285	rectal disease	DOID:8704	genital herpes	0.82272	3	6	0	1
DOID:1742	drug psychosis	DOID:594	panic disorder	0.821497	26	24	2	0.371435
DOID:10685	separation anxiety disorder	DOID:1094	attention deficit hyperactivity disorder	0.818969	1	222	1	1
DOID:4441	dysgerminoma	DOID:7188	autoimmune thyroiditis	0.818499	3	2	0	1
DOID:4483	rhinitis	DOID:483	cavernous hemangioma	0.809894	19	1	0	1
DOID:0050425	restless legs syndrome	DOID:12129	bulimia nervosa	0.80922	13	5	0	1
DOID:11997	spermatocele	DOID:12157	aseptic meningitis	0.808225	2	3	0	1
DOID:322	myelitis	DOID:9810	polyarteritis nodosa	0.808064	1	16	0	1
DOID:0050445	X-linked hypophosphatemia	DOID:4441	dysgerminoma	0.807679	4	3	0	1
DOID:2247	spondylosis	DOID:4441	dysgerminoma	0.807679	4	3	0	1
DOID:10763	hypertension	DOID:593	agoraphobia	0.806486	329	6	0	1
DOID:3493	signet ring cell adenocarcinoma	DOID:674	cleft palate	0.805132	2	10	0	1
DOID:3493	signet ring cell adenocarcinoma	DOID:9296	cleft lip	0.805072	2	3	0	1
DOID:10602	steatorrhea	DOID:3145	hyperlipoproteinemia type III	0.804321	1	3	0	1
DOID:11832	visual epilepsy	DOID:2055	post-traumatic stress disorder	0.803252	334	22	1	1
DOID:10685	separation anxiety disorder	DOID:1742	drug psychosis	0.802024	1	26	0	1
DOID:12129	bulimia nervosa	DOID:9976	heroin dependence	0.801796	5	14	1	0.471473
DOID:3781	anovulation	DOID:679	basal ganglia disease	0.801385	1	19	0	1
DOID:1171	hyperlipoproteinemia type V	DOID:3145	hyperlipoproteinemia type III	0.800933	2	3	1	0.111759
DOID:679	basal ganglia disease	DOID:8689	anorexia nervosa	0.799648	19	3	0	1
DOID:4964	neurotic disorder	DOID:9976	heroin dependence	0.799306	4	14	0	1
DOID:4085	trophoblastic neoplasm	DOID:8538	reticulosarcoma	0.796815	1	21	1	0.239432
DOID:5151	plexiform neurofibroma	DOID:8927	learning disability	0.79664	1	67	0	1
DOID:10763	hypertension	DOID:4085	trophoblastic neoplasm	0.795963	329	1	0	1
DOID:10609	rickets	DOID:11476	osteoporosis	0.795069	6	41	1	1
DOID:10575	calcium metabolism disease	DOID:11476	osteoporosis	0.79409	1	41	0	1
DOID:10783	methemoglobinemia	DOID:8997	polycythemia vera	0.793677	4	9	0	1
DOID:10609	rickets	DOID:182	calcinosis	0.792832	6	4	0	1
DOID:10575	calcium metabolism disease	DOID:11335	sarcoidosis	0.792545	1	5	0	1
DOID:10609	rickets	DOID:11335	sarcoidosis	0.791003	6	5	0	1
DOID:11823	hepatorenal syndrome	DOID:8515	cor pulmonale	0.789299	3	2	1	0.111759
DOID:12858	Huntington's disease	DOID:731	urinary system benign neoplasm	0.78909	19	6	0	1
DOID:182	calcinosis	DOID:4441	dysgerminoma	0.788874	4	3	0	1
DOID:483	cavernous hemangioma	DOID:7148	rheumatoid arthritis	0.788439	1	81	1	0.513775
DOID:11168	anogenital venereal wart	DOID:8584	Burkitt's lymphoma	0.788195	5	22	0	1
DOID:801	hemarthrosis	DOID:9296	cleft lip	0.788026	1	3	0	1
DOID:3347	osteosarcoma	DOID:5612	spinal cancer	0.787578	28	1	1	0.27782
DOID:674	cleft palate	DOID:801	hemarthrosis	0.78711	10	1	0	1
DOID:1094	attention deficit hyperactivity disorder	DOID:594	panic disorder	0.786446	222	24	7	0.0496757
DOID:13810	familial hypercholesterolemia	DOID:3145	hyperlipoproteinemia type III	0.786281	18	3	2	0.0115275
DOID:1612	breast cancer	DOID:4085	trophoblastic neoplasm	0.785745	273	1	1	1
DOID:10591	pre-eclampsia	DOID:4085	trophoblastic neoplasm	0.784029	23	1	0	1
DOID:3192	neurilemmoma	DOID:9362	status asthmaticus	0.783977	2	25	0	1
DOID:0050425	restless legs syndrome	DOID:2559	opiate dependence	0.783899	13	14	0	1
DOID:332	amyotrophic lateral sclerosis	DOID:893	Wilson disease	0.783013	13	10	1	0.689399
DOID:0050477	Liddle syndrome	DOID:4479	pseudohypoaldosteronism	0.782518	1	1	0	1
DOID:2559	opiate dependence	DOID:8645	subacute delirium	0.782473	14	11	0	1
DOID:12783	migraine without aura	DOID:1742	drug psychosis	0.780456	6	26	1	0.777097
DOID:11914	gastroparesis	DOID:990	congenital heart block	0.780356	4	6	0	1
DOID:1129	pituitary apoplexy	DOID:529	blepharospasm	0.779351	1	2	0	1
DOID:4029	gastritis	DOID:801	hemarthrosis	0.778759	14	1	0	1
DOID:0050425	restless legs syndrome	DOID:8689	anorexia nervosa	0.777143	13	3	0	1
DOID:1176	bronchial disease	DOID:2089	constipation	0.777057	19	11	0	1
DOID:1936	atherosclerosis	DOID:3145	hyperlipoproteinemia type III	0.777018	89	3	3	0.00345383
DOID:594	panic disorder	DOID:9976	heroin dependence	0.776949	24	14	1	1
DOID:12783	migraine without aura	DOID:8645	subacute delirium	0.774699	6	11	0	1
DOID:2841	asthma	DOID:718	autoimmune hemolytic anemia	0.774424	86	8	1	1
DOID:0050425	restless legs syndrome	DOID:670	amphetamine abuse	0.774282	13	45	2	0.339948
DOID:11656	cicatricial pemphigoid	DOID:9810	polyarteritis nodosa	0.773666	3	16	1	0.378957
DOID:1289	neurodegenerative disease	DOID:893	Wilson disease	0.773267	24	10	0	1
DOID:12399	pathological gambling	DOID:12995	conduct disorder	0.772738	1	18	0	1
DOID:0050427	xeroderma pigmentosum	DOID:184	bone cancer	0.772654	1	18	0	1
DOID:12986	leukostasis	DOID:4248	coronary stenosis	0.77263	1	12	0	1
DOID:11476	osteoporosis	DOID:4441	dysgerminoma	0.77121	41	3	0	1
DOID:8645	subacute delirium	DOID:8689	anorexia nervosa	0.770797	11	3	0	1
DOID:12399	pathological gambling	DOID:1742	drug psychosis	0.768869	1	26	0	1
DOID:10575	calcium metabolism disease	DOID:2247	spondylosis	0.76831	1	4	0	1
DOID:12783	migraine without aura	DOID:594	panic disorder	0.765184	6	24	1	0.739258
DOID:1094	attention deficit hyperactivity disorder	DOID:12783	migraine without aura	0.764763	222	6	0	1
DOID:10533	viral pneumonia	DOID:12935	alcoholic cardiomyopathy	0.763357	1	4	0	1
DOID:10460	nasopharyngitis	DOID:3145	hyperlipoproteinemia type III	0.759733	1	3	0	1
DOID:3145	hyperlipoproteinemia type III	DOID:9060	pityriasis versicolor	0.75951	3	2	0	1
DOID:3145	hyperlipoproteinemia type III	DOID:9370	exophthalmos	0.75951	3	3	0	1
DOID:13603	obstructive jaundice	DOID:9970	obesity	0.759239	6	53	0	1
DOID:12783	migraine without aura	DOID:4964	neurotic disorder	0.758924	6	4	0	1
DOID:0050425	restless legs syndrome	DOID:6364	migraine	0.758753	13	69	1	1
DOID:12270	coloboma	DOID:674	cleft palate	0.757364	1	10	0	1
DOID:12270	coloboma	DOID:9296	cleft lip	0.757132	1	3	0	1
DOID:1171	hyperlipoproteinemia type V	DOID:13809	familial combined hyperlipidemia	0.756208	2	6	2	0.000767449
DOID:1826	epilepsy syndrome	DOID:3309	neurodermatitis	0.756122	69	1	0	1
DOID:1826	epilepsy syndrome	DOID:3877	functional colonic disease	0.756122	69	3	0	1
DOID:1682	congenital heart defect	DOID:2843	long QT syndrome	0.754713	7	16	0	1
DOID:1742	drug psychosis	DOID:9976	heroin dependence	0.753263	26	14	1	1
DOID:1094	attention deficit hyperactivity disorder	DOID:9478	postpartum depression	0.751731	222	1	1	1
DOID:13603	obstructive jaundice	DOID:1612	breast cancer	0.751238	6	273	1	1
DOID:1067	open-angle glaucoma	DOID:8488	polyhydramnios	0.75016	16	2	0	1
DOID:10211	cholelithiasis	DOID:1168	familial hyperlipidemia	0.747638	2	76	0	1
DOID:718	autoimmune hemolytic anemia	DOID:9810	polyarteritis nodosa	0.746629	8	16	2	0.0529002
DOID:12129	bulimia nervosa	DOID:4964	neurotic disorder	0.746394	5	4	0	1
DOID:1059	intellectual disability	DOID:12849	autistic disorder	0.74634	2	42	1	0.521391
DOID:1067	open-angle glaucoma	DOID:6263	inflammatory breast carcinoma	0.746268	16	3	0	1
DOID:12382	complex partial epilepsy	DOID:1285	rectal disease	0.74625	15	3	0	1
DOID:10554	meningoencephalitis	DOID:2988	antiphospholipid syndrome	0.746191	7	7	0	1
DOID:670	amphetamine abuse	DOID:8645	subacute delirium	0.745979	45	11	0	1
DOID:3312	bipolar disorder	DOID:9976	heroin dependence	0.74453	53	14	1	1
DOID:12399	pathological gambling	DOID:8645	subacute delirium	0.744423	1	11	0	1
DOID:8645	subacute delirium	DOID:9976	heroin dependence	0.744179	11	14	0	1
DOID:631	fibromyalgia	DOID:9362	status asthmaticus	0.743681	8	25	1	0.922356
DOID:12466	secondary hyperparathyroidism	DOID:14557	primary pulmonary hypertension	0.743131	8	2	0	1
DOID:1485	cystic fibrosis	DOID:8488	polyhydramnios	0.742251	28	2	0	1
DOID:883	parasitic helminthiasis infectious disease	DOID:9362	status asthmaticus	0.742236	8	25	0	1
DOID:12783	migraine without aura	DOID:8619	recurrent hypersomnia	0.742175	6	9	0	1
DOID:10685	separation anxiety disorder	DOID:12995	conduct disorder	0.74051	1	18	0	1
DOID:10211	cholelithiasis	DOID:10460	nasopharyngitis	0.740233	2	1	0	1
DOID:10211	cholelithiasis	DOID:9060	pityriasis versicolor	0.740233	2	2	0	1
DOID:10211	cholelithiasis	DOID:9370	exophthalmos	0.740233	2	3	0	1
DOID:2559	opiate dependence	DOID:670	amphetamine abuse	0.739384	14	45	1	1
DOID:2741	bilirubin metabolic disorder	DOID:615	leukopenia	0.738836	1	13	0	1
DOID:2559	opiate dependence	DOID:8619	recurrent hypersomnia	0.738659	14	9	0	1
DOID:332	amyotrophic lateral sclerosis	DOID:6263	inflammatory breast carcinoma	0.738655	13	3	0	1
DOID:11335	sarcoidosis	DOID:530	eyelid disease	0.738406	5	5	0	1
DOID:12849	autistic disorder	DOID:9923	developmental coordination disorder	0.737605	42	5	0	1
DOID:0050425	restless legs syndrome	DOID:3312	bipolar disorder	0.737243	13	53	2	0.40797
DOID:10241	thalassemia	DOID:8432	polycythemia	0.736605	1	1	0	1
DOID:1657	ventricular septal defect	DOID:6419	tetralogy of Fallot	0.736062	1	2	0	1
DOID:12466	secondary hyperparathyroidism	DOID:13042	persistent fetal circulation syndrome	0.735777	8	2	0	1
DOID:0050425	restless legs syndrome	DOID:12399	pathological gambling	0.73577	13	1	0	1
DOID:12995	conduct disorder	DOID:9976	heroin dependence	0.735747	18	14	1	1
DOID:252	alcoholic psychosis	DOID:3125	multiple endocrine neoplasia	0.735646	1	1	0	1
DOID:1742	drug psychosis	DOID:3312	bipolar disorder	0.735437	26	53	6	0.000544427
DOID:11049	meconium aspiration syndrome	DOID:12935	alcoholic cardiomyopathy	0.73379	4	4	0	1
DOID:1094	attention deficit hyperactivity disorder	DOID:1742	drug psychosis	0.732532	222	26	9	0.00356935
DOID:1470	major depressive disorder	DOID:9976	heroin dependence	0.732002	52	14	1	1
DOID:3145	hyperlipoproteinemia type III	DOID:3363	coronary arteriosclerosis	0.731654	3	53	2	0.0604055
DOID:13810	familial hypercholesterolemia	DOID:1387	hypolipoproteinemia	0.730735	18	3	2	0.0115275
DOID:12399	pathological gambling	DOID:3309	neurodermatitis	0.730528	1	1	0	1
DOID:12399	pathological gambling	DOID:3877	functional colonic disease	0.730528	1	3	0	1
DOID:8619	recurrent hypersomnia	DOID:8689	anorexia nervosa	0.729354	9	3	0	1
DOID:13809	familial combined hyperlipidemia	DOID:1387	hypolipoproteinemia	0.728851	6	3	2	0.00187048
DOID:7148	rheumatoid arthritis	DOID:883	parasitic helminthiasis infectious disease	0.728558	81	8	0	1
DOID:11119	Gilles de la Tourette syndrome	DOID:679	basal ganglia disease	0.728328	17	19	0	1
DOID:2559	opiate dependence	DOID:679	basal ganglia disease	0.727359	14	19	1	1
DOID:12236	primary biliary cirrhosis	DOID:6263	inflammatory breast carcinoma	0.726877	10	3	0	1
DOID:3145	hyperlipoproteinemia type III	DOID:9452	fatty liver disease	0.726734	3	50	0	1
DOID:0050425	restless legs syndrome	DOID:10685	separation anxiety disorder	0.726123	13	1	0	1
DOID:403	mouth disease	DOID:9600	plantar fasciitis	0.7252	1	3	0	1
DOID:1742	drug psychosis	DOID:8645	subacute delirium	0.724175	26	11	3	0.00954181
DOID:12399	pathological gambling	DOID:8619	recurrent hypersomnia	0.722939	1	9	0	1
DOID:3309	neurodermatitis	DOID:4543	retrograde amnesia	0.722601	1	6	0	1
DOID:3877	functional colonic disease	DOID:4543	retrograde amnesia	0.722601	3	6	0	1
DOID:1742	drug psychosis	DOID:4964	neurotic disorder	0.722473	26	4	0	1
DOID:12382	complex partial epilepsy	DOID:3145	hyperlipoproteinemia type III	0.722261	15	3	0	1
DOID:12932	endomyocardial fibrosis	DOID:8515	cor pulmonale	0.722248	17	2	0	1
DOID:12731	pars planitis	DOID:322	myelitis	0.720476	1	1	0	1
DOID:12995	conduct disorder	DOID:1742	drug psychosis	0.720427	18	26	3	0.0316066
DOID:1936	atherosclerosis	DOID:930	orbital disease	0.720107	89	2	0	1
DOID:14221	metabolic syndrome X	DOID:930	orbital disease	0.719796	14	2	0	1
DOID:10554	meningoencephalitis	DOID:1247	blood coagulation disease	0.719548	7	4	0	1
DOID:1470	major depressive disorder	DOID:594	panic disorder	0.719211	52	24	12	0
DOID:1171	hyperlipoproteinemia type V	DOID:13810	familial hypercholesterolemia	0.719	2	18	2	0.00496728
DOID:1470	major depressive disorder	DOID:679	basal ganglia disease	0.718667	52	19	3	0.146126
DOID:10808	gastric ulcer	DOID:9362	status asthmaticus	0.718643	108	25	4	0.252753
DOID:418	systemic scleroderma	DOID:883	parasitic helminthiasis infectious disease	0.718504	11	8	0	1
DOID:2951	motion sickness	DOID:5844	myocardial infarction	0.718119	4	137	1	1
DOID:1168	familial hyperlipidemia	DOID:930	orbital disease	0.717309	76	2	0	1
DOID:1074	kidney failure	DOID:585	nephrolithiasis	0.717202	38	6	1	1
DOID:1094	attention deficit hyperactivity disorder	DOID:9976	heroin dependence	0.717119	222	14	3	0.901027
DOID:670	amphetamine abuse	DOID:8619	recurrent hypersomnia	0.71685	45	9	1	1
DOID:11119	Gilles de la Tourette syndrome	DOID:594	panic disorder	0.716393	17	24	1	1
DOID:12995	conduct disorder	DOID:670	amphetamine abuse	0.716324	18	45	5	0.000672968
DOID:1168	familial hyperlipidemia	DOID:9060	pityriasis versicolor	0.71613	76	2	0	1
DOID:1168	familial hyperlipidemia	DOID:9370	exophthalmos	0.71613	76	3	0	1
DOID:10460	nasopharyngitis	DOID:1168	familial hyperlipidemia	0.715867	1	76	0	1
DOID:3328	temporal lobe epilepsy	DOID:593	agoraphobia	0.71518	14	6	0	1
DOID:12995	conduct disorder	DOID:679	basal ganglia disease	0.7149	18	19	1	1
DOID:670	amphetamine abuse	DOID:679	basal ganglia disease	0.713262	45	19	0	1
DOID:10763	hypertension	DOID:660	adrenal cortex cancer	0.712218	329	1	0	1
DOID:12783	migraine without aura	DOID:12995	conduct disorder	0.7119	6	18	1	0.611473
DOID:10892	hypospadias	DOID:11383	cryptorchidism	0.711621	1	3	0	1
DOID:12849	autistic disorder	DOID:9362	status asthmaticus	0.711166	42	25	0	1
DOID:5082	liver cirrhosis	DOID:6263	inflammatory breast carcinoma	0.709607	94	3	0	1
DOID:12986	leukostasis	DOID:341	peripheral vascular disease	0.709494	1	9	0	1
DOID:13810	familial hypercholesterolemia	DOID:9848	endolymphatic hydrops	0.708311	18	1	0	1
DOID:594	panic disorder	DOID:679	basal ganglia disease	0.708055	24	19	4	0.00163428
DOID:12986	leukostasis	DOID:3393	coronary heart disease	0.70786	1	42	0	1
DOID:13809	familial combined hyperlipidemia	DOID:3393	coronary heart disease	0.707153	6	42	2	0.127256
DOID:12783	migraine without aura	DOID:679	basal ganglia disease	0.707096	6	19	0	1
DOID:1574	alcohol abuse	DOID:9923	developmental coordination disorder	0.706585	24	5	0	1
DOID:1094	attention deficit hyperactivity disorder	DOID:8645	subacute delirium	0.706333	222	11	2	1
DOID:2843	long QT syndrome	DOID:990	congenital heart block	0.70627	16	6	1	0.565047
DOID:0050439	Usher syndrome	DOID:1432	blindness	0.705082	1	4	0	1
DOID:12995	conduct disorder	DOID:8619	recurrent hypersomnia	0.704709	18	9	0	1
DOID:1094	attention deficit hyperactivity disorder	DOID:679	basal ganglia disease	0.704097	222	19	4	0.580639
DOID:4964	neurotic disorder	DOID:8645	subacute delirium	0.703602	4	11	0	1
DOID:1094	attention deficit hyperactivity disorder	DOID:11119	Gilles de la Tourette syndrome	0.703144	222	17	5	0.167315
DOID:13832	patent ductus arteriosus	DOID:3145	hyperlipoproteinemia type III	0.702625	3	3	0	1
DOID:1574	alcohol abuse	DOID:594	panic disorder	0.701812	24	24	6	5.03199e-06
DOID:12399	pathological gambling	DOID:3324	mood disorder	0.701496	1	18	0	1
DOID:11119	Gilles de la Tourette syndrome	DOID:12783	migraine without aura	0.700695	17	6	0	1
DOID:10554	meningoencephalitis	DOID:11847	coronary thrombosis	0.700425	7	9	0	1
DOID:8619	recurrent hypersomnia	DOID:9976	heroin dependence	0.69856	9	14	0	1
DOID:10602	steatorrhea	DOID:13809	familial combined hyperlipidemia	0.698202	1	6	0	1
DOID:1742	drug psychosis	DOID:679	basal ganglia disease	0.698121	26	19	1	1
DOID:12995	conduct disorder	DOID:2559	opiate dependence	0.695987	18	14	1	1
DOID:2394	ovarian cancer	DOID:4441	dysgerminoma	0.695886	95	3	3	0.00406994
DOID:12995	conduct disorder	DOID:8689	anorexia nervosa	0.695804	18	3	0	1
DOID:1168	familial hyperlipidemia	DOID:3393	coronary heart disease	0.695725	76	42	11	6.14621e-07
DOID:11119	Gilles de la Tourette syndrome	DOID:8645	subacute delirium	0.695671	17	11	1	0.881584
DOID:594	panic disorder	DOID:8645	subacute delirium	0.694805	24	11	1	1
DOID:1307	dementia	DOID:9060	pityriasis versicolor	0.694006	24	2	0	1
DOID:1307	dementia	DOID:9370	exophthalmos	0.694006	24	3	0	1
DOID:3310	atopic dermatitis	DOID:6590	spondylitis	0.693872	22	1	0	1
DOID:10460	nasopharyngitis	DOID:1307	dementia	0.693779	1	24	0	1
DOID:11832	visual epilepsy	DOID:670	amphetamine abuse	0.693451	334	45	2	1
DOID:12783	migraine without aura	DOID:1470	major depressive disorder	0.693147	6	52	0	1
DOID:1094	attention deficit hyperactivity disorder	DOID:4964	neurotic disorder	0.693041	222	4	1	1
DOID:10211	cholelithiasis	DOID:1387	hypolipoproteinemia	0.692728	2	3	0	1
DOID:11713	diabetic angiopathy	DOID:13810	familial hypercholesterolemia	0.691795	17	18	1	1
DOID:10685	separation anxiety disorder	DOID:8619	recurrent hypersomnia	0.691476	1	9	0	1
DOID:1470	major depressive disorder	DOID:4964	neurotic disorder	0.691266	52	4	0	1
DOID:1094	attention deficit hyperactivity disorder	DOID:3312	bipolar disorder	0.690654	222	53	14	0.000860341
DOID:12849	autistic disorder	DOID:8670	eating disorder	0.690537	42	6	1	1
DOID:0050425	restless legs syndrome	DOID:1574	alcohol abuse	0.690035	13	24	1	1
DOID:13810	familial hypercholesterolemia	DOID:3393	coronary heart disease	0.689595	18	42	7	6.38465e-07
DOID:4247	coronary restenosis	DOID:930	orbital disease	0.689487	8	2	0	1
DOID:1094	attention deficit hyperactivity disorder	DOID:2321	dyspepsia	0.689028	222	23	1	1
DOID:1470	major depressive disorder	DOID:1742	drug psychosis	0.68902	52	26	4	0.049959
DOID:12129	bulimia nervosa	DOID:8689	anorexia nervosa	0.688915	5	3	0	1
DOID:10575	calcium metabolism disease	DOID:2394	ovarian cancer	0.688646	1	95	0	1
DOID:4964	neurotic disorder	DOID:8689	anorexia nervosa	0.686918	4	3	0	1
DOID:10609	rickets	DOID:2394	ovarian cancer	0.686773	6	95	0	1
DOID:11713	diabetic angiopathy	DOID:13809	familial combined hyperlipidemia	0.686636	17	6	2	0.0357882
DOID:10602	steatorrhea	DOID:13810	familial hypercholesterolemia	0.685483	1	18	0	1
DOID:1432	blindness	DOID:8466	retinal degeneration	0.685267	4	4	0	1
DOID:679	basal ganglia disease	DOID:9976	heroin dependence	0.683865	19	14	0	1
DOID:10923	sickle cell anemia	DOID:13042	persistent fetal circulation syndrome	0.683675	17	2	0	1
DOID:13250	diarrhea	DOID:615	leukopenia	0.683241	40	13	1	1
DOID:10685	separation anxiety disorder	DOID:8645	subacute delirium	0.682711	1	11	0	1
DOID:1742	drug psychosis	DOID:8619	recurrent hypersomnia	0.682658	26	9	1	1
DOID:12466	secondary hyperparathyroidism	DOID:9266	cystinuria	0.681709	8	3	0	1
DOID:12731	pars planitis	DOID:9810	polyarteritis nodosa	0.681529	1	16	1	0.205348
DOID:0050432	Asperger syndrome	DOID:9923	developmental coordination disorder	0.680745	2	5	0	1
DOID:12399	pathological gambling	DOID:679	basal ganglia disease	0.680388	1	19	1	0.228381
DOID:1838	Menkes disease	DOID:7147	ankylosing spondylitis	0.680282	1	11	0	1
DOID:3369	peripheral primitive neuroectodermal tumor	DOID:646	viral encephalitis	0.680181	21	2	0	1
DOID:2452	thrombophilia	DOID:9970	obesity	0.679828	6	53	0	1
DOID:11119	Gilles de la Tourette syndrome	DOID:9976	heroin dependence	0.679265	17	14	3	0.00629982
DOID:13810	familial hypercholesterolemia	DOID:9060	pityriasis versicolor	0.678733	18	2	0	1
DOID:13810	familial hypercholesterolemia	DOID:9370	exophthalmos	0.678733	18	3	0	1
DOID:10460	nasopharyngitis	DOID:13810	familial hypercholesterolemia	0.678691	1	18	0	1
DOID:1171	hyperlipoproteinemia type V	DOID:4989	pancreatitis	0.678073	2	13	0	1
DOID:13809	familial combined hyperlipidemia	DOID:182	calcinosis	0.67801	6	4	0	1
DOID:1094	attention deficit hyperactivity disorder	DOID:12129	bulimia nervosa	0.677766	222	5	2	0.671929
DOID:3363	coronary arteriosclerosis	DOID:930	orbital disease	0.676194	53	2	0	1
DOID:13209	right bundle branch block	DOID:990	congenital heart block	0.675843	2	6	0	1
DOID:11119	Gilles de la Tourette syndrome	DOID:1742	drug psychosis	0.674363	17	26	4	0.00144067
DOID:1307	dementia	DOID:930	orbital disease	0.673992	24	2	0	1
DOID:11119	Gilles de la Tourette syndrome	DOID:12399	pathological gambling	0.673893	17	1	0	1
DOID:594	panic disorder	DOID:8689	anorexia nervosa	0.673873	24	3	2	0.0181408
DOID:12387	nephrogenic diabetes insipidus	DOID:9409	diabetes insipidus	0.673131	12	7	3	0.000385078
DOID:1171	hyperlipoproteinemia type V	DOID:13832	patent ductus arteriosus	0.672695	2	3	0	1
DOID:3324	mood disorder	DOID:6263	inflammatory breast carcinoma	0.672327	18	3	0	1
DOID:1470	major depressive disorder	DOID:8645	subacute delirium	0.671932	52	11	0	1
DOID:1742	drug psychosis	DOID:2559	opiate dependence	0.671668	26	14	1	1
DOID:13809	familial combined hyperlipidemia	DOID:1936	atherosclerosis	0.671602	6	89	4	0.00151129
DOID:14203	childhood type dermatomyositis	DOID:8541	Sezary's disease	0.671209	2	1	0	1
DOID:12287	Crimean-Congo hemorrhagic fever	DOID:2841	asthma	0.670564	1	86	0	1
DOID:12995	conduct disorder	DOID:4964	neurotic disorder	0.670344	18	4	1	0.47687
DOID:1168	familial hyperlipidemia	DOID:1387	hypolipoproteinemia	0.669849	76	3	3	0.0023813
DOID:11712	lipoatrophic diabetes	DOID:4248	coronary stenosis	0.669571	1	12	1	0.171863
DOID:1171	hyperlipoproteinemia type V	DOID:3393	coronary heart disease	0.669447	2	42	1	0.521391
DOID:12995	conduct disorder	DOID:8645	subacute delirium	0.669345	18	11	0	1
DOID:10211	cholelithiasis	DOID:12382	complex partial epilepsy	0.669137	2	15	0	1
DOID:10211	cholelithiasis	DOID:3393	coronary heart disease	0.669101	2	42	0	1
DOID:3781	anovulation	DOID:8689	anorexia nervosa	0.668869	1	3	0	1
DOID:3324	mood disorder	DOID:679	basal ganglia disease	0.668356	18	19	1	1
DOID:10575	calcium metabolism disease	DOID:2957	pulmonary tuberculosis	0.668349	1	14	0	1
DOID:13250	diarrhea	DOID:2741	bilirubin metabolic disorder	0.667766	40	1	0	1
DOID:12129	bulimia nervosa	DOID:3049	Churg-Strauss syndrome	0.667341	5	7	0	1
DOID:13809	familial combined hyperlipidemia	DOID:4248	coronary stenosis	0.666564	6	12	3	0.000243708
DOID:11119	Gilles de la Tourette syndrome	DOID:3309	neurodermatitis	0.666466	17	1	0	1
DOID:11119	Gilles de la Tourette syndrome	DOID:3877	functional colonic disease	0.666466	17	3	0	1
DOID:10609	rickets	DOID:2957	pulmonary tuberculosis	0.66631	6	14	0	1
DOID:6364	migraine	DOID:8488	polyhydramnios	0.666214	69	2	2	0.0402024
DOID:2030	anxiety disorder	DOID:8689	anorexia nervosa	0.665195	70	3	1	0.959642
DOID:1574	alcohol abuse	DOID:3312	bipolar disorder	0.664568	24	53	4	0.0410828
DOID:11119	Gilles de la Tourette syndrome	DOID:12995	conduct disorder	0.66363	17	18	3	0.0114805
DOID:11119	Gilles de la Tourette syndrome	DOID:4964	neurotic disorder	0.663443	17	4	0	1
DOID:1171	hyperlipoproteinemia type V	DOID:182	calcinosis	0.663416	2	4	0	1
DOID:12783	migraine without aura	DOID:3312	bipolar disorder	0.662741	6	53	1	1
DOID:12731	pars planitis	DOID:998	eosinophilia-myalgia syndrome	0.662732	1	2	0	1
DOID:3145	hyperlipoproteinemia type III	DOID:8704	genital herpes	0.662522	3	6	0	1
DOID:2247	spondylosis	DOID:3145	hyperlipoproteinemia type III	0.662433	4	3	0	1
DOID:12129	bulimia nervosa	DOID:3312	bipolar disorder	0.662246	5	53	1	1
DOID:2559	opiate dependence	DOID:3781	anovulation	0.660887	14	1	0	1
DOID:12129	bulimia nervosa	DOID:8645	subacute delirium	0.660831	5	11	0	1
DOID:12849	autistic disorder	DOID:1742	drug psychosis	0.660487	42	26	4	0.0266936
DOID:1574	alcohol abuse	DOID:8670	eating disorder	0.66033	24	6	0	1
DOID:1496	echinococcosis	DOID:813	septic arthritis	0.66019	4	15	0	1
DOID:3363	coronary arteriosclerosis	DOID:660	adrenal cortex cancer	0.660133	53	1	0	1
DOID:10602	steatorrhea	DOID:1168	familial hyperlipidemia	0.6588	1	76	0	1
DOID:2349	arteriosclerosis	DOID:930	orbital disease	0.658697	26	2	0	1
DOID:3312	bipolar disorder	DOID:670	amphetamine abuse	0.658495	53	45	5	0.0496299
DOID:10554	meningoencephalitis	DOID:10591	pre-eclampsia	0.658134	7	23	0	1
DOID:11394	adult respiratory distress syndrome	DOID:8505	dermatitis herpetiformis	0.657992	16	1	0	1
DOID:1094	attention deficit hyperactivity disorder	DOID:3309	neurodermatitis	0.657991	222	1	0	1
DOID:1094	attention deficit hyperactivity disorder	DOID:3877	functional colonic disease	0.657991	222	3	1	1
DOID:3312	bipolar disorder	DOID:594	panic disorder	0.657859	53	24	6	0.000354716
DOID:1171	hyperlipoproteinemia type V	DOID:1936	atherosclerosis	0.657311	2	89	2	0.0585552
DOID:12399	pathological gambling	DOID:3781	anovulation	0.657142	1	1	0	1
DOID:1470	major depressive disorder	DOID:2321	dyspepsia	0.657133	52	23	1	1
DOID:3324	mood disorder	DOID:8645	subacute delirium	0.656616	18	11	0	1
DOID:12129	bulimia nervosa	DOID:12783	migraine without aura	0.656506	5	6	0	1
DOID:12783	migraine without aura	DOID:3781	anovulation	0.656501	6	1	0	1
DOID:10602	steatorrhea	DOID:332	amyotrophic lateral sclerosis	0.656373	1	13	0	1
DOID:4964	neurotic disorder	DOID:679	basal ganglia disease	0.65624	4	19	1	0.494563
DOID:10602	steatorrhea	DOID:11713	diabetic angiopathy	0.653656	1	17	0	1
DOID:1205	hypersensitivity reaction type I disease	DOID:9965	toxoplasmosis	0.653252	28	11	0	1
DOID:1168	familial hyperlipidemia	DOID:3363	coronary arteriosclerosis	0.652594	76	53	10	5.88692e-05
DOID:790	ocular hypotension	DOID:8488	polyhydramnios	0.652066	4	2	0	1
DOID:4964	neurotic disorder	DOID:8619	recurrent hypersomnia	0.651822	4	9	0	1
DOID:8645	subacute delirium	DOID:8986	narcolepsy	0.651818	11	9	0	1
DOID:13382	megaloblastic anemia	DOID:9279	hyperhomocysteinemia	0.651625	7	6	0	1
DOID:0050628	advanced sleep phase syndrome	DOID:13364	chronobiology disease	0.651593	1	2	0	1
DOID:10609	rickets	DOID:2247	spondylosis	0.650855	6	4	0	1
DOID:10554	meningoencephalitis	DOID:2452	thrombophilia	0.650602	7	6	0	1
DOID:182	calcinosis	DOID:3145	hyperlipoproteinemia type III	0.650439	4	3	0	1
DOID:0050425	restless legs syndrome	DOID:3324	mood disorder	0.64987	13	18	2	0.12078
DOID:10685	separation anxiety disorder	DOID:12849	autistic disorder	0.649737	1	42	0	1
DOID:13042	persistent fetal circulation syndrome	DOID:2452	thrombophilia	0.648691	2	6	0	1
DOID:12129	bulimia nervosa	DOID:1574	alcohol abuse	0.648666	5	24	0	1
DOID:1094	attention deficit hyperactivity disorder	DOID:670	amphetamine abuse	0.648585	222	45	12	0.00307319
DOID:594	panic disorder	DOID:670	amphetamine abuse	0.647882	24	45	1	1
DOID:2030	anxiety disorder	DOID:679	basal ganglia disease	0.64733	70	19	6	0.000402097
DOID:670	amphetamine abuse	DOID:8689	anorexia nervosa	0.647026	45	3	1	0.711229
DOID:0050425	restless legs syndrome	DOID:12849	autistic disorder	0.646437	13	42	1	1
DOID:1094	attention deficit hyperactivity disorder	DOID:13544	low tension glaucoma	0.646288	222	2	0	1
DOID:3953	adrenal gland cancer	DOID:3973	thyroid medullary carcinoma	0.64609	1	1	0	1
DOID:2030	anxiety disorder	DOID:670	amphetamine abuse	0.645901	70	45	1	1
DOID:13810	familial hypercholesterolemia	DOID:1936	atherosclerosis	0.64553	18	89	9	1.52436e-07
DOID:10783	methemoglobinemia	DOID:8432	polycythemia	0.645232	4	1	0	1
DOID:12783	migraine without aura	DOID:8689	anorexia nervosa	0.644825	6	3	0	1
DOID:12129	bulimia nervosa	DOID:679	basal ganglia disease	0.644239	5	19	1	0.562981
DOID:1387	hypolipoproteinemia	DOID:3145	hyperlipoproteinemia type III	0.644085	3	3	1	0.146126
DOID:11119	Gilles de la Tourette syndrome	DOID:8619	recurrent hypersomnia	0.643611	17	9	0	1
DOID:13603	obstructive jaundice	DOID:8432	polycythemia	0.643482	6	1	0	1
DOID:10211	cholelithiasis	DOID:13810	familial hypercholesterolemia	0.64345	2	18	0	1
DOID:10533	viral pneumonia	DOID:11049	meconium aspiration syndrome	0.643436	1	4	0	1
DOID:594	panic disorder	DOID:8670	eating disorder	0.643171	24	6	0	1
DOID:11832	visual epilepsy	DOID:8645	subacute delirium	0.642307	334	11	1	1
DOID:2559	opiate dependence	DOID:8689	anorexia nervosa	0.641964	14	3	0	1
DOID:3312	bipolar disorder	DOID:8645	subacute delirium	0.641582	53	11	1	1
DOID:10211	cholelithiasis	DOID:13809	familial combined hyperlipidemia	0.641579	2	6	0	1
DOID:3312	bipolar disorder	DOID:4964	neurotic disorder	0.641245	53	4	1	0.964491
DOID:10602	steatorrhea	DOID:2349	arteriosclerosis	0.64081	1	26	0	1
DOID:1176	bronchial disease	DOID:1574	alcohol abuse	0.640684	19	24	0	1
DOID:1176	bronchial disease	DOID:12129	bulimia nervosa	0.639592	19	5	0	1
DOID:10602	steatorrhea	DOID:13832	patent ductus arteriosus	0.639577	1	3	0	1
DOID:1171	hyperlipoproteinemia type V	DOID:3363	coronary arteriosclerosis	0.639559	2	53	2	0.0271371
DOID:10718	giardiasis	DOID:11830	myopia	0.639231	7	4	0	1
DOID:10602	steatorrhea	DOID:3393	coronary heart disease	0.639047	1	42	0	1
DOID:12986	leukostasis	DOID:1936	atherosclerosis	0.637978	1	89	1	0.542221
DOID:10602	steatorrhea	DOID:3407	carotid artery disease	0.637962	1	3	0	1
DOID:12399	pathological gambling	DOID:12783	migraine without aura	0.637932	1	6	0	1
DOID:0050445	X-linked hypophosphatemia	DOID:2247	spondylosis	0.637862	4	4	0	1
DOID:3781	anovulation	DOID:670	amphetamine abuse	0.637858	1	45	0	1
DOID:11997	spermatocele	DOID:3401	inappropriate ADH syndrome	0.637821	2	7	0	1
DOID:11823	hepatorenal syndrome	DOID:1339	Diamond-Blackfan anemia	0.637685	3	1	0	1
DOID:3309	neurodermatitis	DOID:5679	retinal disease	0.637505	1	3	0	1
DOID:3877	functional colonic disease	DOID:5679	retinal disease	0.637505	3	3	0	1
DOID:12849	autistic disorder	DOID:1574	alcohol abuse	0.63576	42	24	4	0.0208138
DOID:11713	diabetic angiopathy	DOID:1285	rectal disease	0.635668	17	3	0	1
DOID:10602	steatorrhea	DOID:4989	pancreatitis	0.635585	1	13	0	1
DOID:12205	dengue disease	DOID:1496	echinococcosis	0.634237	2	4	0	1
DOID:10540	gastric lymphoma	DOID:718	autoimmune hemolytic anemia	0.633824	1	8	0	1
DOID:9810	polyarteritis nodosa	DOID:998	eosinophilia-myalgia syndrome	0.633765	16	2	2	0.00412533
DOID:13810	familial hypercholesterolemia	DOID:3407	carotid artery disease	0.63372	18	3	1	0.40312
DOID:10763	hypertension	DOID:2321	dyspepsia	0.633432	329	23	0	1
DOID:0050425	restless legs syndrome	DOID:11832	visual epilepsy	0.632739	13	334	1	1
DOID:1168	familial hyperlipidemia	DOID:11713	diabetic angiopathy	0.632365	76	17	6	0.000320837
DOID:12849	autistic disorder	DOID:670	amphetamine abuse	0.631721	42	45	7	0.00026111
DOID:1168	familial hyperlipidemia	DOID:1936	atherosclerosis	0.631579	76	89	22	0
DOID:10602	steatorrhea	DOID:182	calcinosis	0.63139	1	4	0	1
DOID:10685	separation anxiety disorder	DOID:12783	migraine without aura	0.630533	1	6	0	1
DOID:6432	pulmonary hypertension	DOID:8488	polyhydramnios	0.629119	49	2	0	1
DOID:0000000	gallbladder disease	DOID:1712	aortic valve stenosis	0.628593	8	1	0	1
DOID:13810	familial hypercholesterolemia	DOID:4248	coronary stenosis	0.628582	18	12	4	0.000108019
DOID:1417	choroid disease	DOID:9470	bacterial meningitis	0.627983	1	32	0	1
DOID:10602	steatorrhea	DOID:1936	atherosclerosis	0.626668	1	89	0	1
DOID:10211	cholelithiasis	DOID:2247	spondylosis	0.626448	2	4	0	1
DOID:10211	cholelithiasis	DOID:8704	genital herpes	0.626186	2	6	0	1
DOID:1285	rectal disease	DOID:4195	hyperglycemia	0.625884	3	75	0	1
DOID:3781	anovulation	DOID:9976	heroin dependence	0.625732	1	14	0	1
DOID:12986	leukostasis	DOID:1307	dementia	0.625313	1	24	0	1
DOID:11476	osteoporosis	DOID:3309	neurodermatitis	0.624562	41	1	0	1
DOID:11476	osteoporosis	DOID:3877	functional colonic disease	0.624562	41	3	0	1
DOID:399	tuberculosis	DOID:8505	dermatitis herpetiformis	0.624464	25	1	0	1
DOID:3312	bipolar disorder	DOID:679	basal ganglia disease	0.624307	53	19	5	0.0016965
DOID:10602	steatorrhea	DOID:3363	coronary arteriosclerosis	0.624292	1	53	0	1
DOID:1727	retinal vein occlusion	DOID:5733	salpingitis	0.624173	3	3	0	1
DOID:1285	rectal disease	DOID:8947	diabetic retinopathy	0.623268	3	19	0	1
DOID:12030	panuveitis	DOID:13641	exfoliation syndrome	0.623233	1	4	0	1
DOID:646	viral encephalitis	DOID:8927	learning disability	0.623055	2	67	0	1
DOID:8689	anorexia nervosa	DOID:9976	heroin dependence	0.622206	3	14	0	1
DOID:1470	major depressive disorder	DOID:8619	recurrent hypersomnia	0.622191	52	9	1	1
DOID:12399	pathological gambling	DOID:2559	opiate dependence	0.621918	1	14	0	1
DOID:13810	familial hypercholesterolemia	DOID:182	calcinosis	0.62154	18	4	0	1
DOID:670	amphetamine abuse	DOID:9976	heroin dependence	0.621271	45	14	4	0.00446645
DOID:12399	pathological gambling	DOID:8689	anorexia nervosa	0.620945	1	3	0	1
DOID:2383	neonatal jaundice	DOID:3021	acute kidney failure	0.62037	1	81	0	1
DOID:11119	Gilles de la Tourette syndrome	DOID:1470	major depressive disorder	0.620296	17	52	1	1
DOID:14069	cerebral malaria	DOID:530	eyelid disease	0.61972	2	5	0	1
DOID:3133	acute porphyria	DOID:8955	sideroblastic anemia	0.619415	1	12	0	1
DOID:1742	drug psychosis	DOID:8689	anorexia nervosa	0.619369	26	3	0	1
DOID:1089	tethered spinal cord syndrome	DOID:13382	megaloblastic anemia	0.61924	17	7	1	0.650539
DOID:0050425	restless legs syndrome	DOID:2030	anxiety disorder	0.618813	13	70	0	1
DOID:12995	conduct disorder	DOID:2030	anxiety disorder	0.61755	18	70	6	0.000296295
DOID:12849	autistic disorder	DOID:8645	subacute delirium	0.617125	42	11	1	1
DOID:3312	bipolar disorder	DOID:5419	schizophrenia	0.61669	53	90	24	1.89578e-12
DOID:12783	migraine without aura	DOID:670	amphetamine abuse	0.61635	6	45	1	1
DOID:10460	nasopharyngitis	DOID:3393	coronary heart disease	0.616007	1	42	0	1
DOID:10460	nasopharyngitis	DOID:178	vascular disease	0.615935	1	22	0	1
DOID:178	vascular disease	DOID:9060	pityriasis versicolor	0.615909	22	2	0	1
DOID:178	vascular disease	DOID:9370	exophthalmos	0.615909	22	3	0	1
DOID:12399	pathological gambling	DOID:9976	heroin dependence	0.615441	1	14	0	1
DOID:1094	attention deficit hyperactivity disorder	DOID:12995	conduct disorder	0.615439	222	18	8	0.00152372
DOID:3393	coronary heart disease	DOID:9060	pityriasis versicolor	0.615286	42	2	0	1
DOID:3393	coronary heart disease	DOID:9370	exophthalmos	0.615286	42	3	0	1
DOID:11984	hypertrophic cardiomyopathy	DOID:9884	muscular dystrophy	0.615134	21	1	0	1
DOID:2044	drug-induced hepatitis	DOID:2383	neonatal jaundice	0.615098	144	1	0	1
DOID:12995	conduct disorder	DOID:1470	major depressive disorder	0.614692	18	52	8	7.4051e-08
DOID:594	panic disorder	DOID:6364	migraine	0.614482	24	69	5	0.0122289
DOID:6590	spondylitis	DOID:8488	polyhydramnios	0.613951	1	2	0	1
DOID:11830	myopia	DOID:5199	ureteral obstruction	0.613626	4	2	0	1
DOID:3145	hyperlipoproteinemia type III	DOID:9455	lipid storage disease	0.613566	3	1	0	1
DOID:1936	atherosclerosis	DOID:3393	coronary heart disease	0.61349	89	42	18	1.51129e-12
DOID:12783	migraine without aura	DOID:2559	opiate dependence	0.612955	6	14	0	1
DOID:11335	sarcoidosis	DOID:3261	Job's syndrome	0.612104	5	1	0	1
DOID:11832	visual epilepsy	DOID:1742	drug psychosis	0.611684	334	26	3	1
DOID:2349	arteriosclerosis	DOID:3407	carotid artery disease	0.611299	26	3	2	0.0208357
DOID:13603	obstructive jaundice	DOID:2452	thrombophilia	0.611235	6	6	0	1
DOID:1742	drug psychosis	DOID:3781	anovulation	0.611229	26	1	0	1
DOID:12287	Crimean-Congo hemorrhagic fever	DOID:37	skin disease	0.610989	1	31	0	1
DOID:11832	visual epilepsy	DOID:1574	alcohol abuse	0.610584	334	24	3	1
DOID:8619	recurrent hypersomnia	DOID:8986	narcolepsy	0.610009	9	9	1	0.511554
DOID:10685	separation anxiety disorder	DOID:9976	heroin dependence	0.609891	1	14	0	1
DOID:1089	tethered spinal cord syndrome	DOID:12030	panuveitis	0.609487	17	1	0	1
DOID:10460	nasopharyngitis	DOID:11713	diabetic angiopathy	0.609076	1	17	0	1
DOID:3324	mood disorder	DOID:8619	recurrent hypersomnia	0.608995	18	9	0	1
DOID:10241	thalassemia	DOID:8997	polycythemia vera	0.608853	1	9	0	1
DOID:13810	familial hypercholesterolemia	DOID:3363	coronary arteriosclerosis	0.608075	18	53	10	4.04544e-11
DOID:11713	diabetic angiopathy	DOID:9060	pityriasis versicolor	0.608024	17	2	0	1
DOID:11713	diabetic angiopathy	DOID:9370	exophthalmos	0.608024	17	3	0	1
DOID:2383	neonatal jaundice	DOID:341	peripheral vascular disease	0.607882	1	9	0	1
DOID:12986	leukostasis	DOID:14221	metabolic syndrome X	0.606987	1	14	0	1
DOID:12287	Crimean-Congo hemorrhagic fever	DOID:65	connective tissue disease	0.606223	1	2	0	1
DOID:10685	separation anxiety disorder	DOID:3781	anovulation	0.606219	1	1	0	1
DOID:10685	separation anxiety disorder	DOID:11119	Gilles de la Tourette syndrome	0.605987	1	17	0	1
DOID:2730	epidermolysis bullosa	DOID:8506	bullous pemphigoid	0.604959	1	11	0	1
DOID:3781	anovulation	DOID:4964	neurotic disorder	0.604129	1	4	0	1
DOID:646	viral encephalitis	DOID:9220	central sleep apnea	0.603694	2	1	0	1
DOID:1094	attention deficit hyperactivity disorder	DOID:8619	recurrent hypersomnia	0.60318	222	9	3	0.408921
DOID:1574	alcohol abuse	DOID:670	amphetamine abuse	0.602994	24	45	3	0.171863
DOID:0050425	restless legs syndrome	DOID:8986	narcolepsy	0.602886	13	9	0	1
DOID:13809	familial combined hyperlipidemia	DOID:3363	coronary arteriosclerosis	0.602609	6	53	5	3.27286e-06
DOID:10460	nasopharyngitis	DOID:5844	myocardial infarction	0.602411	1	137	0	1
DOID:12399	pathological gambling	DOID:12849	autistic disorder	0.602367	1	42	1	0.348836
DOID:5844	myocardial infarction	DOID:9060	pityriasis versicolor	0.601962	137	2	0	1
DOID:5844	myocardial infarction	DOID:9370	exophthalmos	0.601962	137	3	1	1
DOID:10211	cholelithiasis	DOID:1388	Tangier disease	0.601432	2	11	0	1
DOID:1574	alcohol abuse	DOID:1742	drug psychosis	0.601116	24	26	4	0.00463242
DOID:12995	conduct disorder	DOID:594	panic disorder	0.600855	18	24	5	4.24651e-05
DOID:11119	Gilles de la Tourette syndrome	DOID:8689	anorexia nervosa	0.600716	17	3	0	1
DOID:10685	separation anxiety disorder	DOID:2559	opiate dependence	0.600454	1	14	0	1
DOID:10211	cholelithiasis	DOID:3363	coronary arteriosclerosis	0.599933	2	53	0	1
DOID:12287	Crimean-Congo hemorrhagic fever	DOID:7148	rheumatoid arthritis	0.598493	1	81	0	1
DOID:13810	familial hypercholesterolemia	DOID:178	vascular disease	0.598275	18	22	1	1
DOID:12129	bulimia nervosa	DOID:12995	conduct disorder	0.598199	5	18	2	0.0293304
DOID:8670	eating disorder	DOID:9970	obesity	0.598177	6	53	2	0.169761
DOID:1129	pituitary apoplexy	DOID:594	panic disorder	0.598032	1	24	0	1
DOID:13382	megaloblastic anemia	DOID:178	vascular disease	0.596992	7	22	0	1
DOID:10685	separation anxiety disorder	DOID:8689	anorexia nervosa	0.596948	1	3	0	1
DOID:594	panic disorder	DOID:8619	recurrent hypersomnia	0.5963	24	9	0	1
DOID:11656	cicatricial pemphigoid	DOID:12731	pars planitis	0.596112	3	1	0	1
DOID:1470	major depressive disorder	DOID:6364	migraine	0.595726	52	69	4	0.446134
DOID:11832	visual epilepsy	DOID:8619	recurrent hypersomnia	0.595446	334	9	1	1
DOID:1307	dementia	DOID:3145	hyperlipoproteinemia type III	0.595422	24	3	0	1
DOID:12030	panuveitis	DOID:12858	Huntington's disease	0.59457	1	19	0	1
DOID:1470	major depressive disorder	DOID:3312	bipolar disorder	0.594561	52	53	13	5.23512e-10
DOID:13809	familial combined hyperlipidemia	DOID:2349	arteriosclerosis	0.594444	6	26	1	0.777097
DOID:4960	bone marrow cancer	DOID:9540	vascular skin disease	0.593972	11	3	2	0.00526622
DOID:12986	leukostasis	DOID:2349	arteriosclerosis	0.59381	1	26	0	1
DOID:2383	neonatal jaundice	DOID:3363	coronary arteriosclerosis	0.593744	1	53	0	1
DOID:1168	familial hyperlipidemia	DOID:2349	arteriosclerosis	0.593589	76	26	4	0.131008
DOID:12849	autistic disorder	DOID:3312	bipolar disorder	0.593261	42	53	6	0.00586484
DOID:12986	leukostasis	DOID:4247	coronary restenosis	0.593015	1	8	0	1
DOID:13810	familial hypercholesterolemia	DOID:1388	Tangier disease	0.592222	18	11	7	3.37e-11
DOID:12849	autistic disorder	DOID:679	basal ganglia disease	0.591919	42	19	3	0.0998149
DOID:10685	separation anxiety disorder	DOID:1470	major depressive disorder	0.591806	1	52	0	1
DOID:12935	alcoholic cardiomyopathy	DOID:8515	cor pulmonale	0.591731	4	2	0	1
DOID:1470	major depressive disorder	DOID:8689	anorexia nervosa	0.591642	52	3	2	0.0588019
DOID:11832	visual epilepsy	DOID:2559	opiate dependence	0.591459	334	14	0	1
DOID:0050451	Brugada syndrome	DOID:11914	gastroparesis	0.590925	1	4	0	1
DOID:1094	attention deficit hyperactivity disorder	DOID:3781	anovulation	0.590838	222	1	0	1
DOID:11335	sarcoidosis	DOID:4441	dysgerminoma	0.590584	5	3	0	1
DOID:1883	hepatitis C	DOID:3145	hyperlipoproteinemia type III	0.590141	36	3	0	1
DOID:0050427	xeroderma pigmentosum	DOID:2377	multiple sclerosis	0.589503	1	20	0	1
DOID:12030	panuveitis	DOID:3620	central nervous system cancer	0.589374	1	11	0	1
DOID:12849	autistic disorder	DOID:5419	schizophrenia	0.589298	42	90	9	0.000271833
DOID:1588	thrombocytopenia	DOID:530	eyelid disease	0.588529	17	5	0	1
DOID:3781	anovulation	DOID:594	panic disorder	0.588169	1	24	0	1
DOID:12995	conduct disorder	DOID:3781	anovulation	0.587894	18	1	0	1
DOID:11400	pyelonephritis	DOID:1679	cystitis	0.587853	20	49	5	0.0015377
DOID:12030	panuveitis	DOID:9279	hyperhomocysteinemia	0.587242	1	6	0	1
DOID:12849	autistic disorder	DOID:2055	post-traumatic stress disorder	0.587139	42	22	5	0.00124642
DOID:8850	salivary gland cancer	DOID:9220	central sleep apnea	0.587138	4	1	0	1
DOID:0000000	gallbladder disease	DOID:1388	Tangier disease	0.587082	8	11	0	1
DOID:13810	familial hypercholesterolemia	DOID:2349	arteriosclerosis	0.586855	18	26	1	1
DOID:12129	bulimia nervosa	DOID:8619	recurrent hypersomnia	0.586773	5	9	0	1
DOID:1936	atherosclerosis	DOID:585	nephrolithiasis	0.586742	89	6	1	1
DOID:10685	separation anxiety disorder	DOID:679	basal ganglia disease	0.58672	1	19	0	1
DOID:11382	corneal neovascularization	DOID:3369	peripheral primitive neuroectodermal tumor	0.586698	2	21	0	1
DOID:14067	Plasmodium falciparum malaria	DOID:8505	dermatitis herpetiformis	0.586565	31	1	1	0.294192
DOID:13809	familial combined hyperlipidemia	DOID:9455	lipid storage disease	0.586227	6	1	0	1
DOID:11119	Gilles de la Tourette syndrome	DOID:670	amphetamine abuse	0.584852	17	45	4	0.00855376
DOID:13603	obstructive jaundice	DOID:2998	testicular cancer	0.584528	6	18	0	1
DOID:12986	leukostasis	DOID:3363	coronary arteriosclerosis	0.584333	1	53	0	1
DOID:10783	methemoglobinemia	DOID:12241	beta thalassemia	0.583723	4	3	0	1
DOID:11832	visual epilepsy	DOID:3312	bipolar disorder	0.583567	334	53	11	0.306779
DOID:2723	dermatitis	DOID:987	alopecia	0.583397	7	11	0	1
DOID:12849	autistic disorder	DOID:5151	plexiform neurofibroma	0.583041	42	1	0	1
DOID:1742	drug psychosis	DOID:2030	anxiety disorder	0.582994	26	70	4	0.10923
DOID:12382	complex partial epilepsy	DOID:3407	carotid artery disease	0.582981	15	3	0	1
DOID:1094	attention deficit hyperactivity disorder	DOID:12849	autistic disorder	0.582809	222	42	15	9.52221e-06
DOID:1432	blindness	DOID:646	viral encephalitis	0.582143	4	2	0	1
DOID:3312	bipolar disorder	DOID:8619	recurrent hypersomnia	0.582101	53	9	1	1
DOID:10211	cholelithiasis	DOID:1936	atherosclerosis	0.581299	2	89	1	0.857746
DOID:10460	nasopharyngitis	DOID:13809	familial combined hyperlipidemia	0.580697	1	6	0	1
DOID:13809	familial combined hyperlipidemia	DOID:9060	pityriasis versicolor	0.58067	6	2	0	1
DOID:13809	familial combined hyperlipidemia	DOID:9370	exophthalmos	0.58067	6	3	0	1
DOID:1059	intellectual disability	DOID:3309	neurodermatitis	0.580484	2	1	0	1
DOID:1059	intellectual disability	DOID:3877	functional colonic disease	0.580484	2	3	0	1
DOID:0000000	gallbladder disease	DOID:10460	nasopharyngitis	0.58044	8	1	0	1
DOID:0000000	gallbladder disease	DOID:9060	pityriasis versicolor	0.58044	8	2	0	1
DOID:0000000	gallbladder disease	DOID:9370	exophthalmos	0.58044	8	3	0	1
DOID:1307	dementia	DOID:13809	familial combined hyperlipidemia	0.580299	24	6	0	1
DOID:12129	bulimia nervosa	DOID:1742	drug psychosis	0.580272	5	26	0	1
DOID:6364	migraine	DOID:9976	heroin dependence	0.579995	69	14	1	1
DOID:2951	motion sickness	DOID:2983	anuria	0.579759	4	1	0	1
DOID:2559	opiate dependence	DOID:4964	neurotic disorder	0.579662	14	4	0	1
DOID:0050427	xeroderma pigmentosum	DOID:11054	urinary bladder cancer	0.579395	1	51	0	1
DOID:12399	pathological gambling	DOID:4964	neurotic disorder	0.579277	1	4	0	1
DOID:1073	renal hypertension	DOID:9849	Meniere's disease	0.579198	32	12	0	1
DOID:12157	aseptic meningitis	DOID:2841	asthma	0.579041	3	86	2	0.113882
DOID:11119	Gilles de la Tourette syndrome	DOID:3781	anovulation	0.578937	17	1	0	1
DOID:1936	atherosclerosis	DOID:9060	pityriasis versicolor	0.578849	89	2	0	1
DOID:1936	atherosclerosis	DOID:9370	exophthalmos	0.578849	89	3	0	1
DOID:10460	nasopharyngitis	DOID:1936	atherosclerosis	0.578667	1	89	0	1
DOID:3324	mood disorder	DOID:9976	heroin dependence	0.578581	18	14	0	1
DOID:1470	major depressive disorder	DOID:2559	opiate dependence	0.578375	52	14	2	0.435199
DOID:1171	hyperlipoproteinemia type V	DOID:9970	obesity	0.578359	2	53	1	0.60585
DOID:10211	cholelithiasis	DOID:9452	fatty liver disease	0.578235	2	50	1	0.58146
DOID:1168	familial hyperlipidemia	DOID:4248	coronary stenosis	0.577851	76	12	4	0.0131667
DOID:10460	nasopharyngitis	DOID:3363	coronary arteriosclerosis	0.577572	1	53	0	1
DOID:11823	hepatorenal syndrome	DOID:1485	cystic fibrosis	0.577394	3	28	0	1
DOID:3363	coronary arteriosclerosis	DOID:9060	pityriasis versicolor	0.577338	53	2	0	1
DOID:3363	coronary arteriosclerosis	DOID:9370	exophthalmos	0.577338	53	3	0	1
DOID:6364	migraine	DOID:679	basal ganglia disease	0.577137	69	19	1	1
DOID:1432	blindness	DOID:2975	cystic kidney	0.576505	4	4	0	1
DOID:182	calcinosis	DOID:1936	atherosclerosis	0.576024	4	89	0	1
DOID:1094	attention deficit hyperactivity disorder	DOID:8689	anorexia nervosa	0.575879	222	3	2	0.339748
DOID:1838	Menkes disease	DOID:9220	central sleep apnea	0.575564	1	1	0	1
DOID:12129	bulimia nervosa	DOID:1470	major depressive disorder	0.575185	5	52	3	0.00580068
DOID:12995	conduct disorder	DOID:3312	bipolar disorder	0.575167	18	53	5	0.00134064
DOID:1574	alcohol abuse	DOID:8645	subacute delirium	0.575116	24	11	1	1
DOID:1387	hypolipoproteinemia	DOID:4248	coronary stenosis	0.574568	3	12	1	0.318832
DOID:12382	complex partial epilepsy	DOID:3393	coronary heart disease	0.57452	15	42	0	1
DOID:11832	visual epilepsy	DOID:4964	neurotic disorder	0.574439	334	4	0	1
DOID:11832	visual epilepsy	DOID:8689	anorexia nervosa	0.574416	334	3	0	1
DOID:0050451	Brugada syndrome	DOID:12930	dilated cardiomyopathy	0.574335	1	30	0	1
DOID:11335	sarcoidosis	DOID:585	nephrolithiasis	0.573749	5	6	0	1
DOID:12849	autistic disorder	DOID:594	panic disorder	0.57374	42	24	5	0.00180379
DOID:10772	thrombotic thrombocytopenic purpura	DOID:11247	disseminated intravascular coagulation	0.573682	3	9	0	1
DOID:1574	alcohol abuse	DOID:8689	anorexia nervosa	0.573284	24	3	1	0.47687
DOID:3324	mood disorder	DOID:8689	anorexia nervosa	0.573257	18	3	1	0.40312
DOID:1252	trichuriasis	DOID:14069	cerebral malaria	0.57317	2	2	0	1
DOID:13809	familial combined hyperlipidemia	DOID:1388	Tangier disease	0.572414	6	11	5	1.54269e-09
DOID:12129	bulimia nervosa	DOID:3781	anovulation	0.572295	5	1	0	1
DOID:4964	neurotic disorder	DOID:670	amphetamine abuse	0.572173	4	45	0	1
DOID:1024	leprosy	DOID:12365	malaria	0.571612	6	32	2	0.0897266
DOID:1838	Menkes disease	DOID:649	prion disease	0.571388	1	7	0	1
DOID:1168	familial hyperlipidemia	DOID:1307	dementia	0.571286	76	24	1	1
DOID:1252	trichuriasis	DOID:8677	perinatal necrotizing enterocolitis	0.57106	2	2	0	1
DOID:1574	alcohol abuse	DOID:9976	heroin dependence	0.570966	24	14	2	0.188127
DOID:2030	anxiety disorder	DOID:8645	subacute delirium	0.57055	70	11	2	0.462085
DOID:10652	Alzheimer's disease	DOID:3145	hyperlipoproteinemia type III	0.569099	56	3	1	0.818401
DOID:12399	pathological gambling	DOID:594	panic disorder	0.569041	1	24	0	1
DOID:10685	separation anxiety disorder	DOID:4964	neurotic disorder	0.56876	1	4	0	1
DOID:13382	megaloblastic anemia	DOID:14250	Down syndrome	0.568467	7	1	0	1
DOID:11054	urinary bladder cancer	DOID:3083	chronic obstructive pulmonary disease	0.568432	51	28	0	1
DOID:1129	pituitary apoplexy	DOID:2030	anxiety disorder	0.568339	1	70	0	1
DOID:1171	hyperlipoproteinemia type V	DOID:14221	metabolic syndrome X	0.568257	2	14	1	0.27782
DOID:14221	metabolic syndrome X	DOID:8670	eating disorder	0.568141	14	6	1	0.52087
DOID:3309	neurodermatitis	DOID:8927	learning disability	0.568137	1	67	0	1
DOID:3877	functional colonic disease	DOID:8927	learning disability	0.568137	3	67	0	1
DOID:1574	alcohol abuse	DOID:679	basal ganglia disease	0.567456	24	19	2	0.263384
DOID:2030	anxiety disorder	DOID:8619	recurrent hypersomnia	0.567368	70	9	0	1
DOID:1920	hyperuricemia	DOID:9060	pityriasis versicolor	0.567083	12	2	0	1
DOID:1920	hyperuricemia	DOID:9370	exophthalmos	0.567083	12	3	0	1
DOID:10460	nasopharyngitis	DOID:1920	hyperuricemia	0.566858	1	12	0	1
DOID:13809	familial combined hyperlipidemia	DOID:3407	carotid artery disease	0.566763	6	3	1	0.218747
DOID:13603	obstructive jaundice	DOID:14221	metabolic syndrome X	0.566468	6	14	0	1
DOID:12849	autistic disorder	DOID:8619	recurrent hypersomnia	0.56588	42	9	0	1
DOID:4085	trophoblastic neoplasm	DOID:6543	acne	0.565756	1	27	0	1
DOID:10718	giardiasis	DOID:5199	ureteral obstruction	0.56492	7	2	0	1
DOID:0000000	gallbladder disease	DOID:14504	Niemann-Pick disease	0.564014	8	2	0	1
DOID:6364	migraine	DOID:8645	subacute delirium	0.563987	69	11	1	1
DOID:5419	schizophrenia	DOID:9976	heroin dependence	0.562767	90	14	4	0.0360784
DOID:13809	familial combined hyperlipidemia	DOID:9970	obesity	0.562686	6	53	1	1
DOID:1168	familial hyperlipidemia	DOID:9452	fatty liver disease	0.562621	76	50	14	1.74595e-09
DOID:1470	major depressive disorder	DOID:670	amphetamine abuse	0.562492	52	45	7	0.000921142
DOID:12387	nephrogenic diabetes insipidus	DOID:445	Bartter disease	0.561755	12	4	1	0.378957
DOID:12387	nephrogenic diabetes insipidus	DOID:4479	pseudohypoaldosteronism	0.561755	12	1	1	0.171863
DOID:11476	osteoporosis	DOID:13603	obstructive jaundice	0.561578	41	6	0	1
DOID:1129	pituitary apoplexy	DOID:65	connective tissue disease	0.561091	1	2	0	1
DOID:1094	attention deficit hyperactivity disorder	DOID:6364	migraine	0.560781	222	69	12	0.0842059
DOID:12995	conduct disorder	DOID:3324	mood disorder	0.560571	18	18	2	0.179828
DOID:11713	diabetic angiopathy	DOID:3407	carotid artery disease	0.560461	17	3	2	0.0106495
DOID:2355	anemia	DOID:530	eyelid disease	0.560438	35	5	1	0.841126
DOID:12382	complex partial epilepsy	DOID:2378	relapsing-remitting multiple sclerosis	0.560008	15	4	0	1
DOID:2018	hyperinsulinism	DOID:4085	trophoblastic neoplasm	0.559977	17	1	0	1
DOID:2452	thrombophilia	DOID:4085	trophoblastic neoplasm	0.559603	6	1	0	1
DOID:4964	neurotic disorder	DOID:6364	migraine	0.559576	4	69	0	1
DOID:2378	relapsing-remitting multiple sclerosis	DOID:8704	genital herpes	0.559538	4	6	0	1
DOID:1574	alcohol abuse	DOID:4964	neurotic disorder	0.559443	24	4	0	1
DOID:2055	post-traumatic stress disorder	DOID:5419	schizophrenia	0.558578	22	90	15	8.07932e-13
DOID:3393	coronary heart disease	DOID:8704	genital herpes	0.558182	42	6	0	1
DOID:10460	nasopharyngitis	DOID:3407	carotid artery disease	0.558019	1	3	0	1
DOID:3407	carotid artery disease	DOID:9060	pityriasis versicolor	0.557505	3	2	0	1
DOID:3407	carotid artery disease	DOID:9370	exophthalmos	0.557505	3	3	0	1
DOID:12382	complex partial epilepsy	DOID:13810	familial hypercholesterolemia	0.557475	15	18	0	1
DOID:2247	spondylosis	DOID:3393	coronary heart disease	0.557371	4	42	0	1
DOID:1089	tethered spinal cord syndrome	DOID:9279	hyperhomocysteinemia	0.557043	17	6	0	1
DOID:0050425	restless legs syndrome	DOID:5419	schizophrenia	0.557006	13	90	3	0.187432
DOID:2247	spondylosis	DOID:2378	relapsing-remitting multiple sclerosis	0.55699	4	4	0	1
DOID:3407	carotid artery disease	DOID:8704	genital herpes	0.556588	3	6	0	1
DOID:74	hematopoietic system disease	DOID:9080	macroglobulinemia	0.556524	6	6	0	1
DOID:2247	spondylosis	DOID:3407	carotid artery disease	0.556189	4	3	0	1
DOID:2320	obstructive lung disease	DOID:790	ocular hypotension	0.556006	14	4	0	1
DOID:12849	autistic disorder	DOID:4085	trophoblastic neoplasm	0.554546	42	1	0	1
DOID:1168	familial hyperlipidemia	DOID:1388	Tangier disease	0.554429	76	11	11	2.92467e-15
DOID:12030	panuveitis	DOID:9263	homocystinuria	0.554322	1	2	0	1
DOID:1470	major depressive disorder	DOID:3781	anovulation	0.554275	52	1	0	1
DOID:4085	trophoblastic neoplasm	DOID:9970	obesity	0.553824	1	53	0	1
DOID:10211	cholelithiasis	DOID:1307	dementia	0.55359	2	24	1	0.378957
DOID:10892	hypospadias	DOID:674	cleft palate	0.553529	1	10	0	1
DOID:12930	dilated cardiomyopathy	DOID:2843	long QT syndrome	0.55346	30	16	1	1
DOID:10892	hypospadias	DOID:9296	cleft lip	0.55329	1	3	0	1
DOID:930	orbital disease	DOID:9455	lipid storage disease	0.553128	2	1	0	1
DOID:1168	familial hyperlipidemia	DOID:3407	carotid artery disease	0.552932	76	3	2	0.100915
DOID:11713	diabetic angiopathy	DOID:3145	hyperlipoproteinemia type III	0.552826	17	3	2	0.0106495
DOID:263	kidney cancer	DOID:8704	genital herpes	0.552543	10	6	0	1
DOID:12382	complex partial epilepsy	DOID:263	kidney cancer	0.55234	15	10	0	1
DOID:10310	viral meningitis	DOID:12986	leukostasis	0.55234	1	1	0	1
DOID:13832	patent ductus arteriosus	DOID:4085	trophoblastic neoplasm	0.552242	3	1	0	1
DOID:718	autoimmune hemolytic anemia	DOID:8970	subacute sclerosing panencephalitis	0.551931	8	1	0	1
DOID:4947	cholangiocarcinoma	DOID:731	urinary system benign neoplasm	0.551775	3	6	0	1
DOID:12849	autistic disorder	DOID:4964	neurotic disorder	0.551404	42	4	0	1
DOID:0000000	gallbladder disease	DOID:1387	hypolipoproteinemia	0.551149	8	3	0	1
DOID:10685	separation anxiety disorder	DOID:3312	bipolar disorder	0.550963	1	53	0	1
DOID:11832	visual epilepsy	DOID:3781	anovulation	0.550937	334	1	1	1
DOID:2247	spondylosis	DOID:263	kidney cancer	0.550738	4	10	0	1
DOID:12399	pathological gambling	DOID:1470	major depressive disorder	0.550691	1	52	0	1
DOID:3324	mood disorder	DOID:3781	anovulation	0.550392	18	1	0	1
DOID:1742	drug psychosis	DOID:6364	migraine	0.549504	26	69	3	0.378957
DOID:11832	visual epilepsy	DOID:594	panic disorder	0.549323	334	24	2	1
DOID:13809	familial combined hyperlipidemia	DOID:13832	patent ductus arteriosus	0.548929	6	3	0	1
DOID:1749	squamous cell carcinoma	DOID:9741	biliary tract disease	0.54892	53	4	0	1
DOID:11713	diabetic angiopathy	DOID:1936	atherosclerosis	0.548448	17	89	7	4.51093e-05
DOID:10685	separation anxiety disorder	DOID:594	panic disorder	0.547998	1	24	0	1
DOID:12030	panuveitis	DOID:14250	Down syndrome	0.547979	1	1	0	1
DOID:11984	hypertrophic cardiomyopathy	DOID:12935	alcoholic cardiomyopathy	0.547835	21	4	1	0.52087
DOID:2559	opiate dependence	DOID:3312	bipolar disorder	0.547827	14	53	0	1
DOID:12995	conduct disorder	DOID:6364	migraine	0.547822	18	69	4	0.0367432
DOID:13809	familial combined hyperlipidemia	DOID:14221	metabolic syndrome X	0.547571	6	14	2	0.0268567
DOID:1024	leprosy	DOID:7147	ankylosing spondylitis	0.547029	6	11	0	1
DOID:11119	Gilles de la Tourette syndrome	DOID:12129	bulimia nervosa	0.546922	17	5	1	0.524701
DOID:679	basal ganglia disease	DOID:8986	narcolepsy	0.546626	19	9	0	1
DOID:1875	impotence	DOID:790	ocular hypotension	0.546591	39	4	0	1
DOID:13042	persistent fetal circulation syndrome	DOID:3827	congenital diaphragmatic hernia	0.546565	2	6	0	1
DOID:4964	neurotic disorder	DOID:8670	eating disorder	0.546403	4	6	0	1
DOID:3781	anovulation	DOID:8986	narcolepsy	0.546342	1	9	0	1
DOID:13603	obstructive jaundice	DOID:8670	eating disorder	0.545597	6	6	0	1
DOID:11088	asphyxia neonatorum	DOID:2280	hidradenitis suppurativa	0.545242	1	1	0	1
DOID:3145	hyperlipoproteinemia type III	DOID:9970	obesity	0.545169	3	53	0	1
DOID:14067	Plasmodium falciparum malaria	DOID:530	eyelid disease	0.545015	31	5	0	1
DOID:0060167	seasonal affective disorder	DOID:679	basal ganglia disease	0.544453	1	19	0	1
DOID:1496	echinococcosis	DOID:9563	bronchiectasis	0.544175	4	5	0	1
DOID:10763	hypertension	DOID:13544	low tension glaucoma	0.543928	329	2	1	1
DOID:2975	cystic kidney	DOID:5679	retinal disease	0.543899	4	3	0	1
DOID:4964	neurotic disorder	DOID:5419	schizophrenia	0.543891	4	90	2	0.183509
DOID:2841	asthma	DOID:530	eyelid disease	0.543335	86	5	0	1
DOID:12783	migraine without aura	DOID:1574	alcohol abuse	0.543334	6	24	2	0.0603325
DOID:5295	intestinal disease	DOID:6590	spondylitis	0.543259	17	1	0	1
DOID:12205	dengue disease	DOID:813	septic arthritis	0.542956	2	15	0	1
DOID:11476	osteoporosis	DOID:14221	metabolic syndrome X	0.542639	41	14	1	1
DOID:0050425	restless legs syndrome	DOID:14330	Parkinson's disease	0.542566	13	83	8	1.12481e-07
DOID:1432	blindness	DOID:5733	salpingitis	0.542379	4	3	0	1
DOID:12129	bulimia nervosa	DOID:3324	mood disorder	0.542334	5	18	2	0.0293304
DOID:2321	dyspepsia	DOID:3394	ischemic heart disease	0.54231	23	70	1	1
DOID:10718	giardiasis	DOID:3488	cellulitis	0.541857	7	13	1	0.544125
DOID:11713	diabetic angiopathy	DOID:3393	coronary heart disease	0.541792	17	42	7	4.2558e-07
DOID:3133	acute porphyria	DOID:635	acquired immunodeficiency syndrome	0.541765	1	14	0	1
DOID:1024	leprosy	DOID:8778	Crohn's disease	0.541738	6	25	2	0.0642058
DOID:14228	oligospermia	DOID:1921	Klinefelter's syndrome	0.541596	5	1	0	1
DOID:11832	visual epilepsy	DOID:679	basal ganglia disease	0.541581	334	19	4	1
DOID:1205	hypersensitivity reaction type I disease	DOID:718	autoimmune hemolytic anemia	0.540805	28	8	0	1
DOID:1067	open-angle glaucoma	DOID:11823	hepatorenal syndrome	0.540779	16	3	0	1
DOID:1470	major depressive disorder	DOID:2030	anxiety disorder	0.540616	52	70	17	1.01696e-12
DOID:13948	bladder neck obstruction	DOID:646	viral encephalitis	0.540078	3	2	0	1
DOID:1168	familial hyperlipidemia	DOID:182	calcinosis	0.539563	76	4	0	1
DOID:0000000	gallbladder disease	DOID:3145	hyperlipoproteinemia type III	0.539185	8	3	0	1
DOID:11119	Gilles de la Tourette syndrome	DOID:2559	opiate dependence	0.53893	17	14	3	0.00629982
DOID:1307	dementia	DOID:13810	familial hypercholesterolemia	0.538069	24	18	0	1
DOID:12995	conduct disorder	DOID:1574	alcohol abuse	0.538055	18	24	1	1
DOID:12849	autistic disorder	DOID:8689	anorexia nervosa	0.537954	42	3	1	0.67602
DOID:4248	coronary stenosis	DOID:9060	pityriasis versicolor	0.537662	12	2	0	1
DOID:4248	coronary stenosis	DOID:9370	exophthalmos	0.537662	12	3	0	1
DOID:0050477	Liddle syndrome	DOID:12387	nephrogenic diabetes insipidus	0.537571	1	12	1	0.171863
DOID:0050477	Liddle syndrome	DOID:445	Bartter disease	0.537571	1	4	0	1
DOID:1574	alcohol abuse	DOID:8619	recurrent hypersomnia	0.537282	24	9	0	1
DOID:11832	visual epilepsy	DOID:12995	conduct disorder	0.537235	334	18	0	1
DOID:11168	anogenital venereal wart	DOID:643	progressive multifocal leukoencephalopathy	0.537231	5	3	1	0.197652
DOID:10460	nasopharyngitis	DOID:4248	coronary stenosis	0.537143	1	12	0	1
DOID:1289	neurodegenerative disease	DOID:9091	REM sleep behavior disorder	0.53675	24	3	0	1
DOID:12030	panuveitis	DOID:1686	glaucoma	0.536478	1	29	0	1
DOID:896	metal metabolism disorder	DOID:9746	hemorrhoid	0.536198	2	1	0	1
DOID:1168	familial hyperlipidemia	DOID:9455	lipid storage disease	0.535417	76	1	0	1
DOID:13809	familial combined hyperlipidemia	DOID:178	vascular disease	0.535098	6	22	0	1
DOID:1712	aortic valve stenosis	DOID:9060	pityriasis versicolor	0.534528	1	2	0	1
DOID:1712	aortic valve stenosis	DOID:9370	exophthalmos	0.534528	1	3	0	1
DOID:3145	hyperlipoproteinemia type III	DOID:4989	pancreatitis	0.534439	3	13	0	1
DOID:1388	Tangier disease	DOID:3145	hyperlipoproteinemia type III	0.534299	11	3	1	0.304535
DOID:13810	familial hypercholesterolemia	DOID:9455	lipid storage disease	0.534027	18	1	0	1
DOID:3393	coronary heart disease	DOID:3407	carotid artery disease	0.533881	42	3	1	0.67602
DOID:10460	nasopharyngitis	DOID:1712	aortic valve stenosis	0.533663	1	1	0	1
DOID:813	septic arthritis	DOID:9563	bronchiectasis	0.533403	15	5	1	0.489955
DOID:10685	separation anxiety disorder	DOID:11832	visual epilepsy	0.533059	1	334	0	1
DOID:10211	cholelithiasis	DOID:3345	xanthomatosis	0.533053	2	1	0	1
DOID:2527	nephrosis	DOID:790	ocular hypotension	0.53283	15	4	0	1
DOID:11713	diabetic angiopathy	DOID:12382	complex partial epilepsy	0.532594	17	15	0	1
DOID:11713	diabetic angiopathy	DOID:2349	arteriosclerosis	0.532587	17	26	3	0.0275284
DOID:10685	separation anxiety disorder	DOID:12129	bulimia nervosa	0.532443	1	5	0	1
DOID:1273	respiratory syncytial virus infectious disease	DOID:530	eyelid disease	0.532433	4	5	0	1
DOID:2213	hemorrhagic disease	DOID:9477	pulmonary embolism	0.531959	4	21	0	1
DOID:3312	bipolar disorder	DOID:3781	anovulation	0.531809	53	1	0	1
DOID:1412	bacteriuria	DOID:4889	lymph node tuberculosis	0.531792	9	6	1	0.40312
DOID:1171	hyperlipoproteinemia type V	DOID:8538	reticulosarcoma	0.531601	2	21	0	1
DOID:1129	pituitary apoplexy	DOID:1470	major depressive disorder	0.53148	1	52	0	1
DOID:11713	diabetic angiopathy	DOID:4248	coronary stenosis	0.531413	17	12	2	0.102187
DOID:11119	Gilles de la Tourette syndrome	DOID:2030	anxiety disorder	0.531352	17	70	4	0.0321937
DOID:12894	Sjogren's syndrome	DOID:3261	Job's syndrome	0.530896	10	1	0	1
DOID:10460	nasopharyngitis	DOID:1388	Tangier disease	0.530889	1	11	0	1
DOID:1574	alcohol abuse	DOID:2030	anxiety disorder	0.530666	24	70	3	0.33856
DOID:1388	Tangier disease	DOID:9060	pityriasis versicolor	0.530475	11	2	0	1
DOID:1388	Tangier disease	DOID:9370	exophthalmos	0.530475	11	3	0	1
DOID:3192	neurilemmoma	DOID:9253	gastrointestinal stromal tumor	0.530268	2	4	0	1
DOID:12382	complex partial epilepsy	DOID:178	vascular disease	0.530185	15	22	0	1
DOID:2383	neonatal jaundice	DOID:3133	acute porphyria	0.530152	1	1	0	1
DOID:10685	separation anxiety disorder	DOID:3324	mood disorder	0.530119	1	18	0	1
DOID:11713	diabetic angiopathy	DOID:1387	hypolipoproteinemia	0.52973	17	3	2	0.0106495
DOID:13810	familial hypercholesterolemia	DOID:6713	cerebrovascular disease	0.529524	18	13	1	1
DOID:11335	sarcoidosis	DOID:1252	trichuriasis	0.529407	5	2	0	1
DOID:10763	hypertension	DOID:8488	polyhydramnios	0.529345	329	2	0	1
DOID:10824	malignant hypertension	DOID:3527	cerebral arterial disease	0.529319	21	1	0	1
DOID:10460	nasopharyngitis	DOID:9452	fatty liver disease	0.529163	1	50	0	1
DOID:9060	pityriasis versicolor	DOID:9452	fatty liver disease	0.529163	2	50	0	1
DOID:9370	exophthalmos	DOID:9452	fatty liver disease	0.529163	3	50	0	1
DOID:182	calcinosis	DOID:3393	coronary heart disease	0.529158	4	42	2	0.0717858
DOID:3310	atopic dermatitis	DOID:585	nephrolithiasis	0.529088	22	6	0	1
DOID:1252	trichuriasis	DOID:2355	anemia	0.528918	2	35	0	1
DOID:13636	Fanconi's anemia	DOID:5688	Werner syndrome	0.528594	8	1	1	0.13552
DOID:12030	panuveitis	DOID:7693	abdominal aortic aneurysm	0.528444	1	7	0	1
DOID:5419	schizophrenia	DOID:8645	subacute delirium	0.527522	90	11	2	0.61467
DOID:11111	hydronephrosis	DOID:5199	ureteral obstruction	0.527417	3	2	0	1
DOID:1168	familial hyperlipidemia	DOID:178	vascular disease	0.527389	76	22	2	1
DOID:12365	malaria	DOID:1252	trichuriasis	0.527276	32	2	0	1
DOID:11613	hyperandrogenism	DOID:8478	actinomycosis	0.527205	3	6	0	1
DOID:332	amyotrophic lateral sclerosis	DOID:8704	genital herpes	0.527043	13	6	0	1
DOID:3312	bipolar disorder	DOID:8689	anorexia nervosa	0.526972	53	3	1	0.791809
DOID:1838	Menkes disease	DOID:9810	polyarteritis nodosa	0.526001	1	16	0	1
DOID:12399	pathological gambling	DOID:4990	essential tremor	0.525354	1	19	0	1
DOID:0000000	gallbladder disease	DOID:13809	familial combined hyperlipidemia	0.525216	8	6	0	1
DOID:12030	panuveitis	DOID:1682	congenital heart defect	0.525151	1	7	0	1
DOID:1387	hypolipoproteinemia	DOID:3393	coronary heart disease	0.524971	3	42	2	0.0429378
DOID:2234	focal epilepsy	DOID:3602	toxic encephalopathy	0.524909	21	32	0	1
DOID:6498	seborrheic keratosis	DOID:8488	polyhydramnios	0.524812	1	2	0	1
DOID:11049	meconium aspiration syndrome	DOID:12554	hemolytic-uremic syndrome	0.524497	4	3	0	1
DOID:2945	severe acute respiratory syndrome	DOID:530	eyelid disease	0.524373	3	5	0	1
DOID:1024	leprosy	DOID:12236	primary biliary cirrhosis	0.524345	6	10	1	0.426342
DOID:11823	hepatorenal syndrome	DOID:6590	spondylitis	0.524281	3	1	0	1
DOID:12935	alcoholic cardiomyopathy	DOID:576	proteinuria	0.524218	4	108	1	1
DOID:445	Bartter disease	DOID:4479	pseudohypoaldosteronism	0.523767	4	1	1	0.0873775
DOID:2349	arteriosclerosis	DOID:4248	coronary stenosis	0.523704	26	12	1	1
DOID:2349	arteriosclerosis	DOID:3145	hyperlipoproteinemia type III	0.523559	26	3	1	0.500853
DOID:26	pancreas disease	DOID:445	Bartter disease	0.523514	6	4	0	1
DOID:26	pancreas disease	DOID:4479	pseudohypoaldosteronism	0.523495	6	1	0	1
DOID:13603	obstructive jaundice	DOID:3049	Churg-Strauss syndrome	0.523296	6	7	1	0.348454
DOID:1679	cystitis	DOID:4889	lymph node tuberculosis	0.522962	49	6	0	1
DOID:1388	Tangier disease	DOID:1712	aortic valve stenosis	0.522955	11	1	0	1
DOID:11512	hepatic vein thrombosis	DOID:3756	protein C deficiency	0.522735	1	1	0	1
DOID:14330	Parkinson's disease	DOID:670	amphetamine abuse	0.522536	83	45	3	1
DOID:3324	mood disorder	DOID:594	panic disorder	0.522457	18	24	7	1.4966e-08
DOID:12030	panuveitis	DOID:3119	gastrointestinal system cancer	0.522336	1	21	0	1
DOID:1059	intellectual disability	DOID:1574	alcohol abuse	0.521827	2	24	1	0.378957

## Sheet: FunSim
DOID_1	Disease_Name_1	DOID_2	Disease_Name_2	Similarity	Number_of_PTC_of_DOID_1	Number_of_PTC_of_DOID_2	Number_of_Overlapped_PTC	Adjusted_P-value
DOID:10460	nasopharyngitis	DOID:9060	pityriasis versicolor	1	1	2	0	1
DOID:3309	neurodermatitis	DOID:3877	functional colonic disease	1	1	3	0	1
DOID:12098	trigeminal neuralgia	DOID:2997	Sertoli-Leydig cell tumor	1	9	1	0	1
DOID:2722	acrodermatitis	DOID:0050605	acrodermatitis enteropathica	1	1	1	0	1
DOID:1307	dementia	DOID:680	tauopathy	0.991435	24	6	0	1
DOID:9296	cleft lip	DOID:674	cleft palate	0.981849	3	10	3	1.15013e-05
DOID:3755	antithrombin III deficiency	DOID:11459	pseudotumor cerebri	0.981048	1	2	0	1
DOID:10211	cholelithiasis	DOID:11151	cholecystolithiasis	0.913928	2	1	0	1
DOID:12731	pars planitis	DOID:1340	pure red-cell aplasia	0.908086	1	2	0	1
DOID:106	pleural tuberculosis	DOID:9861	miliary tuberculosis	0.901301	3	2	1	0.111759
DOID:11049	meconium aspiration syndrome	DOID:12935	alcoholic cardiomyopathy	0.899257	4	4	0	1
DOID:1936	atherosclerosis	DOID:3393	coronary heart disease	0.898594	89	42	18	1.51129e-12
DOID:3158	hand dermatosis	DOID:2772	irritant dermatitis	0.896006	3	4	0	1
DOID:2349	arteriosclerosis	DOID:3393	coronary heart disease	0.892452	26	42	4	0.0266936
DOID:2868	arterial occlusive disease	DOID:3393	coronary heart disease	0.889317	11	42	2	0.264601
DOID:1639	skeletal tuberculosis	DOID:1340	pure red-cell aplasia	0.888889	4	2	0	1
DOID:8538	reticulosarcoma	DOID:0060058	lymphoma	0.856577	21	54	10	3.04345e-10
DOID:2320	obstructive lung disease	DOID:1176	bronchial disease	0.8506	14	19	3	0.0082115
DOID:322	myelitis	DOID:11656	cicatricial pemphigoid	0.837943	1	3	0	1
DOID:1100	ovarian disease	DOID:2452	thrombophilia	0.830585	1	6	0	1
DOID:1307	dementia	DOID:1289	neurodegenerative disease	0.826575	24	24	2	0.33856
DOID:10128	venous insufficiency	DOID:3755	antithrombin III deficiency	0.823353	3	1	0	1
DOID:10128	venous insufficiency	DOID:11459	pseudotumor cerebri	0.817856	3	2	0	1
DOID:1733	cryptosporidiosis	DOID:1340	pure red-cell aplasia	0.812728	4	2	0	1
DOID:646	viral encephalitis	DOID:11382	corneal neovascularization	0.807262	2	2	0	1
DOID:12731	pars planitis	DOID:1639	skeletal tuberculosis	0.794575	1	4	1	0.0873775
DOID:12731	pars planitis	DOID:1731	histoplasmosis	0.791463	1	3	0	1
DOID:322	myelitis	DOID:998	eosinophilia-myalgia syndrome	0.776702	1	2	0	1
DOID:11054	urinary bladder cancer	DOID:3083	chronic obstructive pulmonary disease	0.768232	51	28	0	1
DOID:11476	osteoporosis	DOID:14221	metabolic syndrome X	0.767474	41	14	1	1
DOID:1247	blood coagulation disease	DOID:1100	ovarian disease	0.759537	4	1	0	1
DOID:3755	antithrombin III deficiency	DOID:3572	intracranial sinus thrombosis	0.758471	1	8	0	1
DOID:1496	echinococcosis	DOID:1340	pure red-cell aplasia	0.758034	4	2	0	1
DOID:1340	pure red-cell aplasia	DOID:11656	cicatricial pemphigoid	0.749144	2	3	0	1
DOID:1731	histoplasmosis	DOID:1340	pure red-cell aplasia	0.748815	3	2	0	1
DOID:11910	dystonia musculorum deformans	DOID:543	dystonia	0.74693	1	28	0	1
DOID:11459	pseudotumor cerebri	DOID:3572	intracranial sinus thrombosis	0.746376	2	8	1	0.205348
DOID:417	hypersensitivity reaction type II disease	DOID:65	connective tissue disease	0.743854	13	2	0	1
DOID:2316	brain ischemia	DOID:3455	cerebrovascular accident	0.743733	70	53	14	1.32999e-09
DOID:2868	arterial occlusive disease	DOID:114	heart disease	0.742325	11	88	1	1
DOID:2349	arteriosclerosis	DOID:114	heart disease	0.741868	26	88	1	1
DOID:10128	venous insufficiency	DOID:3572	intracranial sinus thrombosis	0.740154	3	8	0	1
DOID:326	ischemia	DOID:3455	cerebrovascular accident	0.739622	47	53	9	1.17841e-05
DOID:1936	atherosclerosis	DOID:114	heart disease	0.738686	89	88	15	2.2182e-06
DOID:780	placenta disease	DOID:10591	pre-eclampsia	0.730906	5	23	1	0.634882
DOID:178	vascular disease	DOID:114	heart disease	0.727062	22	88	2	1
DOID:1733	cryptosporidiosis	DOID:11656	cicatricial pemphigoid	0.7261	4	3	0	1
DOID:1733	cryptosporidiosis	DOID:1639	skeletal tuberculosis	0.722425	4	4	0	1
DOID:1307	dementia	DOID:331	central nervous system disease	0.72184	24	13	0	1
DOID:9810	polyarteritis nodosa	DOID:75	lymphatic system disease	0.716529	16	11	2	0.0842609
DOID:6713	cerebrovascular disease	DOID:326	ischemia	0.716167	13	47	2	0.360532
DOID:229	female reproductive system disease	DOID:1247	blood coagulation disease	0.713897	2	4	0	1
DOID:3620	central nervous system cancer	DOID:9119	acute myeloid leukemia	0.710147	11	80	3	0.111759
DOID:8858	tonsil cancer	DOID:3906	bronchial neoplasm	0.709748	2	2	0	1
DOID:12139	dysthymic disorder	DOID:2772	irritant dermatitis	0.70676	6	4	0	1
DOID:1496	echinococcosis	DOID:1639	skeletal tuberculosis	0.703889	4	4	0	1
DOID:2316	brain ischemia	DOID:6713	cerebrovascular disease	0.701966	70	13	2	0.558491
DOID:229	female reproductive system disease	DOID:2452	thrombophilia	0.698852	2	6	0	1
DOID:8692	myeloid leukemia	DOID:3620	central nervous system cancer	0.69838	38	11	4	0.00107651
DOID:12731	pars planitis	DOID:1733	cryptosporidiosis	0.69406	1	4	0	1
DOID:112	esophageal varix	DOID:12010	ischemic optic neuropathy	0.685386	6	1	0	1
DOID:9383	iridocyclitis	DOID:12662	paracoccidioidomycosis	0.685257	4	1	0	1
DOID:11656	cicatricial pemphigoid	DOID:4378	peanut allergic reaction	0.685184	3	1	0	1
DOID:11656	cicatricial pemphigoid	DOID:998	eosinophilia-myalgia syndrome	0.684833	3	2	0	1
DOID:12731	pars planitis	DOID:1496	echinococcosis	0.684254	1	4	0	1
DOID:112	esophageal varix	DOID:2972	renal artery obstruction	0.681439	6	1	0	1
DOID:3755	antithrombin III deficiency	DOID:11512	hepatic vein thrombosis	0.681259	1	1	0	1
DOID:1724	duodenal ulcer	DOID:10808	gastric ulcer	0.679783	34	108	18	0
DOID:9861	miliary tuberculosis	DOID:14654	prostatitis	0.677846	2	6	0	1
DOID:3393	coronary heart disease	DOID:178	vascular disease	0.677378	42	22	4	0.01568
DOID:1002	endometritis	DOID:11656	cicatricial pemphigoid	0.675342	3	3	0	1
DOID:1002	endometritis	DOID:998	eosinophilia-myalgia syndrome	0.675342	3	2	0	1
DOID:10128	venous insufficiency	DOID:11512	hepatic vein thrombosis	0.675163	3	1	0	1
DOID:12935	alcoholic cardiomyopathy	DOID:10533	viral pneumonia	0.674443	4	1	0	1
DOID:1731	histoplasmosis	DOID:1639	skeletal tuberculosis	0.673933	3	4	0	1
DOID:326	ischemia	DOID:5844	myocardial infarction	0.673833	47	137	15	1.1915e-07
DOID:3394	ischemic heart disease	DOID:3393	coronary heart disease	0.67351	70	42	10	3.72158e-06
DOID:12139	dysthymic disorder	DOID:4371	Schnitzler syndrome	0.672994	6	1	0	1
DOID:11512	hepatic vein thrombosis	DOID:4372	intracranial embolism	0.671961	1	3	0	1
DOID:12375	bronchopneumonia	DOID:12663	blastomycosis	0.671627	11	5	0	1
DOID:9540	vascular skin disease	DOID:75	lymphatic system disease	0.671091	3	11	2	0.00526622
DOID:322	myelitis	DOID:1340	pure red-cell aplasia	0.667507	1	2	0	1
DOID:8692	myeloid leukemia	DOID:3093	nervous system cancer	0.667301	38	3	2	0.0368476
DOID:11459	pseudotumor cerebri	DOID:11512	hepatic vein thrombosis	0.666945	2	1	0	1
DOID:12731	pars planitis	DOID:483	cavernous hemangioma	0.666667	1	1	0	1
DOID:252	alcoholic psychosis	DOID:3309	neurodermatitis	0.666667	1	1	0	1
DOID:252	alcoholic psychosis	DOID:3877	functional colonic disease	0.666667	1	3	0	1
DOID:10460	nasopharyngitis	DOID:12382	complex partial epilepsy	0.666667	1	15	0	1
DOID:11049	meconium aspiration syndrome	DOID:10533	viral pneumonia	0.666667	4	1	0	1
DOID:12382	complex partial epilepsy	DOID:9060	pityriasis versicolor	0.666667	15	2	0	1
DOID:3309	neurodermatitis	DOID:4543	retrograde amnesia	0.666667	1	6	0	1
DOID:9681	cervical incompetence	DOID:12663	blastomycosis	0.666667	1	5	0	1
DOID:3877	functional colonic disease	DOID:4543	retrograde amnesia	0.666667	3	6	0	1
DOID:786	laryngeal disease	DOID:12491	Vagus nerve disease	0.666667	5	1	0	1
DOID:12663	blastomycosis	DOID:12662	paracoccidioidomycosis	0.666667	5	1	0	1
DOID:12662	paracoccidioidomycosis	DOID:11656	cicatricial pemphigoid	0.666667	1	3	0	1
DOID:13089	intracranial arterial disease	DOID:3454	brain infarction	0.666207	1	19	0	1
DOID:2316	brain ischemia	DOID:5844	myocardial infarction	0.666117	70	137	13	0.000625069
DOID:8577	ulcerative colitis	DOID:8778	Crohn's disease	0.665475	32	25	12	0
DOID:8886	chorioretinitis	DOID:321	tropical spastic paraparesis	0.663971	1	2	0	1
DOID:3119	gastrointestinal system cancer	DOID:5093	thoracic cancer	0.66367	21	2	1	0.348454
DOID:3119	gastrointestinal system cancer	DOID:1612	breast cancer	0.662594	21	273	9	0.00271651
DOID:3527	cerebral arterial disease	DOID:3454	brain infarction	0.662328	1	19	0	1
DOID:12731	pars planitis	DOID:322	myelitis	0.661312	1	1	0	1
DOID:3093	nervous system cancer	DOID:9119	acute myeloid leukemia	0.658004	3	80	1	1
DOID:11713	diabetic angiopathy	DOID:8947	diabetic retinopathy	0.654946	17	19	2	0.1792
DOID:2320	obstructive lung disease	DOID:11054	urinary bladder cancer	0.654145	14	51	0	1
DOID:3755	antithrombin III deficiency	DOID:4372	intracranial embolism	0.653591	1	3	1	0.0717858
DOID:11563	retinal vasculitis	DOID:9155	mucocutaneous leishmaniasis	0.653507	1	7	0	1
DOID:1025	tuberculoid leprosy	DOID:10887	lepromatous leprosy	0.653297	2	8	2	0.00130243
DOID:178	vascular disease	DOID:936	brain disease	0.653167	22	23	0	1
DOID:12731	pars planitis	DOID:12549	hepatitis A	0.652742	1	5	0	1
DOID:10113	trypanosomiasis	DOID:9111	cutaneous leishmaniasis	0.650255	3	22	2	0.0158654
DOID:9478	postpartum depression	DOID:727	premenstrual tension	0.650149	1	9	0	1
DOID:3393	coronary heart disease	DOID:5844	myocardial infarction	0.650046	42	137	18	1.01808e-11
DOID:3394	ischemic heart disease	DOID:6713	cerebrovascular disease	0.649961	70	13	1	1
DOID:10112	sleeping sickness	DOID:9861	miliary tuberculosis	0.648992	6	2	0	1
DOID:10128	venous insufficiency	DOID:4372	intracranial embolism	0.648686	3	3	0	1
DOID:5844	myocardial infarction	DOID:3455	cerebrovascular accident	0.646806	137	53	14	4.88106e-06
DOID:1240	leukemia	DOID:0060058	lymphoma	0.644704	73	54	13	3.94222e-08
DOID:5050	ehrlich tumor carcinoma	DOID:4305	bone giant cell tumor	0.644642	18	3	0	1
DOID:1936	atherosclerosis	DOID:3394	ischemic heart disease	0.644495	89	70	7	0.111949
DOID:2349	arteriosclerosis	DOID:3394	ischemic heart disease	0.644334	26	70	4	0.10923
DOID:2868	arterial occlusive disease	DOID:3394	ischemic heart disease	0.64344	11	70	1	1
DOID:10112	sleeping sickness	DOID:2772	irritant dermatitis	0.64318	6	4	0	1
DOID:8659	chickenpox	DOID:12731	pars planitis	0.643141	1	1	0	1
DOID:1733	cryptosporidiosis	DOID:1496	echinococcosis	0.64279	4	4	0	1
DOID:3572	intracranial sinus thrombosis	DOID:11512	hepatic vein thrombosis	0.642141	8	1	0	1
DOID:1639	skeletal tuberculosis	DOID:11656	cicatricial pemphigoid	0.642123	4	3	0	1
DOID:5093	thoracic cancer	DOID:120	female reproductive organ cancer	0.642069	2	5	1	0.154729
DOID:3394	ischemic heart disease	DOID:326	ischemia	0.641817	70	47	9	0.000102921
DOID:120	female reproductive organ cancer	DOID:1612	breast cancer	0.641578	5	273	4	0.021744
DOID:6713	cerebrovascular disease	DOID:5844	myocardial infarction	0.640726	13	137	3	0.360532
DOID:229	female reproductive system disease	DOID:9970	obesity	0.640058	2	53	0	1
DOID:3394	ischemic heart disease	DOID:3455	cerebrovascular accident	0.638986	70	53	9	0.000253015
DOID:3363	coronary arteriosclerosis	DOID:182	calcinosis	0.638379	53	4	1	0.964491
DOID:229	female reproductive system disease	DOID:74	hematopoietic system disease	0.638342	2	6	0	1
DOID:3087	gingivitis	DOID:2772	irritant dermatitis	0.638157	2	4	0	1
DOID:12140	Chagas disease	DOID:9111	cutaneous leishmaniasis	0.636474	3	22	2	0.0158654
DOID:8997	polycythemia vera	DOID:2224	hemorrhagic thrombocythemia	0.635807	9	11	6	5.83477e-11
DOID:10887	lepromatous leprosy	DOID:2755	Mycobacterium avium complex disease	0.635754	8	2	0	1
DOID:483	cavernous hemangioma	DOID:1340	pure red-cell aplasia	0.63566	1	2	1	0.0538766
DOID:2841	asthma	DOID:1205	hypersensitivity reaction type I disease	0.635485	86	28	8	9.35829e-05
DOID:13593	eclampsia	DOID:2972	renal artery obstruction	0.635442	3	1	0	1
DOID:3082	interstitial lung disease	DOID:11335	sarcoidosis	0.634577	5	5	1	0.263384
DOID:11459	pseudotumor cerebri	DOID:4372	intracranial embolism	0.63416	2	3	0	1
DOID:3394	ischemic heart disease	DOID:3363	coronary arteriosclerosis	0.63391	70	53	10	2.92619e-05
DOID:3363	coronary arteriosclerosis	DOID:10575	calcium metabolism disease	0.633844	53	1	0	1
DOID:229	female reproductive system disease	DOID:10591	pre-eclampsia	0.633065	2	23	0	1
DOID:1240	leukemia	DOID:3093	nervous system cancer	0.632204	73	3	3	0.00216082
DOID:0050426	Stevens-Johnson syndrome	DOID:0050486	exanthem	0.631027	3	6	0	1
DOID:1176	bronchial disease	DOID:1205	hypersensitivity reaction type I disease	0.630157	19	28	3	0.0419113
DOID:850	lung disease	DOID:11054	urinary bladder cancer	0.62752	22	51	0	1
DOID:9538	multiple myeloma	DOID:9080	macroglobulinemia	0.627452	85	6	5	2.63068e-05
DOID:10113	trypanosomiasis	DOID:9182	pemphigus	0.626875	3	7	0	1
DOID:9861	miliary tuberculosis	DOID:9181	amebiasis	0.62675	2	7	0	1
DOID:12549	hepatitis A	DOID:1340	pure red-cell aplasia	0.62582	5	2	0	1
DOID:178	vascular disease	DOID:331	central nervous system disease	0.62533	22	13	0	1
DOID:106	pleural tuberculosis	DOID:14654	prostatitis	0.62486	3	6	0	1
DOID:3755	antithrombin III deficiency	DOID:3756	protein C deficiency	0.623608	1	1	0	1
DOID:12140	Chagas disease	DOID:9182	pemphigus	0.623528	3	7	0	1
DOID:2316	brain ischemia	DOID:3394	ischemic heart disease	0.621675	70	70	7	0.0419113
DOID:10128	venous insufficiency	DOID:3756	protein C deficiency	0.621194	3	1	0	1
DOID:1936	atherosclerosis	DOID:5844	myocardial infarction	0.621111	89	137	26	1.64855e-13
DOID:10128	venous insufficiency	DOID:3576	sagittal sinus thrombosis	0.620861	3	1	0	1
DOID:10112	sleeping sickness	DOID:11997	spermatocele	0.620189	6	2	0	1
DOID:3393	coronary heart disease	DOID:6713	cerebrovascular disease	0.620001	42	13	3	0.043091
DOID:6713	cerebrovascular disease	DOID:10763	hypertension	0.619563	13	329	4	0.566321
DOID:10112	sleeping sickness	DOID:106	pleural tuberculosis	0.619377	6	3	0	1
DOID:2349	arteriosclerosis	DOID:5844	myocardial infarction	0.619287	26	137	3	1
DOID:8869	neuromyelitis optica	DOID:1496	echinococcosis	0.61763	1	4	0	1
DOID:2868	arterial occlusive disease	DOID:5844	myocardial infarction	0.617404	11	137	0	1
DOID:12388	neurohypophyseal diabetes insipidus	DOID:9409	diabetes insipidus	0.616716	1	7	1	0.125343
DOID:12549	hepatitis A	DOID:1496	echinococcosis	0.616708	5	4	0	1
DOID:8858	tonsil cancer	DOID:9513	plasmacytic leukemia	0.616147	2	10	0	1
DOID:12375	bronchopneumonia	DOID:9861	miliary tuberculosis	0.61581	11	2	0	1
DOID:3755	antithrombin III deficiency	DOID:324	spinal cord ischemia	0.615421	1	1	0	1
DOID:1883	hepatitis C	DOID:2043	hepatitis B	0.615026	36	54	9	1.57493e-06
DOID:1612	breast cancer	DOID:2531	hematologic cancer	0.614408	273	12	7	0.00221794
DOID:3363	coronary arteriosclerosis	DOID:5844	myocardial infarction	0.614306	53	137	17	7.80759e-09
DOID:1936	atherosclerosis	DOID:182	calcinosis	0.614282	89	4	0	1
DOID:5093	thoracic cancer	DOID:2531	hematologic cancer	0.614153	2	12	0	1
DOID:1407	anterior uveitis	DOID:9111	cutaneous leishmaniasis	0.613955	3	22	0	1
DOID:1731	histoplasmosis	DOID:1496	echinococcosis	0.613841	3	4	0	1
DOID:2583	agammaglobulinemia	DOID:9182	pemphigus	0.613775	1	7	0	1
DOID:8538	reticulosarcoma	DOID:3083	chronic obstructive pulmonary disease	0.612674	21	28	1	1
DOID:9970	obesity	DOID:1247	blood coagulation disease	0.612594	53	4	0	1
DOID:3572	intracranial sinus thrombosis	DOID:4372	intracranial embolism	0.612472	8	3	0	1
DOID:850	lung disease	DOID:2531	hematologic cancer	0.612301	22	12	0	1
DOID:3093	nervous system cancer	DOID:2531	hematologic cancer	0.611748	3	12	1	0.318832
DOID:114	heart disease	DOID:10763	hypertension	0.611143	88	329	20	0.0166124
DOID:1936	atherosclerosis	DOID:10575	calcium metabolism disease	0.610761	89	1	0	1
DOID:0080001	bone disease	DOID:178	vascular disease	0.61053	10	22	0	1
DOID:1289	neurodegenerative disease	DOID:936	brain disease	0.609783	24	23	2	0.321545
DOID:9970	obesity	DOID:2452	thrombophilia	0.60948	53	6	0	1
DOID:10247	pleurisy	DOID:9181	amebiasis	0.608651	5	7	0	1
DOID:3620	central nervous system cancer	DOID:1240	leukemia	0.608606	11	73	5	0.000488601
DOID:1210	optic neuritis	DOID:12030	panuveitis	0.607307	8	1	1	0.13552
DOID:2868	arterial occlusive disease	DOID:6713	cerebrovascular disease	0.607279	11	13	2	0.0618467
DOID:10112	sleeping sickness	DOID:3158	hand dermatosis	0.606908	6	3	0	1
DOID:1210	optic neuritis	DOID:1407	anterior uveitis	0.606429	8	3	1	0.257245
DOID:12375	bronchopneumonia	DOID:11997	spermatocele	0.606371	11	2	0	1
DOID:12139	dysthymic disorder	DOID:2273	vulvovaginitis	0.606371	6	1	0	1
DOID:2349	arteriosclerosis	DOID:182	calcinosis	0.605954	26	4	1	0.596598
DOID:321	tropical spastic paraparesis	DOID:12297	Vogt-Koyanagi-Harada disease	0.605857	2	5	1	0.154729
DOID:3119	gastrointestinal system cancer	DOID:2531	hematologic cancer	0.605732	21	12	1	1
DOID:8538	reticulosarcoma	DOID:2531	hematologic cancer	0.605319	21	12	3	0.00707888
DOID:3755	antithrombin III deficiency	DOID:3576	sagittal sinus thrombosis	0.604846	1	1	0	1
DOID:2349	arteriosclerosis	DOID:10575	calcium metabolism disease	0.603982	26	1	0	1
DOID:1749	squamous cell carcinoma	DOID:3908	non-small cell lung carcinoma	0.603841	53	70	20	0
DOID:12375	bronchopneumonia	DOID:14654	prostatitis	0.603808	11	6	0	1
DOID:3119	gastrointestinal system cancer	DOID:120	female reproductive organ cancer	0.603758	21	5	1	0.599835
DOID:9681	cervical incompetence	DOID:14654	prostatitis	0.603643	1	6	0	1
DOID:12030	panuveitis	DOID:9111	cutaneous leishmaniasis	0.603483	1	22	0	1
DOID:3756	protein C deficiency	DOID:11459	pseudotumor cerebri	0.603297	1	2	1	0.0538766
DOID:2868	arterial occlusive disease	DOID:182	calcinosis	0.603207	11	4	0	1
DOID:106	pleural tuberculosis	DOID:3087	gingivitis	0.602966	3	2	0	1
DOID:4194	glucose metabolism disease	DOID:178	vascular disease	0.602711	6	22	0	1
DOID:9351	diabetes mellitus	DOID:178	vascular disease	0.602404	37	22	3	0.102896
DOID:3455	cerebrovascular accident	DOID:10763	hypertension	0.602091	53	329	13	0.0728367
DOID:2355	anemia	DOID:4961	bone marrow disease	0.601317	35	9	2	0.171863
DOID:2868	arterial occlusive disease	DOID:10575	calcium metabolism disease	0.601293	11	1	0	1
DOID:2868	arterial occlusive disease	DOID:10763	hypertension	0.601291	11	329	2	1
DOID:0060058	lymphoma	DOID:4960	bone marrow cancer	0.601287	54	11	6	3.62281e-06
DOID:2320	obstructive lung disease	DOID:2531	hematologic cancer	0.601042	14	12	0	1
DOID:3393	coronary heart disease	DOID:3455	cerebrovascular accident	0.600769	42	53	11	1.69217e-08
DOID:3087	gingivitis	DOID:10247	pleurisy	0.600476	2	5	0	1
DOID:8704	genital herpes	DOID:12211	filarial elephantiasis	0.599824	6	3	0	1
DOID:11054	urinary bladder cancer	DOID:3908	non-small cell lung carcinoma	0.599696	51	70	15	4.50702e-11
DOID:2349	arteriosclerosis	DOID:10763	hypertension	0.599271	26	329	7	0.280193
DOID:178	vascular disease	DOID:557	kidney disease	0.59924	22	151	9	6.23619e-05
DOID:2349	arteriosclerosis	DOID:6713	cerebrovascular disease	0.599163	26	13	1	1
DOID:2394	ovarian cancer	DOID:1612	breast cancer	0.598374	95	273	47	1.89578e-12
DOID:8869	neuromyelitis optica	DOID:1340	pure red-cell aplasia	0.598311	1	2	0	1
DOID:8538	reticulosarcoma	DOID:3908	non-small cell lung carcinoma	0.598137	21	70	3	0.277076
DOID:2394	ovarian cancer	DOID:5093	thoracic cancer	0.598039	95	2	1	0.896259
DOID:9538	multiple myeloma	DOID:0060058	lymphoma	0.5978	85	54	18	0
DOID:5093	thoracic cancer	DOID:170	endocrine gland cancer	0.597354	2	2	0	1
DOID:1731	histoplasmosis	DOID:998	eosinophilia-myalgia syndrome	0.597205	3	2	0	1
DOID:1727	retinal vein occlusion	DOID:11847	coronary thrombosis	0.59684	3	9	1	0.274981
DOID:170	endocrine gland cancer	DOID:1612	breast cancer	0.59646	2	273	1	1
DOID:8805	intermediate coronary syndrome	DOID:11847	coronary thrombosis	0.59643	7	9	1	0.440992
DOID:4029	gastritis	DOID:750	peptic ulcer	0.596333	14	27	6	3.85875e-07
DOID:1936	atherosclerosis	DOID:10763	hypertension	0.596042	89	329	20	0.0188404
DOID:3756	protein C deficiency	DOID:3572	intracranial sinus thrombosis	0.595349	1	8	1	0.13552
DOID:7148	rheumatoid arthritis	DOID:65	connective tissue disease	0.594032	81	2	2	0.0519158
DOID:2825	nose disease	DOID:1205	hypersensitivity reaction type I disease	0.593872	5	28	0	1
DOID:3083	chronic obstructive pulmonary disease	DOID:0060058	lymphoma	0.593706	28	54	1	1
DOID:3083	chronic obstructive pulmonary disease	DOID:3908	non-small cell lung carcinoma	0.59248	28	70	1	1
DOID:2531	hematologic cancer	DOID:74	hematopoietic system disease	0.592017	12	6	0	1
DOID:9970	obesity	DOID:1100	ovarian disease	0.591532	53	1	0	1
DOID:403	mouth disease	DOID:3908	non-small cell lung carcinoma	0.590918	1	70	0	1
DOID:11459	pseudotumor cerebri	DOID:3576	sagittal sinus thrombosis	0.590428	2	1	0	1
DOID:170	endocrine gland cancer	DOID:120	female reproductive organ cancer	0.590372	2	5	0	1
DOID:9538	multiple myeloma	DOID:8538	reticulosarcoma	0.590054	85	21	9	4.80966e-07
DOID:170	endocrine gland cancer	DOID:3908	non-small cell lung carcinoma	0.58963	2	70	1	0.729023
DOID:8538	reticulosarcoma	DOID:4960	bone marrow cancer	0.589542	21	11	4	0.0001371
DOID:13564	aspergillosis	DOID:10754	otitis media	0.589498	8	18	0	1
DOID:10112	sleeping sickness	DOID:3087	gingivitis	0.589174	6	2	0	1
DOID:1936	atherosclerosis	DOID:6713	cerebrovascular disease	0.589143	89	13	5	0.00246748
DOID:121	vaginal disease	DOID:13564	aspergillosis	0.5889	6	8	1	0.378957
DOID:0080001	bone disease	DOID:114	heart disease	0.588754	10	88	1	1
DOID:11054	urinary bladder cancer	DOID:8538	reticulosarcoma	0.588687	51	21	0	1
DOID:10113	trypanosomiasis	DOID:9201	lichen planus	0.588337	3	4	0	1
DOID:12935	alcoholic cardiomyopathy	DOID:1591	renovascular hypertension	0.588308	4	9	0	1
DOID:10113	trypanosomiasis	DOID:10322	berylliosis	0.587777	3	1	0	1
DOID:112	esophageal varix	DOID:1591	renovascular hypertension	0.587691	6	9	0	1
DOID:10113	trypanosomiasis	DOID:11077	brucellosis	0.587573	3	2	0	1
DOID:1749	squamous cell carcinoma	DOID:170	endocrine gland cancer	0.587544	53	2	1	0.60585
DOID:11247	disseminated intravascular coagulation	DOID:11512	hepatic vein thrombosis	0.587243	9	1	0	1
DOID:10112	sleeping sickness	DOID:9181	amebiasis	0.586996	6	7	1	0.348454
DOID:850	lung disease	DOID:1240	leukemia	0.586486	22	73	2	1
DOID:2394	ovarian cancer	DOID:170	endocrine gland cancer	0.586422	95	2	2	0.0647168
DOID:4194	glucose metabolism disease	DOID:331	central nervous system disease	0.586292	6	13	0	1
DOID:3393	coronary heart disease	DOID:10763	hypertension	0.586121	42	329	18	6.27018e-06
DOID:3342	bone inflammation disease	DOID:65	connective tissue disease	0.585993	1	2	0	1
DOID:8659	chickenpox	DOID:1340	pure red-cell aplasia	0.585833	1	2	0	1
DOID:3755	antithrombin III deficiency	DOID:112	esophageal varix	0.585232	1	6	0	1
DOID:12140	Chagas disease	DOID:12030	panuveitis	0.58502	3	1	0	1
DOID:824	periodontitis	DOID:2957	pulmonary tuberculosis	0.584968	13	14	0	1
DOID:6196	reactive arthritis	DOID:11077	brucellosis	0.584959	2	2	0	1
DOID:9351	diabetes mellitus	DOID:331	central nervous system disease	0.584897	37	13	0	1
DOID:120	female reproductive organ cancer	DOID:2531	hematologic cancer	0.584866	5	12	1	0.426342
DOID:3755	antithrombin III deficiency	DOID:12010	ischemic optic neuropathy	0.584675	1	1	0	1
DOID:8858	tonsil cancer	DOID:0050458	juvenile myelomonocytic leukemia	0.584575	2	1	0	1
DOID:3756	protein C deficiency	DOID:112	esophageal varix	0.584549	1	6	0	1
DOID:1240	leukemia	DOID:1612	breast cancer	0.584502	73	273	22	8.22847e-06
DOID:11077	brucellosis	DOID:12140	Chagas disease	0.58443	2	3	0	1
DOID:5093	thoracic cancer	DOID:1240	leukemia	0.584274	2	73	1	0.749525
DOID:12574	posterior uveitis	DOID:9155	mucocutaneous leishmaniasis	0.583908	2	7	0	1
DOID:3393	coronary heart disease	DOID:326	ischemia	0.583705	42	47	9	1.86187e-06
DOID:1749	squamous cell carcinoma	DOID:11054	urinary bladder cancer	0.583589	53	51	12	7.51481e-09
DOID:8692	myeloid leukemia	DOID:0060058	lymphoma	0.583466	38	54	8	3.55182e-05
DOID:10113	trypanosomiasis	DOID:9065	leishmaniasis	0.583327	3	17	3	5.08036e-05
DOID:4483	rhinitis	DOID:1205	hypersensitivity reaction type I disease	0.582884	19	28	4	0.0027215
DOID:12399	pathological gambling	DOID:0060167	seasonal affective disorder	0.582594	1	1	0	1
DOID:12935	alcoholic cardiomyopathy	DOID:9651	systolic heart failure	0.58249	4	1	0	1
DOID:114	heart disease	DOID:557	kidney disease	0.582436	88	151	24	1.98478e-10
DOID:1733	cryptosporidiosis	DOID:1731	histoplasmosis	0.582351	4	3	0	1
DOID:12842	Guillain-Barre syndrome	DOID:1586	rheumatic fever	0.582301	1	4	0	1
DOID:848	arthritis	DOID:65	connective tissue disease	0.582192	24	2	1	0.378957
DOID:9681	cervical incompetence	DOID:9861	miliary tuberculosis	0.582084	1	2	0	1
DOID:2349	arteriosclerosis	DOID:14221	metabolic syndrome X	0.581884	26	14	3	0.0171677
DOID:26	pancreas disease	DOID:14221	metabolic syndrome X	0.581806	6	14	1	0.52087
DOID:12140	Chagas disease	DOID:1407	anterior uveitis	0.581696	3	3	0	1
DOID:3756	protein C deficiency	DOID:12010	ischemic optic neuropathy	0.581674	1	1	0	1
DOID:850	lung disease	DOID:37	skin disease	0.581532	22	31	3	0.0717858
DOID:3393	coronary heart disease	DOID:182	calcinosis	0.581301	42	4	2	0.0717858
DOID:11054	urinary bladder cancer	DOID:0060058	lymphoma	0.581185	51	54	6	0.0151404
DOID:2320	obstructive lung disease	DOID:37	skin disease	0.580508	14	31	0	1
DOID:3363	coronary arteriosclerosis	DOID:10763	hypertension	0.58049	53	329	18	0.000233444
DOID:3393	coronary heart disease	DOID:10575	calcium metabolism disease	0.58012	42	1	0	1
DOID:10112	sleeping sickness	DOID:12375	bronchopneumonia	0.580033	6	11	0	1
DOID:2868	arterial occlusive disease	DOID:14221	metabolic syndrome X	0.579922	11	14	1	0.769235
DOID:0080001	bone disease	DOID:2531	hematologic cancer	0.579786	10	12	0	1
DOID:2723	dermatitis	DOID:1205	hypersensitivity reaction type I disease	0.579501	7	28	0	1
DOID:321	tropical spastic paraparesis	DOID:1123	spondyloarthropathy	0.579402	2	2	0	1
DOID:12140	Chagas disease	DOID:10322	berylliosis	0.579378	3	1	0	1
DOID:5082	liver cirrhosis	DOID:1883	hepatitis C	0.579351	94	36	4	0.395965
DOID:2320	obstructive lung disease	DOID:1240	leukemia	0.579258	14	73	1	1
DOID:850	lung disease	DOID:114	heart disease	0.579061	22	88	6	0.00265972
DOID:2957	pulmonary tuberculosis	DOID:11335	sarcoidosis	0.578981	14	5	0	1
DOID:13241	Behcet's disease	DOID:2043	hepatitis B	0.578939	10	54	3	0.0402441
DOID:557	kidney disease	DOID:10763	hypertension	0.578834	151	329	35	8.89875e-05
DOID:2018	hyperinsulinism	DOID:14221	metabolic syndrome X	0.578757	17	14	3	0.00629982
DOID:1749	squamous cell carcinoma	DOID:403	mouth disease	0.578293	53	1	0	1
DOID:1210	optic neuritis	DOID:8886	chorioretinitis	0.578198	8	1	0	1
DOID:2645	benign mesothelioma	DOID:5158	pleural neoplasm	0.578102	28	3	2	0.023452
DOID:1936	atherosclerosis	DOID:14221	metabolic syndrome X	0.577929	89	14	9	9.91179e-09
DOID:11054	urinary bladder cancer	DOID:120	female reproductive organ cancer	0.577884	51	5	2	0.126013
DOID:483	cavernous hemangioma	DOID:1639	skeletal tuberculosis	0.577873	1	4	0	1
DOID:850	lung disease	DOID:1612	breast cancer	0.577398	22	273	7	0.0791469
DOID:850	lung disease	DOID:5093	thoracic cancer	0.577388	22	2	0	1
DOID:6195	conjunctivitis	DOID:9423	blepharitis	0.57737	1	1	1	0.0321937
DOID:3119	gastrointestinal system cancer	DOID:178	vascular disease	0.577326	21	22	0	1
DOID:3363	coronary arteriosclerosis	DOID:6713	cerebrovascular disease	0.577122	53	13	5	0.000291221
DOID:2170	vaginitis	DOID:13564	aspergillosis	0.57664	2	8	1	0.205348
DOID:3087	gingivitis	DOID:13564	aspergillosis	0.576612	2	8	0	1
DOID:11997	spermatocele	DOID:9861	miliary tuberculosis	0.576542	2	2	0	1
DOID:3119	gastrointestinal system cancer	DOID:557	kidney disease	0.576082	21	151	1	1
DOID:1240	leukemia	DOID:74	hematopoietic system disease	0.575757	73	6	0	1
DOID:1340	pure red-cell aplasia	DOID:4378	peanut allergic reaction	0.575746	2	1	0	1
DOID:4194	glucose metabolism disease	DOID:114	heart disease	0.57565	6	88	0	1
DOID:483	cavernous hemangioma	DOID:1731	histoplasmosis	0.575609	1	3	0	1
DOID:3908	non-small cell lung carcinoma	DOID:0060058	lymphoma	0.575595	70	54	13	2.39821e-08
DOID:824	periodontitis	DOID:13241	Behcet's disease	0.574944	13	10	0	1
DOID:3119	gastrointestinal system cancer	DOID:850	lung disease	0.574799	21	22	0	1
DOID:229	female reproductive system disease	DOID:10763	hypertension	0.574763	2	329	0	1
DOID:10113	trypanosomiasis	DOID:12030	panuveitis	0.57462	3	1	0	1
DOID:3756	protein C deficiency	DOID:11512	hepatic vein thrombosis	0.574575	1	1	0	1
DOID:2316	brain ischemia	DOID:3393	coronary heart disease	0.574483	70	42	10	3.72158e-06
DOID:3620	central nervous system cancer	DOID:2531	hematologic cancer	0.574421	11	12	3	0.00137364
DOID:9351	diabetes mellitus	DOID:114	heart disease	0.573935	37	88	6	0.03033
DOID:13241	Behcet's disease	DOID:7147	ankylosing spondylitis	0.573763	10	11	1	0.61543
DOID:12549	hepatitis A	DOID:1639	skeletal tuberculosis	0.573668	5	4	0	1
DOID:4195	hyperglycemia	DOID:2018	hyperinsulinism	0.572752	75	17	11	9.67609e-12
DOID:850	lung disease	DOID:178	vascular disease	0.572641	22	22	0	1
DOID:11054	urinary bladder cancer	DOID:170	endocrine gland cancer	0.572469	51	2	1	0.590563
DOID:322	myelitis	DOID:1639	skeletal tuberculosis	0.572149	1	4	0	1
DOID:1749	squamous cell carcinoma	DOID:120	female reproductive organ cancer	0.572096	53	5	4	0.000106994
DOID:3082	interstitial lung disease	DOID:2043	hepatitis B	0.572043	5	54	1	1
DOID:106	pleural tuberculosis	DOID:9181	amebiasis	0.571873	3	7	0	1
DOID:3363	coronary arteriosclerosis	DOID:14221	metabolic syndrome X	0.571858	53	14	3	0.084387
DOID:12169	carpal tunnel syndrome	DOID:11656	cicatricial pemphigoid	0.571642	1	3	0	1
DOID:573	nerve compression syndrome	DOID:11656	cicatricial pemphigoid	0.571642	3	3	0	1
DOID:114	heart disease	DOID:936	brain disease	0.571627	88	23	2	1
DOID:1731	histoplasmosis	DOID:12549	hepatitis A	0.571593	3	5	0	1
DOID:9538	multiple myeloma	DOID:3908	non-small cell lung carcinoma	0.571589	85	70	15	5.74414e-08
DOID:2531	hematologic cancer	DOID:557	kidney disease	0.571291	12	151	0	1
DOID:850	lung disease	DOID:557	kidney disease	0.571228	22	151	5	0.125343
DOID:1412	bacteriuria	DOID:14262	oral candidiasis	0.571195	9	3	0	1
DOID:0080001	bone disease	DOID:1289	neurodegenerative disease	0.571135	10	24	0	1
DOID:12010	ischemic optic neuropathy	DOID:4372	intracranial embolism	0.571129	1	3	0	1
DOID:750	peptic ulcer	DOID:76	stomach disease	0.571124	27	21	4	0.00334435
DOID:1749	squamous cell carcinoma	DOID:3119	gastrointestinal system cancer	0.571012	53	21	8	3.29765e-07
DOID:1639	skeletal tuberculosis	DOID:2755	Mycobacterium avium complex disease	0.571001	4	2	0	1
DOID:10113	trypanosomiasis	DOID:1407	anterior uveitis	0.570871	3	3	0	1
DOID:9861	miliary tuberculosis	DOID:3087	gingivitis	0.570729	2	2	0	1
DOID:9351	diabetes mellitus	DOID:0080001	bone disease	0.570729	37	10	0	1
DOID:6196	reactive arthritis	DOID:13622	campylobacteriosis	0.570614	2	2	0	1
DOID:1733	cryptosporidiosis	DOID:322	myelitis	0.570419	4	1	0	1
DOID:12731	pars planitis	DOID:11656	cicatricial pemphigoid	0.570293	1	3	0	1
DOID:6713	cerebrovascular disease	DOID:114	heart disease	0.570221	13	88	2	0.739322
DOID:322	myelitis	DOID:4378	peanut allergic reaction	0.570176	1	1	0	1
DOID:0080001	bone disease	DOID:10763	hypertension	0.570146	10	329	0	1
DOID:12140	Chagas disease	DOID:9065	leishmaniasis	0.570069	3	17	0	1
DOID:5419	schizophrenia	DOID:3324	mood disorder	0.569904	90	18	4	0.0768903
DOID:0080001	bone disease	DOID:4194	glucose metabolism disease	0.569859	10	6	0	1
DOID:4248	coronary stenosis	DOID:3407	carotid artery disease	0.569733	12	3	1	0.318832
DOID:2320	obstructive lung disease	DOID:0060058	lymphoma	0.569672	14	54	0	1
DOID:936	brain disease	DOID:10763	hypertension	0.569657	23	329	3	1
DOID:1240	leukemia	DOID:120	female reproductive organ cancer	0.569278	73	5	3	0.0127126
DOID:3394	ischemic heart disease	DOID:14221	metabolic syndrome X	0.569083	70	14	2	0.611602
DOID:3158	hand dermatosis	DOID:3087	gingivitis	0.568828	3	2	0	1
DOID:65	connective tissue disease	DOID:37	skin disease	0.568816	2	31	2	0.0116749
DOID:3119	gastrointestinal system cancer	DOID:1240	leukemia	0.568756	21	73	2	1
DOID:2868	arterial occlusive disease	DOID:850	lung disease	0.56863	11	22	0	1
DOID:4248	coronary stenosis	DOID:3454	brain infarction	0.568182	12	19	1	1
DOID:3342	bone inflammation disease	DOID:2531	hematologic cancer	0.568133	1	12	0	1
DOID:1210	optic neuritis	DOID:8536	herpes zoster	0.568129	8	4	0	1
DOID:3119	gastrointestinal system cancer	DOID:0080001	bone disease	0.567563	21	10	0	1
DOID:2349	arteriosclerosis	DOID:850	lung disease	0.567256	26	22	1	1
DOID:2349	arteriosclerosis	DOID:3455	cerebrovascular accident	0.567061	26	53	5	0.0063069
DOID:1936	atherosclerosis	DOID:3455	cerebrovascular accident	0.567017	89	53	13	3.24009e-07
DOID:2868	arterial occlusive disease	DOID:3455	cerebrovascular accident	0.566963	11	53	2	0.33856
DOID:12140	Chagas disease	DOID:9201	lichen planus	0.566494	3	4	0	1
DOID:3908	non-small cell lung carcinoma	DOID:4960	bone marrow cancer	0.566315	70	11	3	0.0873775
DOID:417	hypersensitivity reaction type II disease	DOID:3342	bone inflammation disease	0.566157	13	1	0	1
DOID:3388	periodontal disease	DOID:3082	interstitial lung disease	0.566135	2	5	0	1
DOID:0080001	bone disease	DOID:850	lung disease	0.565998	10	22	0	1
DOID:9074	systemic lupus erythematosus	DOID:7148	rheumatoid arthritis	0.56592	29	81	16	0
DOID:1412	bacteriuria	DOID:12211	filarial elephantiasis	0.565636	9	3	0	1
DOID:2320	obstructive lung disease	DOID:1612	breast cancer	0.56546	14	273	2	1
DOID:2921	glomerulonephritis	DOID:576	proteinuria	0.565437	37	108	19	0
DOID:2320	obstructive lung disease	DOID:5093	thoracic cancer	0.565415	14	2	0	1
DOID:3119	gastrointestinal system cancer	DOID:114	heart disease	0.565299	21	88	1	1
DOID:2772	irritant dermatitis	DOID:10247	pleurisy	0.565255	4	5	0	1
DOID:848	arthritis	DOID:2531	hematologic cancer	0.565099	24	12	0	1
DOID:11459	pseudotumor cerebri	DOID:324	spinal cord ischemia	0.565038	2	1	0	1
DOID:12098	trigeminal neuralgia	DOID:322	myelitis	0.565003	9	1	0	1
DOID:322	myelitis	DOID:2997	Sertoli-Leydig cell tumor	0.565003	1	1	0	1
DOID:12140	Chagas disease	DOID:1210	optic neuritis	0.564826	3	8	0	1
DOID:1612	breast cancer	DOID:557	kidney disease	0.564736	273	151	12	1
DOID:5093	thoracic cancer	DOID:557	kidney disease	0.564673	2	151	0	1
DOID:3407	carotid artery disease	DOID:3454	brain infarction	0.564591	3	19	0	1
DOID:1749	squamous cell carcinoma	DOID:1612	breast cancer	0.56454	53	273	29	9.94533e-13
DOID:3394	ischemic heart disease	DOID:178	vascular disease	0.564406	70	22	3	0.295148
DOID:1749	squamous cell carcinoma	DOID:5093	thoracic cancer	0.564382	53	2	1	0.60585
DOID:9080	macroglobulinemia	DOID:4960	bone marrow cancer	0.564126	6	11	1	0.452463
DOID:229	female reproductive system disease	DOID:409	liver disease	0.563984	2	45	0	1
DOID:4194	glucose metabolism disease	DOID:1289	neurodegenerative disease	0.56385	6	24	0	1
DOID:1936	atherosclerosis	DOID:850	lung disease	0.563728	89	22	6	0.00281335
DOID:850	lung disease	DOID:120	female reproductive organ cancer	0.563671	22	5	0	1
DOID:321	tropical spastic paraparesis	DOID:2987	familial Mediterranean fever	0.563662	2	4	0	1
DOID:1273	respiratory syncytial virus infectious disease	DOID:3082	interstitial lung disease	0.563134	4	5	0	1
DOID:8869	neuromyelitis optica	DOID:1639	skeletal tuberculosis	0.563116	1	4	0	1
DOID:2868	arterial occlusive disease	DOID:2320	obstructive lung disease	0.563074	11	14	0	1
DOID:1837	diabetic ketoacidosis	DOID:7148	rheumatoid arthritis	0.563061	3	81	0	1
DOID:9351	diabetes mellitus	DOID:1289	neurodegenerative disease	0.563043	37	24	2	0.545355
DOID:2320	obstructive lung disease	DOID:120	female reproductive organ cancer	0.562664	14	5	0	1
DOID:2349	arteriosclerosis	DOID:2320	obstructive lung disease	0.562257	26	14	0	1
DOID:3620	central nervous system cancer	DOID:8538	reticulosarcoma	0.562144	11	21	5	1.93471e-06
DOID:10952	nephritis	DOID:576	proteinuria	0.561902	9	108	7	7.75109e-07
DOID:1340	pure red-cell aplasia	DOID:12662	paracoccidioidomycosis	0.561858	2	1	0	1
DOID:418	systemic scleroderma	DOID:3082	interstitial lung disease	0.561804	11	5	3	0.000106994
DOID:3393	coronary heart disease	DOID:14221	metabolic syndrome X	0.561803	42	14	4	0.00353995
DOID:8869	neuromyelitis optica	DOID:1731	histoplasmosis	0.561786	1	3	0	1
DOID:399	tuberculosis	DOID:11335	sarcoidosis	0.561773	25	5	0	1
DOID:2868	arterial occlusive disease	DOID:1074	kidney failure	0.561714	11	38	0	1
DOID:3158	hand dermatosis	DOID:12139	dysthymic disorder	0.561168	3	6	0	1
DOID:5733	salpingitis	DOID:11997	spermatocele	0.561149	3	2	0	1
DOID:11459	pseudotumor cerebri	DOID:12010	ischemic optic neuropathy	0.56112	2	1	0	1
DOID:1074	kidney failure	DOID:114	heart disease	0.560936	38	88	8	0.000903173
DOID:3363	coronary arteriosclerosis	DOID:3455	cerebrovascular accident	0.560794	53	53	11	1.91559e-07
DOID:8692	myeloid leukemia	DOID:8538	reticulosarcoma	0.560696	38	21	3	0.100281
DOID:3620	central nervous system cancer	DOID:0060058	lymphoma	0.560653	11	54	9	4.7846e-12
DOID:11054	urinary bladder cancer	DOID:5093	thoracic cancer	0.560616	51	2	0	1
DOID:824	periodontitis	DOID:3082	interstitial lung disease	0.560376	13	5	0	1
DOID:11054	urinary bladder cancer	DOID:1612	breast cancer	0.560368	51	273	20	3.31455e-07
DOID:3119	gastrointestinal system cancer	DOID:1289	neurodegenerative disease	0.560145	21	24	0	1
DOID:2349	arteriosclerosis	DOID:1074	kidney failure	0.559998	26	38	1	1
DOID:824	periodontitis	DOID:399	tuberculosis	0.559617	13	25	0	1
DOID:11459	pseudotumor cerebri	DOID:112	esophageal varix	0.559586	2	6	0	1
DOID:5409	lung small cell carcinoma	DOID:3908	non-small cell lung carcinoma	0.559484	29	70	14	1.03234e-12
DOID:3388	periodontal disease	DOID:2957	pulmonary tuberculosis	0.559248	2	14	0	1
DOID:1074	kidney failure	DOID:2531	hematologic cancer	0.559104	38	12	0	1
DOID:1936	atherosclerosis	DOID:2320	obstructive lung disease	0.559068	89	14	2	0.821179
DOID:2320	obstructive lung disease	DOID:114	heart disease	0.55906	14	88	1	1
DOID:2170	vaginitis	DOID:3087	gingivitis	0.558873	2	2	0	1
DOID:322	myelitis	DOID:12662	paracoccidioidomycosis	0.558628	1	1	0	1
DOID:10652	Alzheimer's disease	DOID:14221	metabolic syndrome X	0.558563	56	14	3	0.0928879
DOID:10113	trypanosomiasis	DOID:1210	optic neuritis	0.558496	3	8	0	1
DOID:1733	cryptosporidiosis	DOID:4378	peanut allergic reaction	0.558463	4	1	0	1
DOID:2320	obstructive lung disease	DOID:3119	gastrointestinal system cancer	0.558382	14	21	0	1
DOID:0080001	bone disease	DOID:5093	thoracic cancer	0.557936	10	2	0	1
DOID:680	tauopathy	DOID:14221	metabolic syndrome X	0.557924	6	14	0	1
DOID:363	uterine cancer	DOID:3908	non-small cell lung carcinoma	0.557826	13	70	5	0.000940767
DOID:12375	bronchopneumonia	DOID:10247	pleurisy	0.557749	11	5	1	0.406775
DOID:9119	acute myeloid leukemia	DOID:0060058	lymphoma	0.557415	80	54	10	0.000105568
DOID:417	hypersensitivity reaction type II disease	DOID:848	arthritis	0.557363	13	24	2	0.171863
DOID:3119	gastrointestinal system cancer	DOID:331	central nervous system disease	0.557353	21	13	0	1
DOID:9970	obesity	DOID:74	hematopoietic system disease	0.557347	53	6	0	1
DOID:5844	myocardial infarction	DOID:14221	metabolic syndrome X	0.557242	137	14	5	0.0172958
DOID:1240	leukemia	DOID:8538	reticulosarcoma	0.557201	73	21	5	0.00894194
DOID:4889	lymph node tuberculosis	DOID:1412	bacteriuria	0.556911	6	9	1	0.40312
DOID:0080001	bone disease	DOID:1612	breast cancer	0.556833	10	273	2	1
DOID:341	peripheral vascular disease	DOID:75	lymphatic system disease	0.556786	9	11	0	1
DOID:1936	atherosclerosis	DOID:1074	kidney failure	0.55678	89	38	4	0.396045
DOID:1074	kidney failure	DOID:850	lung disease	0.556686	38	22	4	0.0115275
DOID:13089	intracranial arterial disease	DOID:4248	coronary stenosis	0.556615	1	12	0	1
DOID:3093	nervous system cancer	DOID:0060058	lymphoma	0.556486	3	54	3	0.00102715
DOID:1307	dementia	DOID:0080001	bone disease	0.556283	24	10	0	1
DOID:9351	diabetes mellitus	DOID:3119	gastrointestinal system cancer	0.556056	37	21	0	1
DOID:2868	arterial occlusive disease	DOID:0080001	bone disease	0.555989	11	10	0	1
DOID:2531	hematologic cancer	DOID:37	skin disease	0.555985	12	31	0	1
DOID:3119	gastrointestinal system cancer	DOID:4194	glucose metabolism disease	0.55595	21	6	0	1
DOID:10112	sleeping sickness	DOID:10247	pleurisy	0.555784	6	5	0	1
DOID:2376	chronic progressive multiple sclerosis	DOID:2378	relapsing-remitting multiple sclerosis	0.555724	5	4	1	0.233101
DOID:114	heart disease	DOID:331	central nervous system disease	0.555673	88	13	0	1
DOID:417	hypersensitivity reaction type II disease	DOID:0080001	bone disease	0.555534	13	10	0	1
DOID:865	vasculitis	DOID:2043	hepatitis B	0.555467	11	54	1	1
DOID:11465	autonomic nervous system disease	DOID:8947	diabetic retinopathy	0.555428	14	19	0	1
DOID:3755	antithrombin III deficiency	DOID:11247	disseminated intravascular coagulation	0.555415	1	9	0	1
DOID:229	female reproductive system disease	DOID:120	female reproductive organ cancer	0.555301	2	5	0	1
DOID:2349	arteriosclerosis	DOID:0080001	bone disease	0.55513	26	10	0	1
DOID:10923	sickle cell anemia	DOID:10241	thalassemia	0.555083	17	1	1	0.215439
DOID:1074	kidney failure	DOID:3119	gastrointestinal system cancer	0.55506	38	21	1	1
DOID:2531	hematologic cancer	DOID:7148	rheumatoid arthritis	0.555044	12	81	1	1
DOID:10652	Alzheimer's disease	DOID:11476	osteoporosis	0.554856	56	41	4	0.183647
DOID:224	transient cerebral ischemia	DOID:11847	coronary thrombosis	0.55475	14	9	1	0.675112
DOID:850	lung disease	DOID:0060058	lymphoma	0.554746	22	54	2	0.782156
DOID:403	mouth disease	DOID:780	placenta disease	0.554542	1	5	0	1
DOID:1074	kidney failure	DOID:1612	breast cancer	0.554312	38	273	6	1
DOID:1307	dementia	DOID:14221	metabolic syndrome X	0.554277	24	14	0	1
DOID:11247	disseminated intravascular coagulation	DOID:4372	intracranial embolism	0.554269	9	3	0	1
DOID:11476	osteoporosis	DOID:680	tauopathy	0.554257	41	6	0	1
DOID:1074	kidney failure	DOID:5093	thoracic cancer	0.553997	38	2	0	1
DOID:11713	diabetic angiopathy	DOID:13001	carotid stenosis	0.553798	17	3	1	0.392181
DOID:178	vascular disease	DOID:2531	hematologic cancer	0.553784	22	12	0	1
DOID:8947	diabetic retinopathy	DOID:576	proteinuria	0.553736	19	108	6	0.00323408
DOID:74	hematopoietic system disease	DOID:0060058	lymphoma	0.553724	6	54	1	1
DOID:824	periodontitis	DOID:865	vasculitis	0.553657	13	11	0	1
DOID:12375	bronchopneumonia	DOID:106	pleural tuberculosis	0.553441	11	3	0	1
DOID:2868	arterial occlusive disease	DOID:557	kidney disease	0.553408	11	151	1	1
DOID:417	hypersensitivity reaction type II disease	DOID:7148	rheumatoid arthritis	0.553298	13	81	4	0.0209856
DOID:403	mouth disease	DOID:4960	bone marrow cancer	0.552948	1	11	0	1
DOID:2376	chronic progressive multiple sclerosis	DOID:12140	Chagas disease	0.552917	5	3	0	1
DOID:1307	dementia	DOID:11476	osteoporosis	0.552828	24	41	1	1
DOID:14323	Marfan syndrome	DOID:11502	mitral valve insufficiency	0.552454	3	7	0	1
DOID:1909	melanoma	DOID:1749	squamous cell carcinoma	0.552382	125	53	17	2.0167e-09
DOID:5773	oral submucous fibrosis	DOID:3362	coronary aneurysm	0.552091	1	3	0	1
DOID:2320	obstructive lung disease	DOID:557	kidney disease	0.552083	14	151	2	1
DOID:0080001	bone disease	DOID:10652	Alzheimer's disease	0.552021	10	56	2	0.320915
DOID:2986	IgA glomerulonephritis	DOID:576	proteinuria	0.551902	6	108	2	0.367443
DOID:11054	urinary bladder cancer	DOID:2531	hematologic cancer	0.551881	51	12	1	1
DOID:178	vascular disease	DOID:1289	neurodegenerative disease	0.55183	22	24	1	1
DOID:3527	cerebral arterial disease	DOID:4248	coronary stenosis	0.551816	1	12	0	1
DOID:5295	intestinal disease	DOID:7148	rheumatoid arthritis	0.551719	17	81	1	1
DOID:0080001	bone disease	DOID:680	tauopathy	0.551658	10	6	0	1
DOID:1074	kidney failure	DOID:3393	coronary heart disease	0.551489	38	42	2	1
DOID:10685	separation anxiety disorder	DOID:12399	pathological gambling	0.55147	1	1	0	1
DOID:170	endocrine gland cancer	DOID:2531	hematologic cancer	0.551402	2	12	1	0.257245
DOID:2320	obstructive lung disease	DOID:178	vascular disease	0.551396	14	22	0	1
DOID:848	arthritis	DOID:5295	intestinal disease	0.551378	24	17	0	1
DOID:0080001	bone disease	DOID:331	central nervous system disease	0.551195	10	13	0	1
DOID:2349	arteriosclerosis	DOID:11476	osteoporosis	0.551182	26	41	2	0.686085
DOID:4247	coronary restenosis	DOID:3454	brain infarction	0.551063	8	19	1	0.766115
DOID:1240	leukemia	DOID:3342	bone inflammation disease	0.550989	73	1	0	1
DOID:2349	arteriosclerosis	DOID:557	kidney disease	0.550893	26	151	4	0.518443
DOID:120	female reproductive organ cancer	DOID:0060058	lymphoma	0.550837	5	54	4	0.000113477
DOID:2394	ovarian cancer	DOID:11054	urinary bladder cancer	0.550835	95	51	17	1.54834e-11
DOID:1240	leukemia	DOID:170	endocrine gland cancer	0.55071	73	2	1	0.749525
DOID:0050589	inflammatory bowel disease	DOID:7148	rheumatoid arthritis	0.55039	21	81	6	0.00140748
DOID:3388	periodontal disease	DOID:865	vasculitis	0.55026	2	11	0	1
DOID:418	systemic scleroderma	DOID:3388	periodontal disease	0.550144	11	2	0	1
DOID:3363	coronary arteriosclerosis	DOID:326	ischemia	0.550141	53	47	7	0.00132141
DOID:2868	arterial occlusive disease	DOID:11476	osteoporosis	0.550073	11	41	0	1
DOID:11077	brucellosis	DOID:106	pleural tuberculosis	0.550051	2	3	1	0.111759
DOID:1749	squamous cell carcinoma	DOID:3083	chronic obstructive pulmonary disease	0.549893	53	28	0	1
DOID:1936	atherosclerosis	DOID:0080001	bone disease	0.549847	89	10	2	0.539161
DOID:2394	ovarian cancer	DOID:3908	non-small cell lung carcinoma	0.549684	95	70	25	0
DOID:848	arthritis	DOID:1240	leukemia	0.549581	24	73	2	1
DOID:13001	carotid stenosis	DOID:3454	brain infarction	0.54953	3	19	0	1
DOID:8692	myeloid leukemia	DOID:4960	bone marrow cancer	0.549497	38	11	4	0.00107651
DOID:8886	chorioretinitis	DOID:12297	Vogt-Koyanagi-Harada disease	0.549429	1	5	0	1
DOID:1936	atherosclerosis	DOID:11476	osteoporosis	0.549419	89	41	4	0.459298
DOID:2320	obstructive lung disease	DOID:0080001	bone disease	0.54935	14	10	0	1
DOID:3393	coronary heart disease	DOID:850	lung disease	0.549262	42	22	3	0.130369
DOID:170	endocrine gland cancer	DOID:3083	chronic obstructive pulmonary disease	0.549207	2	28	0	1
DOID:1176	bronchial disease	DOID:37	skin disease	0.549093	19	31	1	1
DOID:8869	neuromyelitis optica	DOID:1210	optic neuritis	0.549077	1	8	1	0.13552
DOID:10128	venous insufficiency	DOID:11247	disseminated intravascular coagulation	0.549038	3	9	0	1
DOID:1936	atherosclerosis	DOID:326	ischemia	0.548676	89	47	12	8.62275e-07
DOID:2841	asthma	DOID:37	skin disease	0.548572	86	31	1	1
DOID:5093	thoracic cancer	DOID:178	vascular disease	0.548419	2	22	0	1
DOID:2349	arteriosclerosis	DOID:326	ischemia	0.548228	26	47	3	0.210822
DOID:178	vascular disease	DOID:1612	breast cancer	0.548146	22	273	0	1
DOID:13258	typhoid fever	DOID:8886	chorioretinitis	0.548136	2	1	0	1
DOID:3342	bone inflammation disease	DOID:37	skin disease	0.548124	1	31	0	1
DOID:2349	arteriosclerosis	DOID:7148	rheumatoid arthritis	0.548092	26	81	1	1
DOID:0080001	bone disease	DOID:1240	leukemia	0.548084	10	73	0	1
DOID:848	arthritis	DOID:37	skin disease	0.548	24	31	1	1
DOID:1074	kidney failure	DOID:2320	obstructive lung disease	0.547976	38	14	1	1
DOID:120	female reproductive organ cancer	DOID:3083	chronic obstructive pulmonary disease	0.54794	5	28	1	0.72657
DOID:1074	kidney failure	DOID:178	vascular disease	0.547892	38	22	1	1
DOID:5093	thoracic cancer	DOID:114	heart disease	0.547806	2	88	0	1
DOID:417	hypersensitivity reaction type II disease	DOID:2531	hematologic cancer	0.547762	13	12	1	0.776834
DOID:7148	rheumatoid arthritis	DOID:0060058	lymphoma	0.547757	81	54	5	0.271445
DOID:0080001	bone disease	DOID:557	kidney disease	0.547693	10	151	1	1
DOID:2868	arterial occlusive disease	DOID:7148	rheumatoid arthritis	0.547652	11	81	0	1
DOID:483	cavernous hemangioma	DOID:1496	echinococcosis	0.547403	1	4	0	1
DOID:114	heart disease	DOID:1612	breast cancer	0.547333	88	273	13	0.426342
DOID:2868	arterial occlusive disease	DOID:848	arthritis	0.5472	11	24	0	1
DOID:5082	liver cirrhosis	DOID:10591	pre-eclampsia	0.547071	94	23	3	0.504158
DOID:854	collagen disease	DOID:3082	interstitial lung disease	0.546976	1	5	1	0.102187
DOID:9146	visceral leishmaniasis	DOID:9111	cutaneous leishmaniasis	0.546926	22	22	11	0
DOID:2349	arteriosclerosis	DOID:848	arthritis	0.546814	26	24	1	1
DOID:11054	urinary bladder cancer	DOID:1240	leukemia	0.546623	51	73	6	0.0538766
DOID:1936	atherosclerosis	DOID:7148	rheumatoid arthritis	0.546561	89	81	5	0.888536
DOID:2841	asthma	DOID:2723	dermatitis	0.546312	86	7	1	1
DOID:2868	arterial occlusive disease	DOID:326	ischemia	0.546265	11	47	1	1
DOID:13001	carotid stenosis	DOID:4247	coronary restenosis	0.54623	3	8	0	1
DOID:9970	obesity	DOID:14221	metabolic syndrome X	0.546142	53	14	1	1
DOID:2868	arterial occlusive disease	DOID:3342	bone inflammation disease	0.545932	11	1	0	1
DOID:409	liver disease	DOID:850	lung disease	0.545819	45	22	5	0.00165152
DOID:263	kidney cancer	DOID:1749	squamous cell carcinoma	0.545772	10	53	2	0.304535
DOID:13241	Behcet's disease	DOID:2957	pulmonary tuberculosis	0.545682	10	14	0	1
DOID:9538	multiple myeloma	DOID:403	mouth disease	0.545661	85	1	0	1
DOID:3388	periodontal disease	DOID:399	tuberculosis	0.545545	2	25	0	1
DOID:1727	retinal vein occlusion	DOID:4193	intracranial thrombosis	0.545503	3	5	1	0.197652
DOID:7148	rheumatoid arthritis	DOID:37	skin disease	0.545467	81	31	4	0.218747
DOID:5295	intestinal disease	DOID:3342	bone inflammation disease	0.54528	17	1	0	1
DOID:2349	arteriosclerosis	DOID:3342	bone inflammation disease	0.545271	26	1	0	1
DOID:114	heart disease	DOID:2531	hematologic cancer	0.545266	88	12	0	1
DOID:850	lung disease	DOID:74	hematopoietic system disease	0.545245	22	6	0	1
DOID:850	lung disease	DOID:3342	bone inflammation disease	0.545172	22	1	0	1
DOID:170	endocrine gland cancer	DOID:3093	nervous system cancer	0.545114	2	3	0	1
DOID:2394	ovarian cancer	DOID:1749	squamous cell carcinoma	0.545104	95	53	22	7.4505e-13
DOID:1936	atherosclerosis	DOID:848	arthritis	0.545056	89	24	2	1
DOID:1936	atherosclerosis	DOID:557	kidney disease	0.544994	89	151	18	1.311e-05
DOID:0080001	bone disease	DOID:65	connective tissue disease	0.544949	10	2	0	1
DOID:1240	leukemia	DOID:37	skin disease	0.544928	73	31	2	1
DOID:229	female reproductive system disease	DOID:2320	obstructive lung disease	0.544881	2	14	0	1
DOID:1657	ventricular septal defect	DOID:1882	atrial heart septal defect	0.544818	1	1	0	1
DOID:1123	spondyloarthropathy	DOID:12297	Vogt-Koyanagi-Harada disease	0.544744	2	5	0	1
DOID:3388	periodontal disease	DOID:13241	Behcet's disease	0.544695	2	10	0	1
DOID:1733	cryptosporidiosis	DOID:12662	paracoccidioidomycosis	0.544575	4	1	0	1
DOID:4029	gastritis	DOID:2043	hepatitis B	0.544457	14	54	0	1
DOID:418	systemic scleroderma	DOID:824	periodontitis	0.544388	11	13	1	0.736518
DOID:403	mouth disease	DOID:3083	chronic obstructive pulmonary disease	0.544268	1	28	0	1
DOID:5733	salpingitis	DOID:4371	Schnitzler syndrome	0.544086	3	1	0	1
DOID:1240	leukemia	DOID:7148	rheumatoid arthritis	0.544006	73	81	7	0.0946925
DOID:229	female reproductive system disease	DOID:850	lung disease	0.54397	2	22	0	1
DOID:182	calcinosis	DOID:14221	metabolic syndrome X	0.543929	4	14	0	1
DOID:0080001	bone disease	DOID:14221	metabolic syndrome X	0.5439	10	14	0	1
DOID:2723	dermatitis	DOID:1176	bronchial disease	0.543888	7	19	1	0.701054
DOID:2320	obstructive lung disease	DOID:8538	reticulosarcoma	0.543845	14	21	0	1
DOID:2868	arterial occlusive disease	DOID:409	liver disease	0.54374	11	45	1	1
DOID:3363	coronary arteriosclerosis	DOID:11476	osteoporosis	0.543708	53	41	2	1
DOID:10575	calcium metabolism disease	DOID:14221	metabolic syndrome X	0.543601	1	14	0	1
DOID:1936	atherosclerosis	DOID:3342	bone inflammation disease	0.543568	89	1	0	1
DOID:3363	coronary arteriosclerosis	DOID:10591	pre-eclampsia	0.543454	53	23	8	6.80245e-07
DOID:2531	hematologic cancer	DOID:65	connective tissue disease	0.543433	12	2	0	1
DOID:3393	coronary heart disease	DOID:557	kidney disease	0.543416	42	151	10	0.00186179
DOID:5733	salpingitis	DOID:10690	mastitis	0.543289	3	2	0	1
DOID:3394	ischemic heart disease	DOID:11476	osteoporosis	0.543228	70	41	3	0.817021
DOID:13258	typhoid fever	DOID:9182	pemphigus	0.5432	2	7	0	1
DOID:5093	thoracic cancer	DOID:74	hematopoietic system disease	0.542971	2	6	0	1
DOID:2320	obstructive lung disease	DOID:74	hematopoietic system disease	0.542865	14	6	0	1
DOID:865	vasculitis	DOID:1883	hepatitis C	0.542842	11	36	2	0.224973
DOID:409	liver disease	DOID:2320	obstructive lung disease	0.5428	45	14	1	1
DOID:11713	diabetic angiopathy	DOID:4248	coronary stenosis	0.542773	17	12	2	0.102187
DOID:106	pleural tuberculosis	DOID:9111	cutaneous leishmaniasis	0.542763	3	22	0	1
DOID:2349	arteriosclerosis	DOID:26	pancreas disease	0.54275	26	6	0	1
DOID:2394	ovarian cancer	DOID:3083	chronic obstructive pulmonary disease	0.542653	95	28	1	1
DOID:399	tuberculosis	DOID:3082	interstitial lung disease	0.542534	25	5	1	0.673515
DOID:3394	ischemic heart disease	DOID:10763	hypertension	0.542496	70	329	20	0.000925706
DOID:409	liver disease	DOID:65	connective tissue disease	0.542464	45	2	0	1
DOID:1612	breast cancer	DOID:74	hematopoietic system disease	0.542345	273	6	3	0.276622
DOID:403	mouth disease	DOID:11054	urinary bladder cancer	0.542209	1	51	0	1
DOID:2320	obstructive lung disease	DOID:3393	coronary heart disease	0.541978	14	42	1	1
DOID:850	lung disease	DOID:3363	coronary arteriosclerosis	0.541907	22	53	3	0.193182
DOID:2376	chronic progressive multiple sclerosis	DOID:10113	trypanosomiasis	0.541813	5	3	0	1
DOID:9155	mucocutaneous leishmaniasis	DOID:3261	Job's syndrome	0.541694	7	1	1	0.125343
DOID:848	arthritis	DOID:1837	diabetic ketoacidosis	0.541692	24	3	0	1
DOID:229	female reproductive system disease	DOID:5082	liver cirrhosis	0.541669	2	94	0	1
DOID:1909	melanoma	DOID:170	endocrine gland cancer	0.541518	125	2	2	0.09448
DOID:1240	leukemia	DOID:4960	bone marrow cancer	0.541459	73	11	3	0.0945086
DOID:2349	arteriosclerosis	DOID:409	liver disease	0.541321	26	45	3	0.19642
DOID:229	female reproductive system disease	DOID:0060058	lymphoma	0.541167	2	54	0	1
DOID:1074	kidney failure	DOID:3363	coronary arteriosclerosis	0.541058	38	53	2	1
DOID:850	lung disease	DOID:848	arthritis	0.54101	22	24	0	1
DOID:13001	carotid stenosis	DOID:4248	coronary stenosis	0.540993	3	12	0	1
DOID:8538	reticulosarcoma	DOID:9119	acute myeloid leukemia	0.540827	21	80	4	0.0873775
DOID:2868	arterial occlusive disease	DOID:26	pancreas disease	0.540811	11	6	0	1
DOID:1936	atherosclerosis	DOID:26	pancreas disease	0.540477	89	6	2	0.296007
DOID:5844	myocardial infarction	DOID:10591	pre-eclampsia	0.540436	137	23	4	0.335677
DOID:2316	brain ischemia	DOID:3407	carotid artery disease	0.540418	70	3	1	0.959642
DOID:2841	asthma	DOID:1273	respiratory syncytial virus infectious disease	0.540275	86	4	0	1
DOID:11997	spermatocele	DOID:2772	irritant dermatitis	0.540216	2	4	0	1
DOID:1074	kidney failure	DOID:10763	hypertension	0.54019	38	329	11	0.0483646
DOID:1936	atherosclerosis	DOID:10591	pre-eclampsia	0.540138	89	23	6	0.00347337
DOID:1936	atherosclerosis	DOID:409	liver disease	0.540124	89	45	11	5.57433e-06
DOID:2316	brain ischemia	DOID:3363	coronary arteriosclerosis	0.539863	70	53	8	0.00186432
DOID:1289	neurodegenerative disease	DOID:114	heart disease	0.53983	24	88	4	0.149894
DOID:13544	low tension glaucoma	DOID:9282	ocular hypertension	0.539785	2	31	2	0.0116749
DOID:3755	antithrombin III deficiency	DOID:9263	homocystinuria	0.539713	1	2	0	1
DOID:12387	nephrogenic diabetes insipidus	DOID:9409	diabetes insipidus	0.539627	12	7	3	0.000385078
DOID:12935	alcoholic cardiomyopathy	DOID:2983	anuria	0.539554	4	1	0	1
DOID:12935	alcoholic cardiomyopathy	DOID:11823	hepatorenal syndrome	0.539554	4	3	0	1
DOID:3393	coronary heart disease	DOID:0080001	bone disease	0.539349	42	10	0	1
DOID:2349	arteriosclerosis	DOID:10591	pre-eclampsia	0.539343	26	23	1	1
DOID:13258	typhoid fever	DOID:13564	aspergillosis	0.539287	2	8	0	1
DOID:120	female reproductive organ cancer	DOID:3908	non-small cell lung carcinoma	0.539272	5	70	4	0.000276324
DOID:2320	obstructive lung disease	DOID:3342	bone inflammation disease	0.539159	14	1	0	1
DOID:0080001	bone disease	DOID:37	skin disease	0.53913	10	31	0	1
DOID:3342	bone inflammation disease	DOID:114	heart disease	0.539104	1	88	0	1
DOID:2868	arterial occlusive disease	DOID:10591	pre-eclampsia	0.53908	11	23	2	0.134368
DOID:2320	obstructive lung disease	DOID:3363	coronary arteriosclerosis	0.539021	14	53	3	0.084387
DOID:65	connective tissue disease	DOID:0060058	lymphoma	0.538939	2	54	0	1
DOID:3342	bone inflammation disease	DOID:178	vascular disease	0.538809	1	22	0	1
DOID:4194	glucose metabolism disease	DOID:557	kidney disease	0.538808	6	151	0	1
DOID:3394	ischemic heart disease	DOID:10591	pre-eclampsia	0.538561	70	23	5	0.0109364
DOID:3082	interstitial lung disease	DOID:780	placenta disease	0.53849	5	5	0	1
DOID:9351	diabetes mellitus	DOID:557	kidney disease	0.538457	37	151	10	0.000658276
DOID:936	brain disease	DOID:557	kidney disease	0.538292	23	151	6	0.0345582
DOID:3388	periodontal disease	DOID:780	placenta disease	0.537954	2	5	0	1
DOID:3119	gastrointestinal system cancer	DOID:170	endocrine gland cancer	0.537862	21	2	0	1
DOID:409	liver disease	DOID:1883	hepatitis C	0.537836	45	36	1	1
DOID:850	lung disease	DOID:10763	hypertension	0.537721	22	329	3	1
DOID:11713	diabetic angiopathy	DOID:576	proteinuria	0.537562	17	108	4	0.104724
DOID:2320	obstructive lung disease	DOID:848	arthritis	0.537533	14	24	0	1
DOID:11400	pyelonephritis	DOID:1412	bacteriuria	0.537382	20	9	3	0.00302362
DOID:409	liver disease	DOID:37	skin disease	0.537156	45	31	2	0.963873
DOID:1731	histoplasmosis	DOID:322	myelitis	0.537155	3	1	0	1
DOID:8538	reticulosarcoma	DOID:3093	nervous system cancer	0.537135	21	3	2	0.0147981
DOID:3756	protein C deficiency	DOID:4372	intracranial embolism	0.537037	1	3	0	1
DOID:2043	hepatitis B	DOID:11335	sarcoidosis	0.536972	54	5	0	1
DOID:11247	disseminated intravascular coagulation	DOID:10772	thrombotic thrombocytopenic purpura	0.5369	9	3	0	1
DOID:182	calcinosis	DOID:26	pancreas disease	0.536806	4	6	0	1
DOID:403	mouth disease	DOID:8538	reticulosarcoma	0.536731	1	21	0	1
DOID:121	vaginal disease	DOID:3087	gingivitis	0.536596	6	2	0	1
DOID:3083	chronic obstructive pulmonary disease	DOID:2531	hematologic cancer	0.536286	28	12	0	1
DOID:11997	spermatocele	DOID:10247	pleurisy	0.53607	2	5	0	1
DOID:11713	diabetic angiopathy	DOID:3407	carotid artery disease	0.535879	17	3	2	0.0106495
DOID:7148	rheumatoid arthritis	DOID:8778	Crohn's disease	0.535591	81	25	8	2.65722e-05
DOID:409	liver disease	DOID:2531	hematologic cancer	0.535483	45	12	0	1
DOID:120	female reproductive organ cancer	DOID:3093	nervous system cancer	0.535341	5	3	1	0.197652
DOID:848	arthritis	DOID:9074	systemic lupus erythematosus	0.535249	24	29	7	4.31946e-07
DOID:8886	chorioretinitis	DOID:12030	panuveitis	0.53522	1	1	0	1
DOID:1883	hepatitis C	DOID:4960	bone marrow cancer	0.535142	36	11	1	1
DOID:1612	breast cancer	DOID:3093	nervous system cancer	0.535099	273	3	2	0.427569
DOID:8869	neuromyelitis optica	DOID:12549	hepatitis A	0.534943	1	5	0	1
DOID:2170	vaginitis	DOID:10754	otitis media	0.534821	2	18	0	1
DOID:12549	hepatitis A	DOID:8536	herpes zoster	0.534777	5	4	0	1
DOID:8692	myeloid leukemia	DOID:120	female reproductive organ cancer	0.534772	38	5	1	0.89126
DOID:10591	pre-eclampsia	DOID:14221	metabolic syndrome X	0.534687	23	14	1	1
DOID:1273	respiratory syncytial virus infectious disease	DOID:1176	bronchial disease	0.534684	4	19	0	1
DOID:824	periodontitis	DOID:11335	sarcoidosis	0.534664	13	5	0	1
DOID:417	hypersensitivity reaction type II disease	DOID:850	lung disease	0.534575	13	22	0	1
DOID:2316	brain ischemia	DOID:182	calcinosis	0.534532	70	4	0	1
DOID:0050589	inflammatory bowel disease	DOID:848	arthritis	0.534522	21	24	3	0.0371436
DOID:9970	obesity	DOID:26	pancreas disease	0.534441	53	6	1	1
DOID:5093	thoracic cancer	DOID:3093	nervous system cancer	0.534441	2	3	1	0.111759
DOID:170	endocrine gland cancer	DOID:0060058	lymphoma	0.534321	2	54	1	0.612046
DOID:1002	endometritis	DOID:322	myelitis	0.534248	3	1	0	1
DOID:114	heart disease	DOID:3455	cerebrovascular accident	0.534234	88	53	6	0.119145
DOID:5082	liver cirrhosis	DOID:65	connective tissue disease	0.534127	94	2	0	1
DOID:13258	typhoid fever	DOID:2755	Mycobacterium avium complex disease	0.534101	2	2	1	0.0873775
DOID:1307	dementia	DOID:936	brain disease	0.533978	24	23	1	1
DOID:11400	pyelonephritis	DOID:1679	cystitis	0.533934	20	49	5	0.0015377
DOID:12030	panuveitis	DOID:9065	leishmaniasis	0.533851	1	17	0	1
DOID:0060058	lymphoma	DOID:37	skin disease	0.533822	54	31	3	0.33856
DOID:2987	familial Mediterranean fever	DOID:7147	ankylosing spondylitis	0.53356	4	11	1	0.360532
DOID:1936	atherosclerosis	DOID:2316	brain ischemia	0.533313	89	70	14	9.74421e-07
DOID:1240	leukemia	DOID:557	kidney disease	0.533011	73	151	3	1
DOID:2320	obstructive lung disease	DOID:1205	hypersensitivity reaction type I disease	0.532985	14	28	0	1
DOID:850	lung disease	DOID:170	endocrine gland cancer	0.532957	22	2	0	1
DOID:112	esophageal varix	DOID:11847	coronary thrombosis	0.532891	6	9	0	1
DOID:3388	periodontal disease	DOID:854	collagen disease	0.532789	2	1	0	1
DOID:1002	endometritis	DOID:1340	pure red-cell aplasia	0.532705	3	2	0	1
DOID:1407	anterior uveitis	DOID:9065	leishmaniasis	0.532675	3	17	0	1
DOID:850	lung disease	DOID:7148	rheumatoid arthritis	0.532673	22	81	5	0.0157566
DOID:2320	obstructive lung disease	DOID:170	endocrine gland cancer	0.532578	14	2	0	1
DOID:3394	ischemic heart disease	DOID:850	lung disease	0.532512	70	22	5	0.00918633
DOID:229	female reproductive system disease	DOID:3083	chronic obstructive pulmonary disease	0.532498	2	28	0	1
DOID:10113	trypanosomiasis	DOID:8506	bullous pemphigoid	0.53241	3	11	0	1
DOID:263	kidney cancer	DOID:3908	non-small cell lung carcinoma	0.532358	10	70	3	0.0717858
DOID:2320	obstructive lung disease	DOID:7148	rheumatoid arthritis	0.532291	14	81	1	1
DOID:2394	ovarian cancer	DOID:2531	hematologic cancer	0.532249	95	12	8	1.31113e-07
DOID:3342	bone inflammation disease	DOID:1837	diabetic ketoacidosis	0.53224	1	3	0	1
DOID:3393	coronary heart disease	DOID:11476	osteoporosis	0.532198	42	41	0	1
DOID:5082	liver cirrhosis	DOID:780	placenta disease	0.532096	94	5	0	1
DOID:331	central nervous system disease	DOID:557	kidney disease	0.53205	13	151	0	1
DOID:8805	intermediate coronary syndrome	DOID:4247	coronary restenosis	0.531975	7	8	1	0.409002
DOID:848	arthritis	DOID:0060058	lymphoma	0.531955	24	54	1	1
DOID:2825	nose disease	DOID:3310	atopic dermatitis	0.531863	5	22	1	0.61543
DOID:3363	coronary arteriosclerosis	DOID:26	pancreas disease	0.531799	53	6	2	0.169761
DOID:3119	gastrointestinal system cancer	DOID:11054	urinary bladder cancer	0.531693	21	51	6	0.000141642
DOID:1749	squamous cell carcinoma	DOID:0060058	lymphoma	0.531634	53	54	12	1.47159e-08
DOID:2394	ovarian cancer	DOID:3119	gastrointestinal system cancer	0.531527	95	21	7	0.000278156
DOID:615	leukopenia	DOID:1588	thrombocytopenia	0.531447	13	17	1	0.990023
DOID:3620	central nervous system cancer	DOID:3908	non-small cell lung carcinoma	0.53143	11	70	2	0.462085
DOID:9861	miliary tuberculosis	DOID:10247	pleurisy	0.531345	2	5	0	1
DOID:8432	polycythemia	DOID:2224	hemorrhagic thrombocythemia	0.5313	1	11	0	1
DOID:12010	ischemic optic neuropathy	DOID:11847	coronary thrombosis	0.531106	1	9	0	1
DOID:13089	intracranial arterial disease	DOID:3407	carotid artery disease	0.531068	1	3	0	1
DOID:12987	agranulocytosis	DOID:1588	thrombocytopenia	0.530971	5	17	0	1
DOID:848	arthritis	DOID:114	heart disease	0.530927	24	88	1	1
DOID:263	kidney cancer	DOID:170	endocrine gland cancer	0.530859	10	2	0	1
DOID:2921	glomerulonephritis	DOID:780	placenta disease	0.530851	37	5	0	1
DOID:1074	kidney failure	DOID:3394	ischemic heart disease	0.530844	38	70	6	0.0127126
DOID:1025	tuberculoid leprosy	DOID:12662	paracoccidioidomycosis	0.530806	2	1	0	1
DOID:2871	endometrial carcinoma	DOID:3908	non-small cell lung carcinoma	0.530781	6	70	4	0.000681508
DOID:3082	interstitial lung disease	DOID:2957	pulmonary tuberculosis	0.53064	5	14	0	1
DOID:13241	Behcet's disease	DOID:1883	hepatitis C	0.530622	10	36	2	0.200946
DOID:850	lung disease	DOID:65	connective tissue disease	0.530617	22	2	0	1
DOID:2048	autoimmune hepatitis	DOID:9065	leishmaniasis	0.530529	5	17	0	1
DOID:10575	calcium metabolism disease	DOID:26	pancreas disease	0.530359	1	6	0	1
DOID:182	calcinosis	DOID:341	peripheral vascular disease	0.530307	4	9	0	1
DOID:3213	demyelinating disease	DOID:0060058	lymphoma	0.530168	9	54	1	1
DOID:1936	atherosclerosis	DOID:3083	chronic obstructive pulmonary disease	0.530144	89	28	3	0.637311
DOID:10808	gastric ulcer	DOID:9201	lichen planus	0.530028	108	4	1	1
DOID:4247	coronary restenosis	DOID:3407	carotid artery disease	0.529923	8	3	0	1
DOID:780	placenta disease	DOID:10952	nephritis	0.529919	5	9	0	1
DOID:74	hematopoietic system disease	DOID:557	kidney disease	0.529724	6	151	1	1
DOID:14069	cerebral malaria	DOID:14067	Plasmodium falciparum malaria	0.529638	2	31	2	0.0116749
DOID:2349	arteriosclerosis	DOID:3083	chronic obstructive pulmonary disease	0.529628	26	28	1	1
DOID:3363	coronary arteriosclerosis	DOID:7148	rheumatoid arthritis	0.529613	53	81	3	1
DOID:341	peripheral vascular disease	DOID:780	placenta disease	0.529584	9	5	0	1
DOID:2972	renal artery obstruction	DOID:1591	renovascular hypertension	0.529452	1	9	0	1
DOID:2789	parasitic protozoa infectious disease	DOID:3082	interstitial lung disease	0.529446	1	5	0	1
DOID:403	mouth disease	DOID:0060058	lymphoma	0.52943	1	54	0	1
DOID:2789	parasitic protozoa infectious disease	DOID:399	tuberculosis	0.529297	1	25	0	1
DOID:1883	hepatitis C	DOID:780	placenta disease	0.529296	36	5	0	1
DOID:341	peripheral vascular disease	DOID:5844	myocardial infarction	0.529293	9	137	3	0.194091
DOID:9119	acute myeloid leukemia	DOID:4960	bone marrow cancer	0.52926	80	11	5	0.000714568
DOID:1091	tooth disease	DOID:3082	interstitial lung disease	0.529252	1	5	0	1
DOID:11712	lipoatrophic diabetes	DOID:0050440	familial partial lipodystrophy	0.529237	1	1	0	1
DOID:1307	dementia	DOID:114	heart disease	0.529067	24	88	2	1
DOID:2868	arterial occlusive disease	DOID:3083	chronic obstructive pulmonary disease	0.529034	11	28	1	1
DOID:2349	arteriosclerosis	DOID:2316	brain ischemia	0.528985	26	70	3	0.38719
DOID:2316	brain ischemia	DOID:10575	calcium metabolism disease	0.528973	70	1	0	1
DOID:3310	atopic dermatitis	DOID:4483	rhinitis	0.528967	22	19	3	0.0243519
DOID:0050597	intestinal schistosomiasis	DOID:9111	cutaneous leishmaniasis	0.528889	7	22	0	1
DOID:3342	bone inflammation disease	DOID:9074	systemic lupus erythematosus	0.528851	1	29	0	1
DOID:11476	osteoporosis	DOID:10763	hypertension	0.528838	41	329	5	1
DOID:3082	interstitial lung disease	DOID:750	peptic ulcer	0.528785	5	27	0	1
DOID:2394	ovarian cancer	DOID:0060058	lymphoma	0.52878	95	54	14	7.91628e-08
DOID:6713	cerebrovascular disease	DOID:14221	metabolic syndrome X	0.528714	13	14	2	0.0873775
DOID:3158	hand dermatosis	DOID:10247	pleurisy	0.528647	3	5	0	1
DOID:3342	bone inflammation disease	DOID:10763	hypertension	0.528609	1	329	0	1
DOID:854	collagen disease	DOID:5082	liver cirrhosis	0.528569	1	94	0	1
DOID:409	liver disease	DOID:10591	pre-eclampsia	0.528511	45	23	2	0.658721
DOID:409	liver disease	DOID:74	hematopoietic system disease	0.528476	45	6	0	1
DOID:8924	autoimmune thrombocytopenic purpura	DOID:9182	pemphigus	0.528415	10	7	2	0.0201741
DOID:1240	leukemia	DOID:65	connective tissue disease	0.528374	73	2	0	1
DOID:229	female reproductive system disease	DOID:2868	arterial occlusive disease	0.528234	2	11	0	1
DOID:409	liver disease	DOID:0060058	lymphoma	0.528211	45	54	1	1
DOID:1025	tuberculoid leprosy	DOID:1639	skeletal tuberculosis	0.528041	2	4	0	1
DOID:178	vascular disease	DOID:37	skin disease	0.528033	22	31	0	1
DOID:3393	coronary heart disease	DOID:3342	bone inflammation disease	0.527888	42	1	0	1
DOID:8692	myeloid leukemia	DOID:170	endocrine gland cancer	0.527878	38	2	0	1
DOID:2043	hepatitis B	DOID:7998	hyperthyroidism	0.527864	54	12	1	1
DOID:4195	hyperglycemia	DOID:26	pancreas disease	0.527794	75	6	5	1.49675e-05
DOID:1074	kidney failure	DOID:74	hematopoietic system disease	0.527612	38	6	0	1
DOID:229	female reproductive system disease	DOID:178	vascular disease	0.527506	2	22	0	1
DOID:409	liver disease	DOID:3342	bone inflammation disease	0.527494	45	1	0	1
DOID:12030	panuveitis	DOID:2048	autoimmune hepatitis	0.527414	1	5	0	1
DOID:1273	respiratory syncytial virus infectious disease	DOID:1205	hypersensitivity reaction type I disease	0.527328	4	28	0	1
DOID:229	female reproductive system disease	DOID:2349	arteriosclerosis	0.527292	2	26	0	1
DOID:1227	neutropenia	DOID:1588	thrombocytopenia	0.527265	14	17	3	0.00629982
DOID:1240	leukemia	DOID:3083	chronic obstructive pulmonary disease	0.527231	73	28	2	1
DOID:229	female reproductive system disease	DOID:1936	atherosclerosis	0.527203	2	89	0	1
DOID:2320	obstructive lung disease	DOID:3394	ischemic heart disease	0.5272	14	70	1	1
DOID:3393	coronary heart disease	DOID:848	arthritis	0.527174	42	24	1	1
DOID:865	vasculitis	DOID:676	juvenile rheumatoid arthritis	0.527041	11	10	2	0.0412279
DOID:2868	arterial occlusive disease	DOID:2316	brain ischemia	0.526985	11	70	2	0.462085
DOID:3213	demyelinating disease	DOID:7148	rheumatoid arthritis	0.526981	9	81	1	1
DOID:2377	multiple sclerosis	DOID:0060058	lymphoma	0.526977	20	54	1	1
DOID:8924	autoimmune thrombocytopenic purpura	DOID:8506	bullous pemphigoid	0.526969	10	11	2	0.0412279
DOID:4051	alveolar rhabdomyosarcoma	DOID:3246	embryonal rhabdomyosarcoma	0.526956	1	1	1	0.0321937
DOID:2921	glomerulonephritis	DOID:10591	pre-eclampsia	0.526887	37	23	0	1
DOID:1936	atherosclerosis	DOID:5295	intestinal disease	0.526816	89	17	0	1
DOID:5844	myocardial infarction	DOID:780	placenta disease	0.526761	137	5	0	1
DOID:2349	arteriosclerosis	DOID:5295	intestinal disease	0.526677	26	17	0	1
DOID:3755	antithrombin III deficiency	DOID:3326	purpura	0.526658	1	1	0	1
DOID:848	arthritis	DOID:178	vascular disease	0.526511	24	22	0	1
DOID:2868	arterial occlusive disease	DOID:5295	intestinal disease	0.526455	11	17	0	1
DOID:3363	coronary arteriosclerosis	DOID:848	arthritis	0.526336	53	24	1	1
DOID:11247	disseminated intravascular coagulation	DOID:3572	intracranial sinus thrombosis	0.526319	9	8	1	0.47687
DOID:10322	berylliosis	DOID:9111	cutaneous leishmaniasis	0.526234	1	22	0	1
DOID:0050589	inflammatory bowel disease	DOID:3342	bone inflammation disease	0.52621	21	1	0	1
DOID:3620	central nervous system cancer	DOID:3083	chronic obstructive pulmonary disease	0.526127	11	28	1	1
DOID:7682	ruptured aortic aneurysm	DOID:9681	cervical incompetence	0.526099	1	1	0	1
DOID:3310	atopic dermatitis	DOID:1273	respiratory syncytial virus infectious disease	0.526051	22	4	0	1
DOID:417	hypersensitivity reaction type II disease	DOID:1240	leukemia	0.526001	13	73	3	0.131599
DOID:680	tauopathy	DOID:114	heart disease	0.525962	6	88	0	1
DOID:11459	pseudotumor cerebri	DOID:9263	homocystinuria	0.525927	2	2	0	1
DOID:9538	multiple myeloma	DOID:3082	interstitial lung disease	0.525906	85	5	3	0.0180254
DOID:10591	pre-eclampsia	DOID:10952	nephritis	0.525789	23	9	0	1
DOID:10652	Alzheimer's disease	DOID:114	heart disease	0.525731	56	88	8	0.00973522
DOID:1024	leprosy	DOID:7147	ankylosing spondylitis	0.525604	6	11	0	1
DOID:2868	arterial occlusive disease	DOID:1176	bronchial disease	0.525603	11	19	1	0.954846
DOID:2320	obstructive lung disease	DOID:10763	hypertension	0.525588	14	329	5	0.257245
DOID:865	vasculitis	DOID:854	collagen disease	0.525533	11	1	1	0.166119
DOID:3119	gastrointestinal system cancer	DOID:936	brain disease	0.52553	21	23	0	1
DOID:1074	kidney failure	DOID:1240	leukemia	0.52549	38	73	3	0.769235
DOID:2377	multiple sclerosis	DOID:7148	rheumatoid arthritis	0.525431	20	81	4	0.0785267
DOID:3527	cerebral arterial disease	DOID:3407	carotid artery disease	0.525372	1	3	0	1
DOID:409	liver disease	DOID:1240	leukemia	0.525354	45	73	2	1
DOID:409	liver disease	DOID:3394	ischemic heart disease	0.525304	45	70	8	0.000643905
DOID:1289	neurodegenerative disease	DOID:557	kidney disease	0.525303	24	151	4	0.440992
DOID:13241	Behcet's disease	DOID:2987	familial Mediterranean fever	0.525176	10	4	2	0.00777153
DOID:3363	coronary arteriosclerosis	DOID:3083	chronic obstructive pulmonary disease	0.525133	53	28	4	0.064468
DOID:2986	IgA glomerulonephritis	DOID:4248	coronary stenosis	0.525061	6	12	0	1
DOID:2349	arteriosclerosis	DOID:1176	bronchial disease	0.525051	26	19	1	1
DOID:2972	renal artery obstruction	DOID:11847	coronary thrombosis	0.525037	1	9	0	1
DOID:409	liver disease	DOID:848	arthritis	0.525036	45	24	1	1
DOID:11847	coronary thrombosis	DOID:4372	intracranial embolism	0.525008	9	3	0	1
DOID:1612	breast cancer	DOID:3083	chronic obstructive pulmonary disease	0.524987	273	28	3	1
DOID:10652	Alzheimer's disease	DOID:936	brain disease	0.524974	56	23	1	1
DOID:5093	thoracic cancer	DOID:3083	chronic obstructive pulmonary disease	0.524944	2	28	1	0.409002
DOID:120	female reproductive organ cancer	DOID:74	hematopoietic system disease	0.524915	5	6	0	1
DOID:106	pleural tuberculosis	DOID:9681	cervical incompetence	0.524904	3	1	0	1
DOID:8947	diabetic retinopathy	DOID:341	peripheral vascular disease	0.52486	19	9	2	0.0795739
DOID:409	liver disease	DOID:3083	chronic obstructive pulmonary disease	0.524733	45	28	2	0.843106
DOID:0080001	bone disease	DOID:3363	coronary arteriosclerosis	0.524679	10	53	0	1
DOID:229	female reproductive system disease	DOID:1612	breast cancer	0.524659	2	273	0	1
DOID:680	tauopathy	DOID:936	brain disease	0.52461	6	23	1	0.721971
DOID:229	female reproductive system disease	DOID:5093	thoracic cancer	0.524605	2	2	0	1
DOID:8869	neuromyelitis optica	DOID:12731	pars planitis	0.5246	1	1	0	1
DOID:6713	cerebrovascular disease	DOID:557	kidney disease	0.524538	13	151	4	0.112416
DOID:5093	thoracic cancer	DOID:1289	neurodegenerative disease	0.524537	2	24	0	1
DOID:13241	Behcet's disease	DOID:4029	gastritis	0.524506	10	14	0	1
DOID:1612	breast cancer	DOID:0060058	lymphoma	0.524494	273	54	20	9.42407e-07
DOID:182	calcinosis	DOID:326	ischemia	0.524476	4	47	1	0.888226
DOID:3363	coronary arteriosclerosis	DOID:3342	bone inflammation disease	0.524467	53	1	0	1
DOID:1307	dementia	DOID:178	vascular disease	0.524311	24	22	1	1
DOID:13241	Behcet's disease	DOID:12894	Sjogren's syndrome	0.524242	10	10	1	0.580059
DOID:5093	thoracic cancer	DOID:0060058	lymphoma	0.524178	2	54	1	0.612046
DOID:850	lung disease	DOID:8538	reticulosarcoma	0.52416	22	21	1	1
DOID:2868	arterial occlusive disease	DOID:37	skin disease	0.524157	11	31	0	1
DOID:3342	bone inflammation disease	DOID:0060058	lymphoma	0.524124	1	54	0	1
DOID:3363	coronary arteriosclerosis	DOID:557	kidney disease	0.524104	53	151	8	0.111759
DOID:14115	toxic shock syndrome	DOID:11394	adult respiratory distress syndrome	0.524095	41	16	2	0.390941
DOID:5093	thoracic cancer	DOID:3342	bone inflammation disease	0.524083	2	1	0	1
DOID:112	esophageal varix	DOID:11512	hepatic vein thrombosis	0.524059	6	1	0	1
DOID:437	myasthenia gravis	DOID:9182	pemphigus	0.52402	18	7	4	1.15185e-05
DOID:11054	urinary bladder cancer	DOID:363	uterine cancer	0.524018	51	13	2	0.393347
DOID:6713	cerebrovascular disease	DOID:11476	osteoporosis	0.523941	13	41	0	1
DOID:341	peripheral vascular disease	DOID:3407	carotid artery disease	0.523935	9	3	0	1
DOID:3362	coronary aneurysm	DOID:13378	Kawasaki disease	0.523856	3	6	1	0.218747
DOID:3362	coronary aneurysm	DOID:9810	polyarteritis nodosa	0.523856	3	16	0	1
DOID:824	periodontitis	DOID:750	peptic ulcer	0.523844	13	27	3	0.0156621
DOID:1289	neurodegenerative disease	DOID:1612	breast cancer	0.523758	24	273	5	0.654035
DOID:3576	sagittal sinus thrombosis	DOID:11512	hepatic vein thrombosis	0.523642	1	1	0	1
DOID:3083	chronic obstructive pulmonary disease	DOID:4960	bone marrow cancer	0.523601	28	11	1	1
DOID:2868	arterial occlusive disease	DOID:2841	asthma	0.523555	11	86	1	1
DOID:182	calcinosis	DOID:10591	pre-eclampsia	0.523481	4	23	0	1
DOID:8538	reticulosarcoma	DOID:780	placenta disease	0.523454	21	5	0	1
DOID:1074	kidney failure	DOID:11054	urinary bladder cancer	0.523444	38	51	0	1
DOID:2349	arteriosclerosis	DOID:37	skin disease	0.523393	26	31	1	1
DOID:848	arthritis	DOID:10763	hypertension	0.523376	24	329	0	1
DOID:409	liver disease	DOID:120	female reproductive organ cancer	0.523269	45	5	0	1
DOID:12375	bronchopneumonia	DOID:12662	paracoccidioidomycosis	0.523223	11	1	0	1
DOID:2789	parasitic protozoa infectious disease	DOID:11335	sarcoidosis	0.523131	1	5	0	1
DOID:2986	IgA glomerulonephritis	DOID:3407	carotid artery disease	0.523035	6	3	0	1
DOID:3342	bone inflammation disease	DOID:1612	breast cancer	0.523026	1	273	0	1
DOID:9538	multiple myeloma	DOID:3388	periodontal disease	0.522993	85	2	0	1
DOID:2349	arteriosclerosis	DOID:2841	asthma	0.522979	26	86	1	1
DOID:1936	atherosclerosis	DOID:1176	bronchial disease	0.522947	89	19	2	1
DOID:1749	squamous cell carcinoma	DOID:850	lung disease	0.522775	53	22	2	0.766115
DOID:824	periodontitis	DOID:780	placenta disease	0.522767	13	5	0	1
DOID:3388	periodontal disease	DOID:2921	glomerulonephritis	0.522704	2	37	0	1
DOID:9538	multiple myeloma	DOID:1883	hepatitis C	0.522646	85	36	2	1
DOID:3363	coronary arteriosclerosis	DOID:780	placenta disease	0.522608	53	5	0	1
DOID:2320	obstructive lung disease	DOID:65	connective tissue disease	0.522608	14	2	0	1
DOID:2394	ovarian cancer	DOID:1240	leukemia	0.522519	95	73	18	5.41338e-10
DOID:2868	arterial occlusive disease	DOID:2531	hematologic cancer	0.522502	11	12	0	1
DOID:341	peripheral vascular disease	DOID:10575	calcium metabolism disease	0.522294	9	1	0	1
DOID:13258	typhoid fever	DOID:9663	aphthous stomatitis	0.522218	2	5	0	1
DOID:10113	trypanosomiasis	DOID:2048	autoimmune hepatitis	0.522136	3	5	0	1
DOID:229	female reproductive system disease	DOID:14221	metabolic syndrome X	0.522111	2	14	0	1
DOID:326	ischemia	DOID:10591	pre-eclampsia	0.522055	47	23	5	0.00237408
DOID:1289	neurodegenerative disease	DOID:2531	hematologic cancer	0.52203	24	12	0	1
DOID:1074	kidney failure	DOID:3083	chronic obstructive pulmonary disease	0.521976	38	28	0	1
DOID:1909	melanoma	DOID:3908	non-small cell lung carcinoma	0.521846	125	70	16	1.20718e-06
DOID:8886	chorioretinitis	DOID:1123	spondyloarthropathy	0.521823	1	2	0	1
DOID:13622	campylobacteriosis	DOID:106	pleural tuberculosis	0.521819	2	3	0	1
DOID:6196	reactive arthritis	DOID:12030	panuveitis	0.521796	2	1	0	1
DOID:9861	miliary tuberculosis	DOID:4331	burning mouth syndrome	0.52169	2	1	0	1
DOID:229	female reproductive system disease	DOID:3363	coronary arteriosclerosis	0.521643	2	53	0	1
DOID:12140	Chagas disease	DOID:2048	autoimmune hepatitis	0.521631	3	5	0	1
DOID:326	ischemia	DOID:10575	calcium metabolism disease	0.521438	47	1	0	1
DOID:182	calcinosis	DOID:5844	myocardial infarction	0.521406	4	137	0	1
DOID:11713	diabetic angiopathy	DOID:4247	coronary restenosis	0.521325	17	8	2	0.0562636
DOID:8538	reticulosarcoma	DOID:1883	hepatitis C	0.52131	21	36	0	1
DOID:824	periodontitis	DOID:854	collagen disease	0.521299	13	1	0	1
DOID:3756	protein C deficiency	DOID:11247	disseminated intravascular coagulation	0.521258	1	9	0	1
DOID:13241	Behcet's disease	DOID:7998	hyperthyroidism	0.52118	10	12	1	0.65194
DOID:1307	dementia	DOID:3119	gastrointestinal system cancer	0.521098	24	21	1	1
DOID:5773	oral submucous fibrosis	DOID:9111	cutaneous leishmaniasis	0.521079	1	22	0	1
DOID:13089	intracranial arterial disease	DOID:4247	coronary restenosis	0.520965	1	8	0	1
DOID:3393	coronary heart disease	DOID:7148	rheumatoid arthritis	0.520959	42	81	3	1
DOID:2841	asthma	DOID:7148	rheumatoid arthritis	0.520866	86	81	7	0.171863
DOID:1936	atherosclerosis	DOID:2841	asthma	0.520823	89	86	3	1
DOID:2394	ovarian cancer	DOID:2320	obstructive lung disease	0.520791	95	14	0	1
DOID:9201	lichen planus	DOID:8506	bullous pemphigoid	0.520717	4	11	1	0.360532
DOID:341	peripheral vascular disease	DOID:10591	pre-eclampsia	0.520658	9	23	1	0.94931
DOID:8538	reticulosarcoma	DOID:10591	pre-eclampsia	0.520635	21	23	0	1
DOID:13001	carotid stenosis	DOID:13089	intracranial arterial disease	0.520633	3	1	0	1
DOID:10112	sleeping sickness	DOID:14654	prostatitis	0.520613	6	6	0	1
DOID:1749	squamous cell carcinoma	DOID:8538	reticulosarcoma	0.520581	53	21	4	0.0275021
DOID:2349	arteriosclerosis	DOID:2531	hematologic cancer	0.520529	26	12	0	1
DOID:5419	schizophrenia	DOID:3312	bipolar disorder	0.520507	90	53	24	1.89578e-12
DOID:2320	obstructive lung disease	DOID:3093	nervous system cancer	0.52048	14	3	0	1
DOID:229	female reproductive system disease	DOID:8538	reticulosarcoma	0.520397	2	21	0	1
DOID:229	female reproductive system disease	DOID:2531	hematologic cancer	0.520387	2	12	0	1
DOID:437	myasthenia gravis	DOID:12030	panuveitis	0.520276	18	1	0	1

## Sheet: SemFunSim
DOID_1	Disease_Name_1	DOID_2	Disease_Name_2	Similarity	Number_of_PTC_of_DOID_1	Number_of_PTC_of_DOID_2	Number_of_Overlapped_PTC	Adjusted_P-value
DOID:9296	cleft lip	DOID:674	cleft palate	0.939198	3	10	3	1.15013e-05
DOID:10211	cholelithiasis	DOID:11151	cholecystolithiasis	0.626942	2	1	0	1
DOID:2320	obstructive lung disease	DOID:1176	bronchial disease	0.431719	14	19	3	0.0082115
DOID:178	vascular disease	DOID:114	heart disease	0.29779	22	88	2	1
DOID:3394	ischemic heart disease	DOID:3393	coronary heart disease	0.293337	70	42	10	3.72158e-06
DOID:106	pleural tuberculosis	DOID:9861	miliary tuberculosis	0.289704	3	2	1	0.111759
DOID:8577	ulcerative colitis	DOID:8778	Crohn's disease	0.259902	32	25	12	0
DOID:1289	neurodegenerative disease	DOID:936	brain disease	0.221935	24	23	2	0.321545
DOID:3394	ischemic heart disease	DOID:3363	coronary arteriosclerosis	0.221887	70	53	10	2.92619e-05
DOID:1240	leukemia	DOID:0060058	lymphoma	0.219321	73	54	13	3.94222e-08
DOID:5199	ureteral obstruction	DOID:11111	hydronephrosis	0.194918	2	3	0	1
DOID:9970	obesity	DOID:14221	metabolic syndrome X	0.193474	53	14	1	1
DOID:3393	coronary heart disease	DOID:5844	myocardial infarction	0.191656	42	137	18	1.01808e-11
DOID:2841	asthma	DOID:3083	chronic obstructive pulmonary disease	0.179201	86	28	17	1.08953e-12
DOID:9146	visceral leishmaniasis	DOID:9111	cutaneous leishmaniasis	0.172965	22	22	11	0
DOID:8538	reticulosarcoma	DOID:2531	hematologic cancer	0.172361	21	12	3	0.00707888
DOID:1657	ventricular septal defect	DOID:1882	atrial heart septal defect	0.158833	1	1	0	1
DOID:1724	duodenal ulcer	DOID:10808	gastric ulcer	0.156602	34	108	18	0
DOID:263	kidney cancer	DOID:11054	urinary bladder cancer	0.154133	10	51	2	0.288391
DOID:3393	coronary heart disease	DOID:178	vascular disease	0.152077	42	22	4	0.01568
DOID:1508	candidiasis	DOID:13564	aspergillosis	0.149772	17	8	6	4.04405e-10
DOID:3363	coronary arteriosclerosis	DOID:5844	myocardial infarction	0.14556	53	137	17	7.80759e-09
DOID:2868	arterial occlusive disease	DOID:10763	hypertension	0.145257	11	329	2	1
DOID:114	heart disease	DOID:10763	hypertension	0.14524	88	329	20	0.0166124
DOID:2349	arteriosclerosis	DOID:10763	hypertension	0.142217	26	329	7	0.280193
DOID:3083	chronic obstructive pulmonary disease	DOID:1176	bronchial disease	0.137646	28	19	6	3.1655e-06
DOID:1936	atherosclerosis	DOID:10763	hypertension	0.137052	89	329	20	0.0188404
DOID:9182	pemphigus	DOID:8506	bullous pemphigoid	0.136043	7	11	3	0.000300628
DOID:0080001	bone disease	DOID:65	connective tissue disease	0.130875	10	2	0	1
DOID:1240	leukemia	DOID:8538	reticulosarcoma	0.128539	73	21	5	0.00894194
[truncated: 970 more rows]
