# Supplementary material for: SemFunSim: A New Method for Measuring Disease Similarity by Integrating Semantic and Gene Functional Association
Source: PLoS One. 2014 Jun 16;9(6):e99415. doi: 10.1371/journal.pone.0099415 (PMC4059643; doi:10.1371/journal.pone.0099415)
Supplement: Dataset S7 — The T1000-PSDs measured by MimMiner and SemFunSim. The T1000-PSDs were identified using MimMiner and SemFunSim. The disease pairs, the number of common PTCs between diseases, and adjusted P-values are listed. In addition, 127 DO terms and their extensive cross-referenced OMIM phenotype records are listed. (XLSX) [file pone.0099415.s010.xlsx]

## Sheet: MimMiner (T1000-PSDs)
DOID_1 (OMIM_ID)	Disease_Name_1	DOID_2 (OMIM_ID)	Disease_Name_2	Similarity	Number_of_PTCs_of_DOID_1	Number_of_PTCs_of_DOID_2	Number_of_Common_PTCs	Adjusted_P-value
DOID:678(601104)	progressive supranuclear palsy	DOID:11870(172700)	Pick's disease	0.648824	1	1	0	1
DOID:12217(127750)	Lewy body dementia	DOID:11870(172700)	Pick's disease	0.613921	3	1	0	1
DOID:9255(600274)	frontotemporal dementia	DOID:11870(172700)	Pick's disease	0.61062	4	1	0	1
DOID:678(601104)	progressive supranuclear palsy	DOID:9255(600274)	frontotemporal dementia	0.582427	1	4	0	1
DOID:678(601104)	progressive supranuclear palsy	DOID:12217(127750)	Lewy body dementia	0.579144	1	3	0	1
DOID:9255(600274)	frontotemporal dementia	DOID:12217(127750)	Lewy body dementia	0.539926	4	3	1	0.171863
DOID:9538(254500)	multiple myeloma	DOID:13381(170900)	pernicious anemia	0.514304	85	3	1	1
DOID:12306(193200)	vitiligo	DOID:9261(161550)	nasopharynx carcinoma	0.512849	7	10	0	1
DOID:13810(143890)	familial hypercholesterolemia	DOID:13809(144250)	familial combined hyperlipidemia	0.502655	18	6	5	2.02578e-08
DOID:8924(188030)	autoimmune thrombocytopenic purpura	DOID:2986(161950)	IgA glomerulonephritis	0.496392	10	6	1	0.426342
DOID:13810(143890)	familial hypercholesterolemia	DOID:1388(205400)	Tangier disease	0.493397	18	11	7	3.37e-11
DOID:3762(220110)	cytochrome-c oxidase deficiency	DOID:3687(540000)	MELAS syndrome	0.489814	1	1	0	1
DOID:8864(151380)	acute monocytic leukemia	DOID:8538(267730)	reticulosarcoma	0.473107	7	21	1	0.749525
DOID:13832(607411)	patent ductus arteriosus	DOID:13042(265380)	persistent fetal circulation syndrome	0.468294	3	2	0	1
DOID:11984(192600)	hypertrophic cardiomyopathy	DOID:384(194200)	Wolff-Parkinson-White syndrome	0.465585	21	9	3	0.00334435
DOID:13810(143890)	familial hypercholesterolemia	DOID:14499(301500)	Fabry disease	0.461512	18	1	0	1
DOID:3347(259500)	osteosarcoma	DOID:6039(155720)	intraocular melanoma	0.453213	28	1	0	1
DOID:8691(254400)	mycosis fungoides	DOID:13381(170900)	pernicious anemia	0.449928	9	3	0	1
DOID:893(277900)	Wilson disease	DOID:1838(309400)	Menkes disease	0.448738	10	1	1	0.154729
DOID:3762(220110)	cytochrome-c oxidase deficiency	DOID:699(251900)	mitochondrial myopathy	0.44258	1	3	0	1
DOID:5419(181500)	schizophrenia	DOID:12217(127750)	Lewy body dementia	0.442155	90	3	1	1
DOID:1612(114480)	breast cancer	DOID:6039(155720)	intraocular melanoma	0.440209	273	1	0	1
DOID:14323(154700)	Marfan syndrome	DOID:2738(264800)	pseudoxanthoma elasticum	0.439423	3	2	0	1
DOID:11983(176270)	Prader-Willi syndrome	DOID:1838(309400)	Menkes disease	0.437484	1	1	0	1
DOID:12387(304800)	nephrogenic diabetes insipidus	DOID:0050477(177200)	Liddle syndrome	0.435273	12	1	1	0.171863
DOID:12858(143100)	Huntington's disease	DOID:9255(600274)	frontotemporal dementia	0.434815	19	4	1	0.494563
DOID:9261(161550)	nasopharynx carcinoma	DOID:13381(170900)	pernicious anemia	0.434555	10	3	0	1
DOID:5419(181500)	schizophrenia	DOID:678(601104)	progressive supranuclear palsy	0.43372	90	1	0	1
DOID:2987(249100)	familial Mediterranean fever	DOID:14499(301500)	Fabry disease	0.433025	4	1	0	1
DOID:8577(266600)	ulcerative colitis	DOID:7148(180300)	rheumatoid arthritis	0.43144	32	81	9	1.3986e-05
DOID:8632(148000)	Kaposi's sarcoma	DOID:8584(113970)	Burkitt's lymphoma	0.431304	8	22	2	0.0829417
DOID:12306(193200)	vitiligo	DOID:13381(170900)	pernicious anemia	0.431184	7	3	0	1
DOID:3371(215300)	chondrosarcoma	DOID:3347(259500)	osteosarcoma	0.426812	1	28	1	0.27782
DOID:12704(208900)	ataxia telangiectasia	DOID:5688(277700)	Werner syndrome	0.42281	1	1	0	1
DOID:14323(154700)	Marfan syndrome	DOID:11983(176270)	Prader-Willi syndrome	0.422052	3	1	0	1
DOID:12704(208900)	ataxia telangiectasia	DOID:1838(309400)	Menkes disease	0.421092	1	1	0	1
DOID:3347(259500)	osteosarcoma	DOID:1612(114480)	breast cancer	0.420453	28	273	17	1.97242e-09
DOID:769(256700)	neuroblastoma	DOID:6039(155720)	intraocular melanoma	0.418746	38	1	1	0.332315
DOID:437(254200)	myasthenia gravis	DOID:13366(184850)	Stiff-Person syndrome	0.412677	18	2	0	1
DOID:11983(176270)	Prader-Willi syndrome	DOID:14250(190685)	Down syndrome	0.410565	1	1	1	0.0321937
DOID:5419(181500)	schizophrenia	DOID:14250(190685)	Down syndrome	0.410517	90	1	0	1
DOID:12704(208900)	ataxia telangiectasia	DOID:1612(114480)	breast cancer	0.410037	1	273	1	1
DOID:1612(114480)	breast cancer	DOID:769(256700)	neuroblastoma	0.409273	273	38	16	4.28157e-06
DOID:893(277900)	Wilson disease	DOID:1485(219700)	cystic fibrosis	0.408751	10	28	0	1
DOID:3762(220110)	cytochrome-c oxidase deficiency	DOID:14499(301500)	Fabry disease	0.408402	1	1	0	1
DOID:2452(188050)	thrombophilia	DOID:3455(601367)	cerebrovascular accident	0.407536	6	53	2	0.169761
DOID:12704(208900)	ataxia telangiectasia	DOID:11983(176270)	Prader-Willi syndrome	0.407398	1	1	0	1
DOID:12704(208900)	ataxia telangiectasia	DOID:12858(143100)	Huntington's disease	0.406128	1	19	0	1
DOID:12704(208900)	ataxia telangiectasia	DOID:769(256700)	neuroblastoma	0.405625	1	38	0	1
DOID:8577(266600)	ulcerative colitis	DOID:2987(249100)	familial Mediterranean fever	0.405364	32	4	1	0.683318
DOID:1485(219700)	cystic fibrosis	DOID:8577(266600)	ulcerative colitis	0.404265	28	32	0	1
DOID:2988(107320)	antiphospholipid syndrome	DOID:9074(152700)	systemic lupus erythematosus	0.402396	7	29	3	0.00375058
DOID:13809(144250)	familial combined hyperlipidemia	DOID:14221(605552)	metabolic syndrome X	0.401808	6	14	2	0.0268567
DOID:8577(266600)	ulcerative colitis	DOID:9074(152700)	systemic lupus erythematosus	0.398806	32	29	6	7.25182e-05
DOID:14501(270200)	Sjogren-Larsson syndrome	DOID:2738(264800)	pseudoxanthoma elasticum	0.398563	1	2	0	1
DOID:2987(249100)	familial Mediterranean fever	DOID:10923(603903)	sickle cell anemia	0.398339	4	17	0	1
DOID:2377(126200)	multiple sclerosis	DOID:8577(266600)	ulcerative colitis	0.395178	20	32	4	0.00496126
DOID:14501(270200)	Sjogren-Larsson syndrome	DOID:12894(270150)	Sjogren's syndrome	0.394781	1	10	0	1
DOID:893(277900)	Wilson disease	DOID:14499(301500)	Fabry disease	0.39373	10	1	0	1
DOID:2987(249100)	familial Mediterranean fever	DOID:9074(152700)	systemic lupus erythematosus	0.393049	4	29	2	0.0410828
DOID:8691(254400)	mycosis fungoides	DOID:8538(267730)	reticulosarcoma	0.39289	9	21	3	0.00334435
DOID:14499(301500)	Fabry disease	DOID:1388(205400)	Tangier disease	0.391539	1	11	0	1
DOID:12704(208900)	ataxia telangiectasia	DOID:9074(152700)	systemic lupus erythematosus	0.391064	1	29	0	1
DOID:13641(177650)	exfoliation syndrome	DOID:12270(120200)	coloboma	0.390162	4	1	0	1
DOID:12858(143100)	Huntington's disease	DOID:769(256700)	neuroblastoma	0.389248	19	38	0	1
DOID:5327(312530)	retinal detachment	DOID:2951(158280)	motion sickness	0.388602	1	4	0	1
DOID:1123(106300)	spondyloarthropathy	DOID:7148(180300)	rheumatoid arthritis	0.388109	2	81	1	0.800774
DOID:14323(154700)	Marfan syndrome	DOID:1838(309400)	Menkes disease	0.387107	3	1	0	1
DOID:12731(606177)	pars planitis	DOID:5327(312530)	retinal detachment	0.38635	1	1	0	1
DOID:5419(181500)	schizophrenia	DOID:11870(172700)	Pick's disease	0.386022	90	1	1	0.544125
DOID:1612(114480)	breast cancer	DOID:3969(188550)	papillary thyroid carcinoma	0.385292	273	1	0	1
DOID:769(256700)	neuroblastoma	DOID:14499(301500)	Fabry disease	0.384532	38	1	0	1
DOID:12704(208900)	ataxia telangiectasia	DOID:893(277900)	Wilson disease	0.38365	1	10	0	1
DOID:1123(106300)	spondyloarthropathy	DOID:8577(266600)	ulcerative colitis	0.383453	2	32	1	0.446134
DOID:10923(603903)	sickle cell anemia	DOID:14499(301500)	Fabry disease	0.383275	17	1	0	1
DOID:3687(540000)	MELAS syndrome	DOID:699(251900)	mitochondrial myopathy	0.383168	1	3	0	1
DOID:9255(600274)	frontotemporal dementia	DOID:11119(137580)	Gilles de la Tourette syndrome	0.383101	4	17	2	0.018021
DOID:1858(174800)	McCune Albright Syndrome	DOID:6255(102200)	growth hormone secreting pituitary adenoma	0.381938	1	2	0	1
DOID:1838(309400)	Menkes disease	DOID:2738(264800)	pseudoxanthoma elasticum	0.380708	1	2	0	1
DOID:14323(154700)	Marfan syndrome	DOID:14250(190685)	Down syndrome	0.378676	3	1	0	1
DOID:893(277900)	Wilson disease	DOID:3762(220110)	cytochrome-c oxidase deficiency	0.378111	10	1	0	1
DOID:5419(181500)	schizophrenia	DOID:9255(600274)	frontotemporal dementia	0.377421	90	4	2	0.183509
DOID:1838(309400)	Menkes disease	DOID:13724(240400)	scurvy	0.375712	1	1	0	1
DOID:699(251900)	mitochondrial myopathy	DOID:3429(147421)	inclusion body myositis	0.374379	3	1	1	0.0717858
DOID:1838(309400)	Menkes disease	DOID:14499(301500)	Fabry disease	0.373707	1	1	0	1
DOID:9538(254500)	multiple myeloma	DOID:7148(180300)	rheumatoid arthritis	0.373619	85	81	13	2.30141e-05
DOID:12858(143100)	Huntington's disease	DOID:14250(190685)	Down syndrome	0.373493	19	1	0	1
DOID:13809(144250)	familial combined hyperlipidemia	DOID:1388(205400)	Tangier disease	0.372349	6	11	5	1.54269e-09
DOID:1485(219700)	cystic fibrosis	DOID:14499(301500)	Fabry disease	0.372087	28	1	0	1
DOID:9074(152700)	systemic lupus erythematosus	DOID:13375(187360)	temporal arteritis	0.371919	29	6	4	3.20754e-05
DOID:13241(109650)	Behcet's disease	DOID:1123(106300)	spondyloarthropathy	0.371143	10	2	1	0.233101
DOID:321(159580)	tropical spastic paraparesis	DOID:8584(113970)	Burkitt's lymphoma	0.370566	2	22	1	0.360532
DOID:2224(187950)	hemorrhagic thrombocythemia	DOID:9119(601626)	acute myeloid leukemia	0.369867	11	80	2	0.533837
DOID:14501(270200)	Sjogren-Larsson syndrome	DOID:14499(301500)	Fabry disease	0.368622	1	1	0	1
DOID:678(601104)	progressive supranuclear palsy	DOID:12858(143100)	Huntington's disease	0.367625	1	19	0	1
DOID:8577(266600)	ulcerative colitis	DOID:14499(301500)	Fabry disease	0.367219	32	1	0	1
DOID:11983(176270)	Prader-Willi syndrome	DOID:14501(270200)	Sjogren-Larsson syndrome	0.367182	1	1	0	1
DOID:12704(208900)	ataxia telangiectasia	DOID:14499(301500)	Fabry disease	0.366256	1	1	0	1
DOID:1485(219700)	cystic fibrosis	DOID:1838(309400)	Menkes disease	0.365995	28	1	0	1
DOID:12704(208900)	ataxia telangiectasia	DOID:10923(603903)	sickle cell anemia	0.365906	1	17	0	1
DOID:699(251900)	mitochondrial myopathy	DOID:1388(205400)	Tangier disease	0.365687	3	11	0	1
DOID:1838(309400)	Menkes disease	DOID:4752(146500)	multiple system atrophy	0.36563	1	4	0	1
DOID:9074(152700)	systemic lupus erythematosus	DOID:14499(301500)	Fabry disease	0.365624	29	1	0	1
DOID:12704(208900)	ataxia telangiectasia	DOID:1485(219700)	cystic fibrosis	0.365107	1	28	0	1
DOID:14501(270200)	Sjogren-Larsson syndrome	DOID:1838(309400)	Menkes disease	0.364862	1	1	0	1
DOID:8577(266600)	ulcerative colitis	DOID:13375(187360)	temporal arteritis	0.363864	32	6	5	3.29765e-07
DOID:893(277900)	Wilson disease	DOID:12858(143100)	Huntington's disease	0.363845	10	19	0	1
DOID:13810(143890)	familial hypercholesterolemia	DOID:2738(264800)	pseudoxanthoma elasticum	0.363806	18	2	0	1
DOID:9074(152700)	systemic lupus erythematosus	DOID:7148(180300)	rheumatoid arthritis	0.363677	29	81	16	0
DOID:3762(220110)	cytochrome-c oxidase deficiency	DOID:12858(143100)	Huntington's disease	0.36347	1	19	0	1
DOID:14323(154700)	Marfan syndrome	DOID:14501(270200)	Sjogren-Larsson syndrome	0.362936	3	1	0	1
DOID:3347(259500)	osteosarcoma	DOID:5688(277700)	Werner syndrome	0.362409	28	1	0	1
DOID:9538(254500)	multiple myeloma	DOID:8691(254400)	mycosis fungoides	0.360827	85	9	4	0.00675383
DOID:5409(182280)	lung small cell carcinoma	DOID:1612(114480)	breast cancer	0.360728	29	273	14	4.45476e-06
DOID:1838(309400)	Menkes disease	DOID:14250(190685)	Down syndrome	0.360214	1	1	0	1
DOID:437(254200)	myasthenia gravis	DOID:699(251900)	mitochondrial myopathy	0.359799	18	3	1	0.40312
DOID:3132(176100)	porphyria cutanea tarda	DOID:13269(121300)	hereditary coproporphyria	0.359569	3	2	0	1
DOID:12858(143100)	Huntington's disease	DOID:1838(309400)	Menkes disease	0.358944	19	1	0	1
DOID:6255(102200)	growth hormone secreting pituitary adenoma	DOID:5394(600634)	prolactinoma	0.357756	2	8	2	0.00130243
DOID:13832(607411)	patent ductus arteriosus	DOID:6419(187500)	tetralogy of Fallot	0.357171	3	2	0	1
DOID:5419(181500)	schizophrenia	DOID:12858(143100)	Huntington's disease	0.356679	90	19	4	0.0885111
DOID:13241(109650)	Behcet's disease	DOID:12894(270150)	Sjogren's syndrome	0.356571	10	10	1	0.580059
DOID:3389(245000)	Papillon-Lefevre disease	DOID:3261(147060)	Job's syndrome	0.356006	1	1	0	1
DOID:11983(176270)	Prader-Willi syndrome	DOID:1485(219700)	cystic fibrosis	0.355972	1	28	0	1
DOID:5419(181500)	schizophrenia	DOID:11119(137580)	Gilles de la Tourette syndrome	0.355705	90	17	5	0.00831657
DOID:2988(107320)	antiphospholipid syndrome	DOID:13375(187360)	temporal arteritis	0.35545	7	6	0	1
DOID:11983(176270)	Prader-Willi syndrome	DOID:14499(301500)	Fabry disease	0.354712	1	1	0	1
DOID:5688(277700)	Werner syndrome	DOID:769(256700)	neuroblastoma	0.354651	1	38	0	1
DOID:2987(249100)	familial Mediterranean fever	DOID:2986(161950)	IgA glomerulonephritis	0.354415	4	6	1	0.257245
DOID:3389(245000)	Papillon-Lefevre disease	DOID:14501(270200)	Sjogren-Larsson syndrome	0.354084	1	1	0	1
DOID:2987(249100)	familial Mediterranean fever	DOID:0050605(201100)	acrodermatitis enteropathica	0.353072	4	1	0	1
DOID:384(194200)	Wolff-Parkinson-White syndrome	DOID:3455(601367)	cerebrovascular accident	0.353041	9	53	1	1
DOID:3132(176100)	porphyria cutanea tarda	DOID:13810(143890)	familial hypercholesterolemia	0.352957	3	18	0	1
DOID:1838(309400)	Menkes disease	DOID:769(256700)	neuroblastoma	0.351946	1	38	0	1
DOID:893(277900)	Wilson disease	DOID:3132(176100)	porphyria cutanea tarda	0.351713	10	3	1	0.286098
DOID:678(601104)	progressive supranuclear palsy	DOID:529(606798)	blepharospasm	0.350488	1	2	0	1
DOID:3762(220110)	cytochrome-c oxidase deficiency	DOID:1838(309400)	Menkes disease	0.35025	1	1	0	1
DOID:14499(301500)	Fabry disease	DOID:0050473(203800)	Alstrom syndrome	0.349742	1	2	0	1
DOID:2986(161950)	IgA glomerulonephritis	DOID:9074(152700)	systemic lupus erythematosus	0.349649	6	29	3	0.00242246
DOID:2106(160800)	Thomsen disease	DOID:1388(205400)	Tangier disease	0.349545	2	11	0	1
DOID:8577(266600)	ulcerative colitis	DOID:3261(147060)	Job's syndrome	0.349531	32	1	0	1
DOID:14501(270200)	Sjogren-Larsson syndrome	DOID:0050473(203800)	Alstrom syndrome	0.349215	1	2	0	1
DOID:0050473(203800)	Alstrom syndrome	DOID:14221(605552)	metabolic syndrome X	0.349152	2	14	1	0.27782
DOID:1171(144650)	hyperlipoproteinemia type V	DOID:14221(605552)	metabolic syndrome X	0.348988	2	14	1	0.27782
DOID:9538(254500)	multiple myeloma	DOID:13375(187360)	temporal arteritis	0.348788	85	6	4	0.00131507
DOID:14501(270200)	Sjogren-Larsson syndrome	DOID:13241(109650)	Behcet's disease	0.347772	1	10	0	1
DOID:12704(208900)	ataxia telangiectasia	DOID:8577(266600)	ulcerative colitis	0.346793	1	32	0	1
DOID:11983(176270)	Prader-Willi syndrome	DOID:769(256700)	neuroblastoma	0.345905	1	38	0	1
DOID:3762(220110)	cytochrome-c oxidase deficiency	DOID:14501(270200)	Sjogren-Larsson syndrome	0.345811	1	1	0	1
DOID:5688(277700)	Werner syndrome	DOID:1612(114480)	breast cancer	0.345278	1	273	1	1
DOID:13810(143890)	familial hypercholesterolemia	DOID:8577(266600)	ulcerative colitis	0.343561	18	32	0	1
DOID:893(277900)	Wilson disease	DOID:14501(270200)	Sjogren-Larsson syndrome	0.342212	10	1	0	1
DOID:3132(176100)	porphyria cutanea tarda	DOID:1485(219700)	cystic fibrosis	0.341624	3	28	0	1
DOID:11983(176270)	Prader-Willi syndrome	DOID:12858(143100)	Huntington's disease	0.341142	1	19	0	1
DOID:11983(176270)	Prader-Willi syndrome	DOID:5688(277700)	Werner syndrome	0.340975	1	1	0	1
DOID:11983(176270)	Prader-Willi syndrome	DOID:0050473(203800)	Alstrom syndrome	0.340567	1	2	0	1
DOID:5419(181500)	schizophrenia	DOID:893(277900)	Wilson disease	0.340306	90	10	1	1
DOID:13810(143890)	familial hypercholesterolemia	DOID:14501(270200)	Sjogren-Larsson syndrome	0.339875	18	1	1	0.218747
DOID:12704(208900)	ataxia telangiectasia	DOID:3132(176100)	porphyria cutanea tarda	0.339662	1	3	0	1
DOID:11054(109800)	urinary bladder cancer	DOID:6039(155720)	intraocular melanoma	0.339399	51	1	1	0.393347
DOID:3762(220110)	cytochrome-c oxidase deficiency	DOID:0050473(203800)	Alstrom syndrome	0.339114	1	2	0	1
DOID:5419(181500)	schizophrenia	DOID:1838(309400)	Menkes disease	0.338939	90	1	0	1
DOID:12858(143100)	Huntington's disease	DOID:11119(137580)	Gilles de la Tourette syndrome	0.338442	19	17	4	0.000482261
DOID:3132(176100)	porphyria cutanea tarda	DOID:14499(301500)	Fabry disease	0.337253	3	1	0	1
DOID:12894(270150)	Sjogren's syndrome	DOID:1123(106300)	spondyloarthropathy	0.337182	10	2	1	0.233101
DOID:12132(608710)	Wegener's granulomatosis	DOID:2986(161950)	IgA glomerulonephritis	0.336629	15	6	2	0.0298851
DOID:2986(161950)	IgA glomerulonephritis	DOID:0050477(177200)	Liddle syndrome	0.336573	6	1	0	1
DOID:12704(208900)	ataxia telangiectasia	DOID:14250(190685)	Down syndrome	0.336371	1	1	0	1
DOID:5408(602080)	Paget's disease of bone	DOID:10003(304400)	sensorineural hearing loss	0.335984	2	6	0	1
DOID:13809(144250)	familial combined hyperlipidemia	DOID:1171(144650)	hyperlipoproteinemia type V	0.335813	6	2	2	0.000767449
DOID:11983(176270)	Prader-Willi syndrome	DOID:2738(264800)	pseudoxanthoma elasticum	0.335743	1	2	0	1
DOID:9538(254500)	multiple myeloma	DOID:5688(277700)	Werner syndrome	0.335247	85	1	1	0.528055
DOID:12704(208900)	ataxia telangiectasia	DOID:2987(249100)	familial Mediterranean fever	0.335139	1	4	0	1
DOID:13810(143890)	familial hypercholesterolemia	DOID:13269(121300)	hereditary coproporphyria	0.335119	18	2	0	1
DOID:1838(309400)	Menkes disease	DOID:10923(603903)	sickle cell anemia	0.333405	1	17	0	1
DOID:2738(264800)	pseudoxanthoma elasticum	DOID:14499(301500)	Fabry disease	0.333279	2	1	0	1
DOID:1858(174800)	McCune Albright Syndrome	DOID:0050473(203800)	Alstrom syndrome	0.332968	1	2	0	1
DOID:12704(208900)	ataxia telangiectasia	DOID:3762(220110)	cytochrome-c oxidase deficiency	0.332639	1	1	0	1
DOID:1838(309400)	Menkes disease	DOID:0050605(201100)	acrodermatitis enteropathica	0.332333	1	1	0	1
DOID:2738(264800)	pseudoxanthoma elasticum	DOID:0050473(203800)	Alstrom syndrome	0.332073	2	2	0	1
DOID:12704(208900)	ataxia telangiectasia	DOID:14323(154700)	Marfan syndrome	0.331933	1	3	0	1
DOID:893(277900)	Wilson disease	DOID:2987(249100)	familial Mediterranean fever	0.331915	10	4	0	1
DOID:678(601104)	progressive supranuclear palsy	DOID:11119(137580)	Gilles de la Tourette syndrome	0.331851	1	17	0	1
DOID:6419(187500)	tetralogy of Fallot	DOID:14250(190685)	Down syndrome	0.331736	2	1	0	1
DOID:10923(603903)	sickle cell anemia	DOID:12241(603902)	beta thalassemia	0.33163	17	3	2	0.0106495
DOID:13099(252350)	Moyamoya disease	DOID:3455(601367)	cerebrovascular accident	0.331626	2	53	0	1
DOID:1485(219700)	cystic fibrosis	DOID:769(256700)	neuroblastoma	0.33139	28	38	0	1
DOID:13810(143890)	familial hypercholesterolemia	DOID:1838(309400)	Menkes disease	0.331311	18	1	0	1
DOID:12894(270150)	Sjogren's syndrome	DOID:7148(180300)	rheumatoid arthritis	0.331119	10	81	1	1
DOID:12704(208900)	ataxia telangiectasia	DOID:1388(205400)	Tangier disease	0.330525	1	11	0	1
DOID:1485(219700)	cystic fibrosis	DOID:2987(249100)	familial Mediterranean fever	0.329861	28	4	0	1
DOID:13724(240400)	scurvy	DOID:4752(146500)	multiple system atrophy	0.329841	1	4	0	1
DOID:8997(263300)	polycythemia vera	DOID:2224(187950)	hemorrhagic thrombocythemia	0.329523	9	11	6	5.83477e-11
DOID:1485(219700)	cystic fibrosis	DOID:10923(603903)	sickle cell anemia	0.329349	28	17	1	1
DOID:13810(143890)	familial hypercholesterolemia	DOID:0050473(203800)	Alstrom syndrome	0.329134	18	2	0	1
DOID:7148(180300)	rheumatoid arthritis	DOID:13375(187360)	temporal arteritis	0.329006	81	6	4	0.00111629
DOID:893(277900)	Wilson disease	DOID:10923(603903)	sickle cell anemia	0.328968	10	17	0	1
DOID:13810(143890)	familial hypercholesterolemia	DOID:769(256700)	neuroblastoma	0.328425	18	38	0	1
DOID:12704(208900)	ataxia telangiectasia	DOID:14501(270200)	Sjogren-Larsson syndrome	0.328325	1	1	0	1
DOID:893(277900)	Wilson disease	DOID:11983(176270)	Prader-Willi syndrome	0.327834	10	1	0	1
DOID:13810(143890)	familial hypercholesterolemia	DOID:5688(277700)	Werner syndrome	0.327677	18	1	0	1
DOID:11870(172700)	Pick's disease	DOID:11119(137580)	Gilles de la Tourette syndrome	0.327532	1	17	1	0.215439
DOID:893(277900)	Wilson disease	DOID:14250(190685)	Down syndrome	0.326737	10	1	0	1
DOID:3762(220110)	cytochrome-c oxidase deficiency	DOID:11984(192600)	hypertrophic cardiomyopathy	0.326511	1	21	0	1
DOID:6364(157300)	migraine	DOID:3687(540000)	MELAS syndrome	0.325714	69	1	0	1
DOID:9074(152700)	systemic lupus erythematosus	DOID:3261(147060)	Job's syndrome	0.325662	29	1	0	1
DOID:2988(107320)	antiphospholipid syndrome	DOID:3455(601367)	cerebrovascular accident	0.32565	7	53	0	1
DOID:0050605(201100)	acrodermatitis enteropathica	DOID:1388(205400)	Tangier disease	0.325077	1	11	0	1
DOID:12858(143100)	Huntington's disease	DOID:12217(127750)	Lewy body dementia	0.324524	19	3	0	1
DOID:1485(219700)	cystic fibrosis	DOID:1612(114480)	breast cancer	0.324371	28	273	0	1
DOID:769(256700)	neuroblastoma	DOID:14250(190685)	Down syndrome	0.32432	38	1	0	1
DOID:1612(114480)	breast cancer	DOID:14499(301500)	Fabry disease	0.324279	273	1	0	1
DOID:12858(143100)	Huntington's disease	DOID:11870(172700)	Pick's disease	0.32368	19	1	0	1
DOID:13269(121300)	hereditary coproporphyria	DOID:14499(301500)	Fabry disease	0.323664	2	1	0	1
DOID:12858(143100)	Huntington's disease	DOID:14499(301500)	Fabry disease	0.323625	19	1	0	1
DOID:13810(143890)	familial hypercholesterolemia	DOID:1485(219700)	cystic fibrosis	0.322984	18	28	1	1
DOID:12704(208900)	ataxia telangiectasia	DOID:6039(155720)	intraocular melanoma	0.322937	1	1	0	1
DOID:11984(192600)	hypertrophic cardiomyopathy	DOID:14499(301500)	Fabry disease	0.322737	21	1	0	1
DOID:1838(309400)	Menkes disease	DOID:9074(152700)	systemic lupus erythematosus	0.322605	1	29	0	1
DOID:2377(126200)	multiple sclerosis	DOID:321(159580)	tropical spastic paraparesis	0.32233	20	2	1	0.33856
DOID:0050605(201100)	acrodermatitis enteropathica	DOID:0050473(203800)	Alstrom syndrome	0.322272	1	2	0	1
DOID:2988(107320)	antiphospholipid syndrome	DOID:2452(188050)	thrombophilia	0.322021	7	6	3	5.15622e-05
DOID:893(277900)	Wilson disease	DOID:1612(114480)	breast cancer	0.32156	10	273	0	1
DOID:2987(249100)	familial Mediterranean fever	DOID:13375(187360)	temporal arteritis	0.320129	4	6	1	0.257245
DOID:8864(151380)	acute monocytic leukemia	DOID:9119(601626)	acute myeloid leukemia	0.320016	7	80	2	0.318267
DOID:5409(182280)	lung small cell carcinoma	DOID:3969(188550)	papillary thyroid carcinoma	0.320004	29	1	0	1
DOID:9255(600274)	frontotemporal dementia	DOID:14250(190685)	Down syndrome	0.319319	4	1	1	0.0873775
DOID:2987(249100)	familial Mediterranean fever	DOID:0050473(203800)	Alstrom syndrome	0.31923	4	2	0	1
DOID:893(277900)	Wilson disease	DOID:0050473(203800)	Alstrom syndrome	0.318986	10	2	0	1
DOID:5409(182280)	lung small cell carcinoma	DOID:6039(155720)	intraocular melanoma	0.318789	29	1	0	1
DOID:3969(188550)	papillary thyroid carcinoma	DOID:5394(600634)	prolactinoma	0.318254	1	8	0	1
DOID:5688(277700)	Werner syndrome	DOID:0050473(203800)	Alstrom syndrome	0.318145	1	2	0	1
DOID:2986(161950)	IgA glomerulonephritis	DOID:10923(603903)	sickle cell anemia	0.317753	6	17	1	0.588904
DOID:12704(208900)	ataxia telangiectasia	DOID:0050473(203800)	Alstrom syndrome	0.317347	1	2	0	1
DOID:2987(249100)	familial Mediterranean fever	DOID:12241(603902)	beta thalassemia	0.317062	4	3	0	1
DOID:14501(270200)	Sjogren-Larsson syndrome	DOID:7148(180300)	rheumatoid arthritis	0.316489	1	81	0	1
DOID:13810(143890)	familial hypercholesterolemia	DOID:12858(143100)	Huntington's disease	0.315983	18	19	0	1
DOID:5688(277700)	Werner syndrome	DOID:8577(266600)	ulcerative colitis	0.315333	1	32	1	0.299313
DOID:11054(109800)	urinary bladder cancer	DOID:769(256700)	neuroblastoma	0.315231	51	38	5	0.0234882
DOID:2987(249100)	familial Mediterranean fever	DOID:7148(180300)	rheumatoid arthritis	0.315219	4	81	1	1
DOID:3687(540000)	MELAS syndrome	DOID:529(606798)	blepharospasm	0.315107	1	2	0	1
DOID:9266(220100)	cystinuria	DOID:0050477(177200)	Liddle syndrome	0.315068	3	1	0	1
DOID:8577(266600)	ulcerative colitis	DOID:6039(155720)	intraocular melanoma	0.31473	32	1	0	1
DOID:14323(154700)	Marfan syndrome	DOID:14499(301500)	Fabry disease	0.314621	3	1	0	1
DOID:13809(144250)	familial combined hyperlipidemia	DOID:3455(601367)	cerebrovascular accident	0.314467	6	53	2	0.169761
DOID:678(601104)	progressive supranuclear palsy	DOID:14250(190685)	Down syndrome	0.314399	1	1	0	1
DOID:5688(277700)	Werner syndrome	DOID:14499(301500)	Fabry disease	0.314303	1	1	0	1
DOID:1388(205400)	Tangier disease	DOID:14221(605552)	metabolic syndrome X	0.314265	11	14	1	0.769235
DOID:893(277900)	Wilson disease	DOID:0050605(201100)	acrodermatitis enteropathica	0.314128	10	1	0	1
DOID:13810(143890)	familial hypercholesterolemia	DOID:9074(152700)	systemic lupus erythematosus	0.313852	18	29	0	1
DOID:12704(208900)	ataxia telangiectasia	DOID:0050605(201100)	acrodermatitis enteropathica	0.313771	1	1	0	1
DOID:0050605(201100)	acrodermatitis enteropathica	DOID:4752(146500)	multiple system atrophy	0.313648	1	4	0	1
DOID:14501(270200)	Sjogren-Larsson syndrome	DOID:9074(152700)	systemic lupus erythematosus	0.313327	1	29	0	1
DOID:12858(143100)	Huntington's disease	DOID:4752(146500)	multiple system atrophy	0.313275	19	4	0	1
DOID:2224(187950)	hemorrhagic thrombocythemia	DOID:10923(603903)	sickle cell anemia	0.313203	11	17	1	0.881584
DOID:3310(603165)	atopic dermatitis	DOID:3261(147060)	Job's syndrome	0.31309	22	1	0	1
DOID:12306(193200)	vitiligo	DOID:13375(187360)	temporal arteritis	0.313077	7	6	0	1
DOID:13810(143890)	familial hypercholesterolemia	DOID:2987(249100)	familial Mediterranean fever	0.313059	18	4	0	1
DOID:1612(114480)	breast cancer	DOID:1858(174800)	McCune Albright Syndrome	0.313013	273	1	1	1
DOID:3132(176100)	porphyria cutanea tarda	DOID:8577(266600)	ulcerative colitis	0.312222	3	32	0	1
DOID:5409(182280)	lung small cell carcinoma	DOID:5688(277700)	Werner syndrome	0.312102	29	1	0	1
DOID:3132(176100)	porphyria cutanea tarda	DOID:2987(249100)	familial Mediterranean fever	0.312082	3	4	0	1
DOID:12704(208900)	ataxia telangiectasia	DOID:3261(147060)	Job's syndrome	0.312031	1	1	0	1
DOID:1123(106300)	spondyloarthropathy	DOID:2988(107320)	antiphospholipid syndrome	0.31182	2	7	0	1
DOID:12704(208900)	ataxia telangiectasia	DOID:2377(126200)	multiple sclerosis	0.311804	1	20	0	1
DOID:14501(270200)	Sjogren-Larsson syndrome	DOID:14250(190685)	Down syndrome	0.311761	1	1	0	1
DOID:3132(176100)	porphyria cutanea tarda	DOID:5688(277700)	Werner syndrome	0.31107	3	1	0	1
DOID:0050628(604348)	advanced sleep phase syndrome	DOID:1171(144650)	hyperlipoproteinemia type V	0.310905	1	2	0	1
DOID:893(277900)	Wilson disease	DOID:4752(146500)	multiple system atrophy	0.31074	10	4	1	0.33856
DOID:12704(208900)	ataxia telangiectasia	DOID:4752(146500)	multiple system atrophy	0.310266	1	4	0	1
DOID:5409(182280)	lung small cell carcinoma	DOID:769(256700)	neuroblastoma	0.309849	29	38	11	7.57092e-12
DOID:1858(174800)	McCune Albright Syndrome	DOID:769(256700)	neuroblastoma	0.309809	1	38	0	1
DOID:5688(277700)	Werner syndrome	DOID:9074(152700)	systemic lupus erythematosus	0.309651	1	29	0	1
DOID:8577(266600)	ulcerative colitis	DOID:10923(603903)	sickle cell anemia	0.309629	32	17	3	0.0440255
DOID:9538(254500)	multiple myeloma	DOID:12306(193200)	vitiligo	0.309581	85	7	1	1
DOID:9538(254500)	multiple myeloma	DOID:14501(270200)	Sjogren-Larsson syndrome	0.309504	85	1	0	1
DOID:12704(208900)	ataxia telangiectasia	DOID:13810(143890)	familial hypercholesterolemia	0.309214	1	18	0	1
DOID:14501(270200)	Sjogren-Larsson syndrome	DOID:5688(277700)	Werner syndrome	0.309066	1	1	0	1
DOID:1838(309400)	Menkes disease	DOID:11119(137580)	Gilles de la Tourette syndrome	0.30906	1	17	0	1
DOID:2224(187950)	hemorrhagic thrombocythemia	DOID:1388(205400)	Tangier disease	0.30894	11	11	0	1
DOID:5688(277700)	Werner syndrome	DOID:6255(102200)	growth hormone secreting pituitary adenoma	0.308906	1	2	0	1
DOID:3687(540000)	MELAS syndrome	DOID:11119(137580)	Gilles de la Tourette syndrome	0.308676	1	17	0	1
DOID:8691(254400)	mycosis fungoides	DOID:9119(601626)	acute myeloid leukemia	0.308306	9	80	2	0.42266
DOID:3389(245000)	Papillon-Lefevre disease	DOID:0050605(201100)	acrodermatitis enteropathica	0.308067	1	1	0	1
DOID:13241(109650)	Behcet's disease	DOID:2987(249100)	familial Mediterranean fever	0.307715	10	4	2	0.00777153
DOID:769(256700)	neuroblastoma	DOID:3969(188550)	papillary thyroid carcinoma	0.307591	38	1	0	1
DOID:11983(176270)	Prader-Willi syndrome	DOID:10923(603903)	sickle cell anemia	0.307423	1	17	0	1
DOID:3762(220110)	cytochrome-c oxidase deficiency	DOID:1388(205400)	Tangier disease	0.3072	1	11	0	1
DOID:3261(147060)	Job's syndrome	DOID:13375(187360)	temporal arteritis	0.307103	1	6	0	1
DOID:2452(188050)	thrombophilia	DOID:2224(187950)	hemorrhagic thrombocythemia	0.306744	6	11	1	0.452463
DOID:893(277900)	Wilson disease	DOID:678(601104)	progressive supranuclear palsy	0.306714	10	1	1	0.154729
DOID:3347(259500)	osteosarcoma	DOID:769(256700)	neuroblastoma	0.30671	28	38	10	2.3429e-10
DOID:14501(270200)	Sjogren-Larsson syndrome	DOID:0050605(201100)	acrodermatitis enteropathica	0.30636	1	1	0	1
DOID:3762(220110)	cytochrome-c oxidase deficiency	DOID:13810(143890)	familial hypercholesterolemia	0.306359	1	18	0	1
DOID:13810(143890)	familial hypercholesterolemia	DOID:10923(603903)	sickle cell anemia	0.306175	18	17	0	1
DOID:8538(267730)	reticulosarcoma	DOID:8584(113970)	Burkitt's lymphoma	0.306172	21	22	7	2.42762e-08
DOID:3762(220110)	cytochrome-c oxidase deficiency	DOID:769(256700)	neuroblastoma	0.30616	1	38	0	1
DOID:3762(220110)	cytochrome-c oxidase deficiency	DOID:13269(121300)	hereditary coproporphyria	0.305832	1	2	0	1
DOID:13241(109650)	Behcet's disease	DOID:8577(266600)	ulcerative colitis	0.305475	10	32	5	8.07994e-06
DOID:1171(144650)	hyperlipoproteinemia type V	DOID:13366(184850)	Stiff-Person syndrome	0.305469	2	2	0	1
DOID:14323(154700)	Marfan syndrome	DOID:6419(187500)	tetralogy of Fallot	0.305376	3	2	0	1
DOID:14323(154700)	Marfan syndrome	DOID:769(256700)	neuroblastoma	0.305258	3	38	0	1
DOID:10923(603903)	sickle cell anemia	DOID:769(256700)	neuroblastoma	0.305201	17	38	0	1
DOID:893(277900)	Wilson disease	DOID:11119(137580)	Gilles de la Tourette syndrome	0.304928	10	17	0	1
DOID:699(251900)	mitochondrial myopathy	DOID:13366(184850)	Stiff-Person syndrome	0.304621	3	2	0	1
DOID:3762(220110)	cytochrome-c oxidase deficiency	DOID:11983(176270)	Prader-Willi syndrome	0.304558	1	1	0	1
DOID:9538(254500)	multiple myeloma	DOID:12169(115430)	carpal tunnel syndrome	0.304158	85	1	0	1
DOID:5408(602080)	Paget's disease of bone	DOID:3347(259500)	osteosarcoma	0.304143	2	28	2	0.0100463
DOID:12132(608710)	Wegener's granulomatosis	DOID:6039(155720)	intraocular melanoma	0.304125	15	1	0	1
DOID:1485(219700)	cystic fibrosis	DOID:2986(161950)	IgA glomerulonephritis	0.303241	28	6	0	1
DOID:13241(109650)	Behcet's disease	DOID:2988(107320)	antiphospholipid syndrome	0.302918	10	7	2	0.0201741
DOID:14250(190685)	Down syndrome	DOID:12270(120200)	coloboma	0.302727	1	1	0	1
DOID:14499(301500)	Fabry disease	DOID:14250(190685)	Down syndrome	0.302675	1	1	0	1
DOID:4252(203450)	Alexander disease	DOID:769(256700)	neuroblastoma	0.302269	1	38	0	1
DOID:8577(266600)	ulcerative colitis	DOID:2986(161950)	IgA glomerulonephritis	0.302254	32	6	3	0.00311071
DOID:6039(155720)	intraocular melanoma	DOID:14499(301500)	Fabry disease	0.302199	1	1	0	1
DOID:5419(181500)	schizophrenia	DOID:3687(540000)	MELAS syndrome	0.30194	90	1	0	1
DOID:3132(176100)	porphyria cutanea tarda	DOID:12236(109720)	primary biliary cirrhosis	0.301764	3	10	0	1
DOID:13241(109650)	Behcet's disease	DOID:0050605(201100)	acrodermatitis enteropathica	0.301609	10	1	0	1
DOID:14501(270200)	Sjogren-Larsson syndrome	DOID:2987(249100)	familial Mediterranean fever	0.301522	1	4	0	1
DOID:14501(270200)	Sjogren-Larsson syndrome	DOID:769(256700)	neuroblastoma	0.3014	1	38	0	1
DOID:3762(220110)	cytochrome-c oxidase deficiency	DOID:4752(146500)	multiple system atrophy	0.301112	1	4	0	1
DOID:1838(309400)	Menkes disease	DOID:13375(187360)	temporal arteritis	0.301079	1	6	0	1
DOID:5409(182280)	lung small cell carcinoma	DOID:3347(259500)	osteosarcoma	0.300802	29	28	9	7.95861e-10
DOID:14501(270200)	Sjogren-Larsson syndrome	DOID:13375(187360)	temporal arteritis	0.300727	1	6	0	1
DOID:8632(148000)	Kaposi's sarcoma	DOID:321(159580)	tropical spastic paraparesis	0.3003	8	2	1	0.205348
DOID:12169(115430)	carpal tunnel syndrome	DOID:2452(188050)	thrombophilia	0.300137	1	6	0	1
DOID:3132(176100)	porphyria cutanea tarda	DOID:10923(603903)	sickle cell anemia	0.300084	3	17	0	1
DOID:14501(270200)	Sjogren-Larsson syndrome	DOID:3261(147060)	Job's syndrome	0.299881	1	1	0	1
DOID:2988(107320)	antiphospholipid syndrome	DOID:2987(249100)	familial Mediterranean fever	0.299676	7	4	0	1
DOID:2987(249100)	familial Mediterranean fever	DOID:3261(147060)	Job's syndrome	0.299675	4	1	0	1
DOID:6039(155720)	intraocular melanoma	DOID:1388(205400)	Tangier disease	0.299489	1	11	0	1
DOID:893(277900)	Wilson disease	DOID:1858(174800)	McCune Albright Syndrome	0.299395	10	1	0	1
DOID:13810(143890)	familial hypercholesterolemia	DOID:14221(605552)	metabolic syndrome X	0.299303	18	14	3	0.00715335
DOID:3687(540000)	MELAS syndrome	DOID:14499(301500)	Fabry disease	0.29908	1	1	0	1
DOID:6364(157300)	migraine	DOID:14499(301500)	Fabry disease	0.298987	69	1	0	1
DOID:9538(254500)	multiple myeloma	DOID:12894(270150)	Sjogren's syndrome	0.29858	85	10	2	0.512028
DOID:14501(270200)	Sjogren-Larsson syndrome	DOID:13269(121300)	hereditary coproporphyria	0.298561	1	2	0	1
DOID:12858(143100)	Huntington's disease	DOID:4252(203450)	Alexander disease	0.29811	19	1	0	1
DOID:12704(208900)	ataxia telangiectasia	DOID:5409(182280)	lung small cell carcinoma	0.298047	1	29	0	1
DOID:0050605(201100)	acrodermatitis enteropathica	DOID:0050429(169600)	Hailey-Hailey disease	0.297863	1	2	0	1
DOID:13241(109650)	Behcet's disease	DOID:13375(187360)	temporal arteritis	0.297854	10	6	3	0.000145947
DOID:3132(176100)	porphyria cutanea tarda	DOID:769(256700)	neuroblastoma	0.29773	3	38	0	1
DOID:14323(154700)	Marfan syndrome	DOID:2988(107320)	antiphospholipid syndrome	0.297697	3	7	0	1
DOID:13810(143890)	familial hypercholesterolemia	DOID:14250(190685)	Down syndrome	0.297693	18	1	0	1
DOID:1838(309400)	Menkes disease	DOID:1388(205400)	Tangier disease	0.29766	1	11	0	1
DOID:8924(188030)	autoimmune thrombocytopenic purpura	DOID:2224(187950)	hemorrhagic thrombocythemia	0.297633	10	11	0	1
DOID:14501(270200)	Sjogren-Larsson syndrome	DOID:12858(143100)	Huntington's disease	0.297507	1	19	0	1
DOID:11983(176270)	Prader-Willi syndrome	DOID:13810(143890)	familial hypercholesterolemia	0.297314	1	18	0	1
DOID:1123(106300)	spondyloarthropathy	DOID:13375(187360)	temporal arteritis	0.29718	2	6	0	1
DOID:3687(540000)	MELAS syndrome	DOID:1388(205400)	Tangier disease	0.297018	1	11	0	1
DOID:14250(190685)	Down syndrome	DOID:0050473(203800)	Alstrom syndrome	0.29632	1	2	0	1
DOID:3762(220110)	cytochrome-c oxidase deficiency	DOID:1485(219700)	cystic fibrosis	0.296163	1	28	0	1
DOID:1485(219700)	cystic fibrosis	DOID:13269(121300)	hereditary coproporphyria	0.296084	28	2	0	1
DOID:14499(301500)	Fabry disease	DOID:4752(146500)	multiple system atrophy	0.295893	1	4	0	1
DOID:14501(270200)	Sjogren-Larsson syndrome	DOID:1612(114480)	breast cancer	0.295571	1	273	0	1
DOID:13810(143890)	familial hypercholesterolemia	DOID:0050605(201100)	acrodermatitis enteropathica	0.295423	18	1	0	1
DOID:2987(249100)	familial Mediterranean fever	DOID:769(256700)	neuroblastoma	0.295146	4	38	0	1
DOID:12217(127750)	Lewy body dementia	DOID:4752(146500)	multiple system atrophy	0.294875	3	4	0	1
DOID:5688(277700)	Werner syndrome	DOID:9119(601626)	acute myeloid leukemia	0.294776	1	80	1	0.511082
DOID:14501(270200)	Sjogren-Larsson syndrome	DOID:1388(205400)	Tangier disease	0.294663	1	11	1	0.166119
DOID:12132(608710)	Wegener's granulomatosis	DOID:9074(152700)	systemic lupus erythematosus	0.294644	15	29	8	1.63647e-10
DOID:893(277900)	Wilson disease	DOID:5688(277700)	Werner syndrome	0.294344	10	1	0	1
DOID:2106(160800)	Thomsen disease	DOID:699(251900)	mitochondrial myopathy	0.293688	2	3	0	1
DOID:13241(109650)	Behcet's disease	DOID:4752(146500)	multiple system atrophy	0.29364	10	4	0	1
DOID:12704(208900)	ataxia telangiectasia	DOID:13269(121300)	hereditary coproporphyria	0.293533	1	2	0	1
DOID:5688(277700)	Werner syndrome	DOID:12858(143100)	Huntington's disease	0.293411	1	19	0	1
DOID:12217(127750)	Lewy body dementia	DOID:14250(190685)	Down syndrome	0.292825	3	1	0	1
DOID:893(277900)	Wilson disease	DOID:769(256700)	neuroblastoma	0.292773	10	38	0	1
DOID:9538(254500)	multiple myeloma	DOID:9261(161550)	nasopharynx carcinoma	0.292659	85	10	3	0.103281
DOID:11984(192600)	hypertrophic cardiomyopathy	DOID:1388(205400)	Tangier disease	0.292447	21	11	0	1
DOID:12894(270150)	Sjogren's syndrome	DOID:13375(187360)	temporal arteritis	0.29237	10	6	1	0.426342
DOID:13269(121300)	hereditary coproporphyria	DOID:5688(277700)	Werner syndrome	0.292226	2	1	0	1
DOID:4252(203450)	Alexander disease	DOID:11870(172700)	Pick's disease	0.292191	1	1	0	1
DOID:9255(600274)	frontotemporal dementia	DOID:3429(147421)	inclusion body myositis	0.291984	4	1	0	1
DOID:11983(176270)	Prader-Willi syndrome	DOID:2987(249100)	familial Mediterranean fever	0.29195	1	4	0	1
DOID:12387(304800)	nephrogenic diabetes insipidus	DOID:13724(240400)	scurvy	0.291944	12	1	0	1
DOID:9538(254500)	multiple myeloma	DOID:13269(121300)	hereditary coproporphyria	0.291907	85	2	0	1
DOID:12704(208900)	ataxia telangiectasia	DOID:9538(254500)	multiple myeloma	0.291644	1	85	0	1
DOID:13269(121300)	hereditary coproporphyria	DOID:12241(603902)	beta thalassemia	0.291597	2	3	0	1
DOID:5408(602080)	Paget's disease of bone	DOID:12858(143100)	Huntington's disease	0.291531	2	19	0	1
DOID:12132(608710)	Wegener's granulomatosis	DOID:8997(263300)	polycythemia vera	0.291344	15	9	0	1
DOID:893(277900)	Wilson disease	DOID:9255(600274)	frontotemporal dementia	0.291105	10	4	0	1
DOID:8577(266600)	ulcerative colitis	DOID:3969(188550)	papillary thyroid carcinoma	0.290859	32	1	0	1
DOID:8577(266600)	ulcerative colitis	DOID:2738(264800)	pseudoxanthoma elasticum	0.290793	32	2	0	1
DOID:9074(152700)	systemic lupus erythematosus	DOID:10923(603903)	sickle cell anemia	0.290779	29	17	2	0.285775
DOID:9538(254500)	multiple myeloma	DOID:8577(266600)	ulcerative colitis	0.290687	85	32	7	0.00196318
DOID:1838(309400)	Menkes disease	DOID:3261(147060)	Job's syndrome	0.290568	1	1	0	1
DOID:13099(252350)	Moyamoya disease	DOID:0050458(607785)	juvenile myelomonocytic leukemia	0.29036	2	1	0	1
DOID:4252(203450)	Alexander disease	DOID:3687(540000)	MELAS syndrome	0.290282	1	1	0	1
DOID:1485(219700)	cystic fibrosis	DOID:0050605(201100)	acrodermatitis enteropathica	0.289881	28	1	0	1
DOID:5688(277700)	Werner syndrome	DOID:6039(155720)	intraocular melanoma	0.28963	1	1	0	1
DOID:893(277900)	Wilson disease	DOID:13810(143890)	familial hypercholesterolemia	0.289568	10	18	0	1
DOID:14323(154700)	Marfan syndrome	DOID:10923(603903)	sickle cell anemia	0.289515	3	17	0	1
DOID:9538(254500)	multiple myeloma	DOID:13724(240400)	scurvy	0.289345	85	1	0	1
DOID:2106(160800)	Thomsen disease	DOID:14501(270200)	Sjogren-Larsson syndrome	0.289283	2	1	0	1
DOID:1612(114480)	breast cancer	DOID:2987(249100)	familial Mediterranean fever	0.289199	273	4	1	1
DOID:3132(176100)	porphyria cutanea tarda	DOID:0050605(201100)	acrodermatitis enteropathica	0.288833	3	1	0	1
DOID:13809(144250)	familial combined hyperlipidemia	DOID:14499(301500)	Fabry disease	0.288647	6	1	0	1
DOID:14323(154700)	Marfan syndrome	DOID:13810(143890)	familial hypercholesterolemia	0.288639	3	18	0	1
DOID:3687(540000)	MELAS syndrome	DOID:4752(146500)	multiple system atrophy	0.288228	1	4	0	1
DOID:2987(249100)	familial Mediterranean fever	DOID:2224(187950)	hemorrhagic thrombocythemia	0.288212	4	11	0	1
DOID:14323(154700)	Marfan syndrome	DOID:0050473(203800)	Alstrom syndrome	0.287841	3	2	0	1
DOID:8577(266600)	ulcerative colitis	DOID:1388(205400)	Tangier disease	0.287829	32	11	0	1
DOID:11459(243200)	pseudotumor cerebri	DOID:12399(606349)	pathological gambling	0.287699	2	1	0	1
DOID:5408(602080)	Paget's disease of bone	DOID:5688(277700)	Werner syndrome	0.287417	2	1	0	1
DOID:5688(277700)	Werner syndrome	DOID:2738(264800)	pseudoxanthoma elasticum	0.287114	1	2	0	1
DOID:5688(277700)	Werner syndrome	DOID:1838(309400)	Menkes disease	0.287072	1	1	0	1
DOID:2377(126200)	multiple sclerosis	DOID:12858(143100)	Huntington's disease	0.286812	20	19	1	1
DOID:2377(126200)	multiple sclerosis	DOID:3687(540000)	MELAS syndrome	0.286656	20	1	0	1
DOID:13724(240400)	scurvy	DOID:0050477(177200)	Liddle syndrome	0.28635	1	1	0	1
DOID:5408(602080)	Paget's disease of bone	DOID:1123(106300)	spondyloarthropathy	0.286199	2	2	0	1
DOID:12858(143100)	Huntington's disease	DOID:1612(114480)	breast cancer	0.286105	19	273	0	1
DOID:1612(114480)	breast cancer	DOID:10923(603903)	sickle cell anemia	0.286056	273	17	3	1
DOID:13099(252350)	Moyamoya disease	DOID:2988(107320)	antiphospholipid syndrome	0.286046	2	7	1	0.189901
DOID:14499(301500)	Fabry disease	DOID:13375(187360)	temporal arteritis	0.285984	1	6	0	1
DOID:1838(309400)	Menkes disease	DOID:1858(174800)	McCune Albright Syndrome	0.285949	1	1	0	1
DOID:3762(220110)	cytochrome-c oxidase deficiency	DOID:10923(603903)	sickle cell anemia	0.28579	1	17	0	1
DOID:5419(181500)	schizophrenia	DOID:4752(146500)	multiple system atrophy	0.285704	90	4	0	1
DOID:13724(240400)	scurvy	DOID:13381(170900)	pernicious anemia	0.285453	1	3	0	1
DOID:1485(219700)	cystic fibrosis	DOID:9074(152700)	systemic lupus erythematosus	0.285427	28	29	2	0.497353
DOID:11983(176270)	Prader-Willi syndrome	DOID:3261(147060)	Job's syndrome	0.285272	1	1	0	1
DOID:5688(277700)	Werner syndrome	DOID:7148(180300)	rheumatoid arthritis	0.285118	1	81	1	0.513775
DOID:1838(309400)	Menkes disease	DOID:0050473(203800)	Alstrom syndrome	0.285068	1	2	0	1
DOID:13269(121300)	hereditary coproporphyria	DOID:10923(603903)	sickle cell anemia	0.284899	2	17	1	0.311904
DOID:2377(126200)	multiple sclerosis	DOID:14499(301500)	Fabry disease	0.284846	20	1	0	1
DOID:893(277900)	Wilson disease	DOID:8577(266600)	ulcerative colitis	0.284529	10	32	0	1
DOID:3762(220110)	cytochrome-c oxidase deficiency	DOID:678(601104)	progressive supranuclear palsy	0.284497	1	1	0	1
DOID:12169(115430)	carpal tunnel syndrome	DOID:13375(187360)	temporal arteritis	0.283765	1	6	0	1
DOID:12306(193200)	vitiligo	DOID:1858(174800)	McCune Albright Syndrome	0.283761	7	1	0	1
DOID:3455(601367)	cerebrovascular accident	DOID:14499(301500)	Fabry disease	0.28369	53	1	0	1
DOID:8577(266600)	ulcerative colitis	DOID:1838(309400)	Menkes disease	0.283618	32	1	0	1
DOID:1612(114480)	breast cancer	DOID:8577(266600)	ulcerative colitis	0.283551	273	32	8	0.141709
DOID:0050561(606369)	Lennox-Gastaut syndrome	DOID:14323(154700)	Marfan syndrome	0.283547	3	3	0	1
DOID:1838(309400)	Menkes disease	DOID:9255(600274)	frontotemporal dementia	0.283273	1	4	0	1
DOID:12858(143100)	Huntington's disease	DOID:3687(540000)	MELAS syndrome	0.283066	19	1	0	1
DOID:1485(219700)	cystic fibrosis	DOID:14250(190685)	Down syndrome	0.282996	28	1	0	1
DOID:1388(205400)	Tangier disease	DOID:13366(184850)	Stiff-Person syndrome	0.282747	11	2	0	1
DOID:2987(249100)	familial Mediterranean fever	DOID:1388(205400)	Tangier disease	0.282727	4	11	0	1
DOID:12704(208900)	ataxia telangiectasia	DOID:321(159580)	tropical spastic paraparesis	0.282443	1	2	0	1
DOID:3310(603165)	atopic dermatitis	DOID:2987(249100)	familial Mediterranean fever	0.282422	22	4	0	1
DOID:11983(176270)	Prader-Willi syndrome	DOID:9074(152700)	systemic lupus erythematosus	0.282394	1	29	0	1
DOID:1838(309400)	Menkes disease	DOID:3455(601367)	cerebrovascular accident	0.282264	1	53	0	1
DOID:0050561(606369)	Lennox-Gastaut syndrome	DOID:3389(245000)	Papillon-Lefevre disease	0.282213	3	1	0	1
DOID:1485(219700)	cystic fibrosis	DOID:0050429(169600)	Hailey-Hailey disease	0.282113	28	2	0	1
DOID:2377(126200)	multiple sclerosis	DOID:4252(203450)	Alexander disease	0.281663	20	1	0	1
DOID:3389(245000)	Papillon-Lefevre disease	DOID:0050429(169600)	Hailey-Hailey disease	0.281512	1	2	0	1
DOID:12894(270150)	Sjogren's syndrome	DOID:8577(266600)	ulcerative colitis	0.281139	10	32	1	1
DOID:11983(176270)	Prader-Willi syndrome	DOID:11119(137580)	Gilles de la Tourette syndrome	0.281138	1	17	1	0.215439
DOID:437(254200)	myasthenia gravis	DOID:11634(255900)	myxedema	0.280987	18	2	0	1
DOID:14501(270200)	Sjogren-Larsson syndrome	DOID:8577(266600)	ulcerative colitis	0.280909	1	32	0	1
DOID:13269(121300)	hereditary coproporphyria	DOID:9074(152700)	systemic lupus erythematosus	0.280799	2	29	0	1
DOID:14501(270200)	Sjogren-Larsson syndrome	DOID:1123(106300)	spondyloarthropathy	0.280695	1	2	0	1
DOID:1612(114480)	breast cancer	DOID:6255(102200)	growth hormone secreting pituitary adenoma	0.280694	273	2	0	1
DOID:3132(176100)	porphyria cutanea tarda	DOID:0050473(203800)	Alstrom syndrome	0.280584	3	2	0	1
DOID:13269(121300)	hereditary coproporphyria	DOID:1838(309400)	Menkes disease	0.280409	2	1	0	1
DOID:5688(277700)	Werner syndrome	DOID:3261(147060)	Job's syndrome	0.280347	1	1	0	1
DOID:2738(264800)	pseudoxanthoma elasticum	DOID:10923(603903)	sickle cell anemia	0.280218	2	17	1	0.311904
DOID:13099(252350)	Moyamoya disease	DOID:10923(603903)	sickle cell anemia	0.2802	2	17	0	1
DOID:11983(176270)	Prader-Willi syndrome	DOID:1612(114480)	breast cancer	0.280158	1	273	0	1
DOID:14501(270200)	Sjogren-Larsson syndrome	DOID:1485(219700)	cystic fibrosis	0.280019	1	28	0	1
DOID:2988(107320)	antiphospholipid syndrome	DOID:10923(603903)	sickle cell anemia	0.279894	7	17	0	1
DOID:14323(154700)	Marfan syndrome	DOID:3261(147060)	Job's syndrome	0.279781	3	1	0	1
DOID:678(601104)	progressive supranuclear palsy	DOID:3687(540000)	MELAS syndrome	0.279689	1	1	0	1
DOID:0050605(201100)	acrodermatitis enteropathica	DOID:14499(301500)	Fabry disease	0.279492	1	1	0	1
DOID:14323(154700)	Marfan syndrome	DOID:9074(152700)	systemic lupus erythematosus	0.279116	3	29	0	1
DOID:11984(192600)	hypertrophic cardiomyopathy	DOID:3455(601367)	cerebrovascular accident	0.278754	21	53	4	0.0275021
DOID:3310(603165)	atopic dermatitis	DOID:0050605(201100)	acrodermatitis enteropathica	0.278676	22	1	0	1
DOID:13810(143890)	familial hypercholesterolemia	DOID:13724(240400)	scurvy	0.27862	18	1	0	1
DOID:893(277900)	Wilson disease	DOID:2738(264800)	pseudoxanthoma elasticum	0.278406	10	2	0	1
DOID:893(277900)	Wilson disease	DOID:13724(240400)	scurvy	0.27826	10	1	0	1
DOID:11983(176270)	Prader-Willi syndrome	DOID:8577(266600)	ulcerative colitis	0.277808	1	32	0	1
DOID:8632(148000)	Kaposi's sarcoma	DOID:8538(267730)	reticulosarcoma	0.277606	8	21	3	0.00245827
DOID:1838(309400)	Menkes disease	DOID:3687(540000)	MELAS syndrome	0.277603	1	1	0	1
DOID:5688(277700)	Werner syndrome	DOID:1388(205400)	Tangier disease	0.277372	1	11	0	1
DOID:3687(540000)	MELAS syndrome	DOID:13366(184850)	Stiff-Person syndrome	0.277357	1	2	0	1
DOID:8538(267730)	reticulosarcoma	DOID:13381(170900)	pernicious anemia	0.277225	21	3	0	1
DOID:5419(181500)	schizophrenia	DOID:1485(219700)	cystic fibrosis	0.27714	90	28	0	1
DOID:1949(600803)	cholecystitis	DOID:12236(109720)	primary biliary cirrhosis	0.27707	2	10	0	1
DOID:12387(304800)	nephrogenic diabetes insipidus	DOID:9266(220100)	cystinuria	0.276988	12	3	0	1
DOID:12704(208900)	ataxia telangiectasia	DOID:1858(174800)	McCune Albright Syndrome	0.276808	1	1	0	1
DOID:893(277900)	Wilson disease	DOID:9074(152700)	systemic lupus erythematosus	0.2766	10	29	0	1
DOID:2738(264800)	pseudoxanthoma elasticum	DOID:14250(190685)	Down syndrome	0.276385	2	1	0	1
DOID:9538(254500)	multiple myeloma	DOID:8584(113970)	Burkitt's lymphoma	0.276334	85	22	11	1.26223e-09
DOID:4752(146500)	multiple system atrophy	DOID:11119(137580)	Gilles de la Tourette syndrome	0.276194	4	17	0	1
DOID:5408(602080)	Paget's disease of bone	DOID:3687(540000)	MELAS syndrome	0.276066	2	1	0	1
DOID:14323(154700)	Marfan syndrome	DOID:1485(219700)	cystic fibrosis	0.275807	3	28	0	1
DOID:13241(109650)	Behcet's disease	DOID:9074(152700)	systemic lupus erythematosus	0.275793	10	29	7	4.20849e-10
DOID:8577(266600)	ulcerative colitis	DOID:2988(107320)	antiphospholipid syndrome	0.275665	32	7	1	1
DOID:2377(126200)	multiple sclerosis	DOID:9074(152700)	systemic lupus erythematosus	0.275658	20	29	4	0.0035971
DOID:12399(606349)	pathological gambling	DOID:529(606798)	blepharospasm	0.275534	1	2	0	1
DOID:13269(121300)	hereditary coproporphyria	DOID:1612(114480)	breast cancer	0.275513	2	273	0	1
DOID:9255(600274)	frontotemporal dementia	DOID:3687(540000)	MELAS syndrome	0.275414	4	1	0	1
DOID:10923(603903)	sickle cell anemia	DOID:3455(601367)	cerebrovascular accident	0.27501	17	53	3	0.12211
DOID:12387(304800)	nephrogenic diabetes insipidus	DOID:10923(603903)	sickle cell anemia	0.274855	12	17	0	1
DOID:3687(540000)	MELAS syndrome	DOID:10003(304400)	sensorineural hearing loss	0.274693	1	6	0	1
DOID:1485(219700)	cystic fibrosis	DOID:1858(174800)	McCune Albright Syndrome	0.274573	28	1	0	1
DOID:12217(127750)	Lewy body dementia	DOID:11119(137580)	Gilles de la Tourette syndrome	0.274249	3	17	1	0.392181
DOID:8577(266600)	ulcerative colitis	DOID:769(256700)	neuroblastoma	0.274235	32	38	0	1
DOID:893(277900)	Wilson disease	DOID:1388(205400)	Tangier disease	0.274183	10	11	0	1
DOID:3132(176100)	porphyria cutanea tarda	DOID:1838(309400)	Menkes disease	0.273759	3	1	0	1
DOID:5408(602080)	Paget's disease of bone	DOID:1858(174800)	McCune Albright Syndrome	0.273562	2	1	1	0.0538766
DOID:893(277900)	Wilson disease	DOID:14323(154700)	Marfan syndrome	0.273539	10	3	0	1
DOID:11983(176270)	Prader-Willi syndrome	DOID:0050605(201100)	acrodermatitis enteropathica	0.273502	1	1	0	1
DOID:13810(143890)	familial hypercholesterolemia	DOID:13375(187360)	temporal arteritis	0.273308	18	6	0	1
DOID:13269(121300)	hereditary coproporphyria	DOID:769(256700)	neuroblastoma	0.27308	2	38	0	1
DOID:4752(146500)	multiple system atrophy	DOID:13366(184850)	Stiff-Person syndrome	0.272893	4	2	0	1
DOID:2988(107320)	antiphospholipid syndrome	DOID:2738(264800)	pseudoxanthoma elasticum	0.272871	7	2	0	1
DOID:3347(259500)	osteosarcoma	DOID:5394(600634)	prolactinoma	0.272795	28	8	0	1
DOID:2106(160800)	Thomsen disease	DOID:3429(147421)	inclusion body myositis	0.272669	2	1	0	1
DOID:9538(254500)	multiple myeloma	DOID:321(159580)	tropical spastic paraparesis	0.272113	85	2	1	0.826499
DOID:678(601104)	progressive supranuclear palsy	DOID:3429(147421)	inclusion body myositis	0.272113	1	1	0	1
DOID:3762(220110)	cytochrome-c oxidase deficiency	DOID:14250(190685)	Down syndrome	0.27198	1	1	0	1
DOID:893(277900)	Wilson disease	DOID:13241(109650)	Behcet's disease	0.271974	10	10	0	1
DOID:3762(220110)	cytochrome-c oxidase deficiency	DOID:5688(277700)	Werner syndrome	0.271966	1	1	0	1
DOID:12716(267450)	newborn respiratory distress syndrome	DOID:2452(188050)	thrombophilia	0.271936	8	6	0	1
DOID:5419(181500)	schizophrenia	DOID:3762(220110)	cytochrome-c oxidase deficiency	0.271803	90	1	0	1
DOID:13810(143890)	familial hypercholesterolemia	DOID:6039(155720)	intraocular melanoma	0.271794	18	1	0	1
DOID:13810(143890)	familial hypercholesterolemia	DOID:7148(180300)	rheumatoid arthritis	0.271718	18	81	0	1
DOID:1612(114480)	breast cancer	DOID:0050605(201100)	acrodermatitis enteropathica	0.271582	273	1	1	1
DOID:1388(205400)	Tangier disease	DOID:13375(187360)	temporal arteritis	0.271359	11	6	0	1
DOID:3310(603165)	atopic dermatitis	DOID:8577(266600)	ulcerative colitis	0.271152	22	32	4	0.00679339
DOID:0050605(201100)	acrodermatitis enteropathica	DOID:769(256700)	neuroblastoma	0.270807	1	38	0	1
DOID:9074(152700)	systemic lupus erythematosus	DOID:14250(190685)	Down syndrome	0.270754	29	1	0	1
DOID:5327(312530)	retinal detachment	DOID:529(606798)	blepharospasm	0.270605	1	2	0	1
DOID:2377(126200)	multiple sclerosis	DOID:3762(220110)	cytochrome-c oxidase deficiency	0.27031	20	1	0	1
DOID:1485(219700)	cystic fibrosis	DOID:3969(188550)	papillary thyroid carcinoma	0.270264	28	1	0	1
DOID:1485(219700)	cystic fibrosis	DOID:12894(270150)	Sjogren's syndrome	0.270219	28	10	0	1
DOID:3132(176100)	porphyria cutanea tarda	DOID:1612(114480)	breast cancer	0.270049	3	273	1	1
DOID:5688(277700)	Werner syndrome	DOID:3455(601367)	cerebrovascular accident	0.269917	1	53	1	0.402545
DOID:893(277900)	Wilson disease	DOID:3347(259500)	osteosarcoma	0.269884	10	28	0	1
DOID:13099(252350)	Moyamoya disease	DOID:13375(187360)	temporal arteritis	0.269711	2	6	0	1
DOID:13241(109650)	Behcet's disease	DOID:1838(309400)	Menkes disease	0.269666	10	1	0	1
DOID:2377(126200)	multiple sclerosis	DOID:769(256700)	neuroblastoma	0.26964	20	38	0	1
DOID:0050561(606369)	Lennox-Gastaut syndrome	DOID:11983(176270)	Prader-Willi syndrome	0.269626	3	1	0	1
DOID:12132(608710)	Wegener's granulomatosis	DOID:2987(249100)	familial Mediterranean fever	0.269472	15	4	2	0.0147981
DOID:1485(219700)	cystic fibrosis	DOID:3261(147060)	Job's syndrome	0.269251	28	1	0	1
DOID:11870(172700)	Pick's disease	DOID:14250(190685)	Down syndrome	0.269133	1	1	0	1
DOID:9266(220100)	cystinuria	DOID:13724(240400)	scurvy	0.269056	3	1	0	1
DOID:2377(126200)	multiple sclerosis	DOID:7148(180300)	rheumatoid arthritis	0.268997	20	81	4	0.0785267
DOID:9538(254500)	multiple myeloma	DOID:2377(126200)	multiple sclerosis	0.26897	85	20	3	0.343042
DOID:5419(181500)	schizophrenia	DOID:12704(208900)	ataxia telangiectasia	0.268969	90	1	0	1
DOID:2738(264800)	pseudoxanthoma elasticum	DOID:3455(601367)	cerebrovascular accident	0.268907	2	53	1	0.60585
DOID:13810(143890)	familial hypercholesterolemia	DOID:12241(603902)	beta thalassemia	0.268887	18	3	0	1
DOID:529(606798)	blepharospasm	DOID:4752(146500)	multiple system atrophy	0.268774	2	4	0	1
DOID:12704(208900)	ataxia telangiectasia	DOID:13241(109650)	Behcet's disease	0.268757	1	10	0	1
DOID:893(277900)	Wilson disease	DOID:6039(155720)	intraocular melanoma	0.268718	10	1	0	1
DOID:3310(603165)	atopic dermatitis	DOID:14501(270200)	Sjogren-Larsson syndrome	0.268701	22	1	0	1
DOID:8538(267730)	reticulosarcoma	DOID:9119(601626)	acute myeloid leukemia	0.268407	21	80	4	0.0873775
DOID:5409(182280)	lung small cell carcinoma	DOID:3132(176100)	porphyria cutanea tarda	0.268339	29	3	0	1
DOID:6255(102200)	growth hormone secreting pituitary adenoma	DOID:14499(301500)	Fabry disease	0.268307	2	1	0	1
DOID:9074(152700)	systemic lupus erythematosus	DOID:2224(187950)	hemorrhagic thrombocythemia	0.268155	29	11	1	1
DOID:10003(304400)	sensorineural hearing loss	DOID:14250(190685)	Down syndrome	0.268102	6	1	0	1
DOID:11984(192600)	hypertrophic cardiomyopathy	DOID:699(251900)	mitochondrial myopathy	0.26797	21	3	0	1
DOID:1485(219700)	cystic fibrosis	DOID:12858(143100)	Huntington's disease	0.267966	28	19	0	1
DOID:5408(602080)	Paget's disease of bone	DOID:3762(220110)	cytochrome-c oxidase deficiency	0.267879	2	1	0	1
DOID:2377(126200)	multiple sclerosis	DOID:11119(137580)	Gilles de la Tourette syndrome	0.267875	20	17	2	0.189901
DOID:5419(181500)	schizophrenia	DOID:13810(143890)	familial hypercholesterolemia	0.26772	90	18	0	1
DOID:5408(602080)	Paget's disease of bone	DOID:14250(190685)	Down syndrome	0.267532	2	1	0	1
DOID:3132(176100)	porphyria cutanea tarda	DOID:9266(220100)	cystinuria	0.267512	3	3	0	1
DOID:2224(187950)	hemorrhagic thrombocythemia	DOID:14499(301500)	Fabry disease	0.267361	11	1	0	1
DOID:893(277900)	Wilson disease	DOID:3687(540000)	MELAS syndrome	0.266914	10	1	0	1
DOID:5688(277700)	Werner syndrome	DOID:14250(190685)	Down syndrome	0.266812	1	1	0	1
DOID:14323(154700)	Marfan syndrome	DOID:2987(249100)	familial Mediterranean fever	0.266769	3	4	0	1
DOID:12858(143100)	Huntington's disease	DOID:3429(147421)	inclusion body myositis	0.266632	19	1	0	1
DOID:13099(252350)	Moyamoya disease	DOID:769(256700)	neuroblastoma	0.266628	2	38	0	1
DOID:5408(602080)	Paget's disease of bone	DOID:0050473(203800)	Alstrom syndrome	0.266495	2	2	0	1
DOID:12387(304800)	nephrogenic diabetes insipidus	DOID:1485(219700)	cystic fibrosis	0.26644	12	28	1	1
DOID:5408(602080)	Paget's disease of bone	DOID:1838(309400)	Menkes disease	0.266302	2	1	0	1
DOID:0050561(606369)	Lennox-Gastaut syndrome	DOID:14501(270200)	Sjogren-Larsson syndrome	0.266137	3	1	0	1
DOID:8577(266600)	ulcerative colitis	DOID:3455(601367)	cerebrovascular accident	0.266135	32	53	1	1
DOID:437(254200)	myasthenia gravis	DOID:2377(126200)	multiple sclerosis	0.266093	18	20	3	0.0169758
DOID:6498(182000)	seborrheic keratosis	DOID:799(192200)	varicose veins	0.266055	1	1	0	1
DOID:1858(174800)	McCune Albright Syndrome	DOID:0050605(201100)	acrodermatitis enteropathica	0.265859	1	1	0	1
DOID:9074(152700)	systemic lupus erythematosus	DOID:769(256700)	neuroblastoma	0.265835	29	38	4	0.027442
DOID:12858(143100)	Huntington's disease	DOID:1388(205400)	Tangier disease	0.265815	19	11	0	1
DOID:11983(176270)	Prader-Willi syndrome	DOID:12387(304800)	nephrogenic diabetes insipidus	0.265809	1	12	0	1
DOID:1485(219700)	cystic fibrosis	DOID:5688(277700)	Werner syndrome	0.265764	28	1	0	1
DOID:3347(259500)	osteosarcoma	DOID:12858(143100)	Huntington's disease	0.265618	28	19	0	1
DOID:8997(263300)	polycythemia vera	DOID:2452(188050)	thrombophilia	0.265613	9	6	1	0.40312
DOID:3302(215400)	chordoma	DOID:13099(252350)	Moyamoya disease	0.265583	1	2	0	1
DOID:5688(277700)	Werner syndrome	DOID:1858(174800)	McCune Albright Syndrome	0.265386	1	1	0	1
DOID:13375(187360)	temporal arteritis	DOID:13381(170900)	pernicious anemia	0.265212	6	3	1	0.218747
DOID:0050477(177200)	Liddle syndrome	DOID:14221(605552)	metabolic syndrome X	0.265124	1	14	0	1
DOID:1612(114480)	breast cancer	DOID:0050473(203800)	Alstrom syndrome	0.265107	273	2	1	1
DOID:14501(270200)	Sjogren-Larsson syndrome	DOID:4752(146500)	multiple system atrophy	0.265094	1	4	0	1
DOID:674(119540)	cleft palate	DOID:3261(147060)	Job's syndrome	0.265066	10	1	0	1
DOID:5419(181500)	schizophrenia	DOID:14501(270200)	Sjogren-Larsson syndrome	0.264874	90	1	0	1
DOID:5419(181500)	schizophrenia	DOID:13366(184850)	Stiff-Person syndrome	0.264849	90	2	0	1
DOID:437(254200)	myasthenia gravis	DOID:769(256700)	neuroblastoma	0.264823	18	38	0	1
DOID:12387(304800)	nephrogenic diabetes insipidus	DOID:1838(309400)	Menkes disease	0.264644	12	1	0	1
DOID:1485(219700)	cystic fibrosis	DOID:0050473(203800)	Alstrom syndrome	0.264572	28	2	0	1
DOID:12858(143100)	Huntington's disease	DOID:9074(152700)	systemic lupus erythematosus	0.264367	19	29	0	1
DOID:8577(266600)	ulcerative colitis	DOID:4752(146500)	multiple system atrophy	0.264323	32	4	0	1
DOID:0050458(607785)	juvenile myelomonocytic leukemia	DOID:9119(601626)	acute myeloid leukemia	0.264316	1	80	1	0.511082
DOID:3429(147421)	inclusion body myositis	DOID:13366(184850)	Stiff-Person syndrome	0.264191	1	2	0	1
DOID:8997(263300)	polycythemia vera	DOID:9119(601626)	acute myeloid leukemia	0.263918	9	80	2	0.42266
DOID:12894(270150)	Sjogren's syndrome	DOID:2988(107320)	antiphospholipid syndrome	0.263888	10	7	0	1
DOID:12387(304800)	nephrogenic diabetes insipidus	DOID:2987(249100)	familial Mediterranean fever	0.26365	12	4	0	1
DOID:8538(267730)	reticulosarcoma	DOID:321(159580)	tropical spastic paraparesis	0.263617	21	2	0	1
DOID:13099(252350)	Moyamoya disease	DOID:14499(301500)	Fabry disease	0.263425	2	1	0	1
DOID:2988(107320)	antiphospholipid syndrome	DOID:3261(147060)	Job's syndrome	0.263231	7	1	0	1
DOID:2986(161950)	IgA glomerulonephritis	DOID:14499(301500)	Fabry disease	0.263037	6	1	0	1
DOID:3762(220110)	cytochrome-c oxidase deficiency	DOID:0050605(201100)	acrodermatitis enteropathica	0.262879	1	1	0	1
DOID:2377(126200)	multiple sclerosis	DOID:1838(309400)	Menkes disease	0.262831	20	1	0	1
DOID:5688(277700)	Werner syndrome	DOID:13375(187360)	temporal arteritis	0.262604	1	6	0	1
DOID:9253(606764)	gastrointestinal stromal tumor	DOID:9119(601626)	acute myeloid leukemia	0.262494	4	80	1	1
DOID:2738(264800)	pseudoxanthoma elasticum	DOID:3261(147060)	Job's syndrome	0.262476	2	1	0	1
DOID:1388(205400)	Tangier disease	DOID:0050473(203800)	Alstrom syndrome	0.26237	11	2	0	1
DOID:8577(266600)	ulcerative colitis	DOID:13724(240400)	scurvy	0.26203	32	1	0	1
DOID:12704(208900)	ataxia telangiectasia	DOID:2224(187950)	hemorrhagic thrombocythemia	0.261987	1	11	0	1
DOID:9538(254500)	multiple myeloma	DOID:9074(152700)	systemic lupus erythematosus	0.261861	85	29	9	8.89933e-06
DOID:3261(147060)	Job's syndrome	DOID:7148(180300)	rheumatoid arthritis	0.261838	1	81	0	1
DOID:5419(181500)	schizophrenia	DOID:2377(126200)	multiple sclerosis	0.261119	90	20	0	1
DOID:3132(176100)	porphyria cutanea tarda	DOID:14501(270200)	Sjogren-Larsson syndrome	0.261109	3	1	0	1
DOID:1838(309400)	Menkes disease	DOID:2987(249100)	familial Mediterranean fever	0.260834	1	4	0	1
DOID:13241(109650)	Behcet's disease	DOID:3261(147060)	Job's syndrome	0.260823	10	1	0	1
DOID:13269(121300)	hereditary coproporphyria	DOID:12858(143100)	Huntington's disease	0.260784	2	19	1	0.332315
DOID:5688(277700)	Werner syndrome	DOID:2224(187950)	hemorrhagic thrombocythemia	0.260746	1	11	0	1
DOID:2987(249100)	familial Mediterranean fever	DOID:14250(190685)	Down syndrome	0.260574	4	1	0	1
DOID:11983(176270)	Prader-Willi syndrome	DOID:4252(203450)	Alexander disease	0.260552	1	1	0	1
DOID:13641(177650)	exfoliation syndrome	DOID:6039(155720)	intraocular melanoma	0.260495	4	1	0	1
DOID:1858(174800)	McCune Albright Syndrome	DOID:14499(301500)	Fabry disease	0.260477	1	1	0	1
DOID:6039(155720)	intraocular melanoma	DOID:3969(188550)	papillary thyroid carcinoma	0.25981	1	1	0	1
DOID:2224(187950)	hemorrhagic thrombocythemia	DOID:3455(601367)	cerebrovascular accident	0.259786	11	53	2	0.33856
DOID:3762(220110)	cytochrome-c oxidase deficiency	DOID:4252(203450)	Alexander disease	0.259766	1	1	0	1
DOID:8534(109350)	gastroesophageal reflux disease	DOID:9253(606764)	gastrointestinal stromal tumor	0.259721	22	4	0	1
DOID:14250(190685)	Down syndrome	DOID:13366(184850)	Stiff-Person syndrome	0.25959	1	2	0	1
DOID:3455(601367)	cerebrovascular accident	DOID:4752(146500)	multiple system atrophy	0.259469	53	4	0	1
DOID:769(256700)	neuroblastoma	DOID:0050473(203800)	Alstrom syndrome	0.259355	38	2	0	1
DOID:14499(301500)	Fabry disease	DOID:7148(180300)	rheumatoid arthritis	0.259262	1	81	0	1
DOID:8577(266600)	ulcerative colitis	DOID:0050605(201100)	acrodermatitis enteropathica	0.259201	32	1	1	0.299313
DOID:12704(208900)	ataxia telangiectasia	DOID:3310(603165)	atopic dermatitis	0.259059	1	22	0	1
DOID:6255(102200)	growth hormone secreting pituitary adenoma	DOID:0050473(203800)	Alstrom syndrome	0.258272	2	2	0	1
DOID:2106(160800)	Thomsen disease	DOID:13366(184850)	Stiff-Person syndrome	0.258211	2	2	0	1
DOID:12704(208900)	ataxia telangiectasia	DOID:2738(264800)	pseudoxanthoma elasticum	0.258206	1	2	0	1
DOID:14501(270200)	Sjogren-Larsson syndrome	DOID:10923(603903)	sickle cell anemia	0.258137	1	17	0	1
DOID:14501(270200)	Sjogren-Larsson syndrome	DOID:0050429(169600)	Hailey-Hailey disease	0.258023	1	2	0	1
DOID:11983(176270)	Prader-Willi syndrome	DOID:1858(174800)	McCune Albright Syndrome	0.257908	1	1	0	1
DOID:8924(188030)	autoimmune thrombocytopenic purpura	DOID:2988(107320)	antiphospholipid syndrome	0.257757	10	7	0	1
DOID:0050561(606369)	Lennox-Gastaut syndrome	DOID:674(119540)	cleft palate	0.257757	3	10	0	1
DOID:3762(220110)	cytochrome-c oxidase deficiency	DOID:384(194200)	Wolff-Parkinson-White syndrome	0.257722	1	9	0	1
DOID:13269(121300)	hereditary coproporphyria	DOID:2987(249100)	familial Mediterranean fever	0.257587	2	4	0	1
DOID:13724(240400)	scurvy	DOID:3455(601367)	cerebrovascular accident	0.257565	1	53	1	0.402545
DOID:0050561(606369)	Lennox-Gastaut syndrome	DOID:12270(120200)	coloboma	0.257527	3	1	0	1
DOID:9266(220100)	cystinuria	DOID:10923(603903)	sickle cell anemia	0.257323	3	17	0	1
DOID:8584(113970)	Burkitt's lymphoma	DOID:9119(601626)	acute myeloid leukemia	0.257149	22	80	8	8.93405e-06
DOID:769(256700)	neuroblastoma	DOID:4752(146500)	multiple system atrophy	0.257121	38	4	0	1
DOID:3762(220110)	cytochrome-c oxidase deficiency	DOID:9255(600274)	frontotemporal dementia	0.257076	1	4	0	1
DOID:10923(603903)	sickle cell anemia	DOID:14250(190685)	Down syndrome	0.257053	17	1	0	1
DOID:893(277900)	Wilson disease	DOID:6255(102200)	growth hormone secreting pituitary adenoma	0.25701	10	2	0	1
DOID:5409(182280)	lung small cell carcinoma	DOID:14499(301500)	Fabry disease	0.256998	29	1	0	1
DOID:12387(304800)	nephrogenic diabetes insipidus	DOID:12241(603902)	beta thalassemia	0.256902	12	3	0	1
DOID:3762(220110)	cytochrome-c oxidase deficiency	DOID:9074(152700)	systemic lupus erythematosus	0.256852	1	29	0	1
DOID:5419(181500)	schizophrenia	DOID:699(251900)	mitochondrial myopathy	0.256713	90	3	0	1
DOID:5408(602080)	Paget's disease of bone	DOID:769(256700)	neuroblastoma	0.256548	2	38	0	1
DOID:5408(602080)	Paget's disease of bone	DOID:3371(215300)	chondrosarcoma	0.256463	2	1	0	1
DOID:13641(177650)	exfoliation syndrome	DOID:5327(312530)	retinal detachment	0.256403	4	1	0	1
DOID:3455(601367)	cerebrovascular accident	DOID:13366(184850)	Stiff-Person syndrome	0.256014	53	2	0	1
DOID:12132(608710)	Wegener's granulomatosis	DOID:1388(205400)	Tangier disease	0.255974	15	11	0	1
DOID:5419(181500)	schizophrenia	DOID:321(159580)	tropical spastic paraparesis	0.255941	90	2	0	1
DOID:6498(182000)	seborrheic keratosis	DOID:6255(102200)	growth hormone secreting pituitary adenoma	0.255856	1	2	0	1
DOID:893(277900)	Wilson disease	DOID:13269(121300)	hereditary coproporphyria	0.255624	10	2	0	1
DOID:5419(181500)	schizophrenia	DOID:0050561(606369)	Lennox-Gastaut syndrome	0.255557	90	3	0	1
DOID:3310(603165)	atopic dermatitis	DOID:8632(148000)	Kaposi's sarcoma	0.255152	22	8	1	0.843106
DOID:8997(263300)	polycythemia vera	DOID:10923(603903)	sickle cell anemia	0.255028	9	17	1	0.768056
DOID:893(277900)	Wilson disease	DOID:3455(601367)	cerebrovascular accident	0.25499	10	53	0	1
DOID:10923(603903)	sickle cell anemia	DOID:1388(205400)	Tangier disease	0.254974	17	11	0	1
DOID:3132(176100)	porphyria cutanea tarda	DOID:3261(147060)	Job's syndrome	0.254829	3	1	0	1
DOID:893(277900)	Wilson disease	DOID:4252(203450)	Alexander disease	0.254819	10	1	0	1
DOID:13241(109650)	Behcet's disease	DOID:14499(301500)	Fabry disease	0.254704	10	1	0	1
DOID:3132(176100)	porphyria cutanea tarda	DOID:3762(220110)	cytochrome-c oxidase deficiency	0.254567	3	1	0	1
DOID:893(277900)	Wilson disease	DOID:12241(603902)	beta thalassemia	0.254537	10	3	0	1
DOID:3347(259500)	osteosarcoma	DOID:3261(147060)	Job's syndrome	0.254399	28	1	0	1
DOID:13724(240400)	scurvy	DOID:10923(603903)	sickle cell anemia	0.254313	1	17	0	1
DOID:437(254200)	myasthenia gravis	DOID:3762(220110)	cytochrome-c oxidase deficiency	0.25421	18	1	0	1
DOID:14323(154700)	Marfan syndrome	DOID:12270(120200)	coloboma	0.254181	3	1	0	1
DOID:699(251900)	mitochondrial myopathy	DOID:7148(180300)	rheumatoid arthritis	0.254039	3	81	1	1
DOID:1838(309400)	Menkes disease	DOID:6419(187500)	tetralogy of Fallot	0.25401	1	2	0	1
DOID:3132(176100)	porphyria cutanea tarda	DOID:11983(176270)	Prader-Willi syndrome	0.253997	3	1	0	1
DOID:2377(126200)	multiple sclerosis	DOID:9255(600274)	frontotemporal dementia	0.253972	20	4	0	1
DOID:718(205700)	autoimmune hemolytic anemia	DOID:13381(170900)	pernicious anemia	0.253886	8	3	0	1
DOID:2738(264800)	pseudoxanthoma elasticum	DOID:769(256700)	neuroblastoma	0.253719	2	38	0	1
DOID:2452(188050)	thrombophilia	DOID:13375(187360)	temporal arteritis	0.253591	6	6	0	1
DOID:699(251900)	mitochondrial myopathy	DOID:13269(121300)	hereditary coproporphyria	0.253567	3	2	0	1
DOID:14323(154700)	Marfan syndrome	DOID:5688(277700)	Werner syndrome	0.253536	3	1	0	1
DOID:5419(181500)	schizophrenia	DOID:11983(176270)	Prader-Willi syndrome	0.253463	90	1	0	1
DOID:2377(126200)	multiple sclerosis	DOID:2987(249100)	familial Mediterranean fever	0.253459	20	4	1	0.50868
DOID:1123(106300)	spondyloarthropathy	DOID:3261(147060)	Job's syndrome	0.253422	2	1	0	1
DOID:2106(160800)	Thomsen disease	DOID:6419(187500)	tetralogy of Fallot	0.253419	2	2	0	1
DOID:3762(220110)	cytochrome-c oxidase deficiency	DOID:2987(249100)	familial Mediterranean fever	0.253283	1	4	0	1
DOID:1485(219700)	cystic fibrosis	DOID:7148(180300)	rheumatoid arthritis	0.253275	28	81	1	1
DOID:3455(601367)	cerebrovascular accident	DOID:14221(605552)	metabolic syndrome X	0.25324	53	14	3	0.084387
DOID:9538(254500)	multiple myeloma	DOID:893(277900)	Wilson disease	0.253227	85	10	0	1
DOID:5419(181500)	schizophrenia	DOID:13375(187360)	temporal arteritis	0.253113	90	6	0	1
DOID:3261(147060)	Job's syndrome	DOID:1388(205400)	Tangier disease	0.253107	1	11	0	1
DOID:2377(126200)	multiple sclerosis	DOID:13375(187360)	temporal arteritis	0.253042	20	6	4	8.30208e-06
DOID:2738(264800)	pseudoxanthoma elasticum	DOID:13375(187360)	temporal arteritis	0.253026	2	6	0	1
DOID:12704(208900)	ataxia telangiectasia	DOID:7148(180300)	rheumatoid arthritis	0.252991	1	81	0	1
DOID:3687(540000)	MELAS syndrome	DOID:14250(190685)	Down syndrome	0.252969	1	1	0	1
DOID:13810(143890)	familial hypercholesterolemia	DOID:1612(114480)	breast cancer	0.252884	18	273	1	1
DOID:699(251900)	mitochondrial myopathy	DOID:14501(270200)	Sjogren-Larsson syndrome	0.252674	3	1	0	1
DOID:14323(154700)	Marfan syndrome	DOID:6039(155720)	intraocular melanoma	0.252515	3	1	0	1
DOID:3132(176100)	porphyria cutanea tarda	DOID:1388(205400)	Tangier disease	0.252484	3	11	0	1
DOID:5409(182280)	lung small cell carcinoma	DOID:12132(608710)	Wegener's granulomatosis	0.252281	29	15	4	0.00135258
DOID:10923(603903)	sickle cell anemia	DOID:3261(147060)	Job's syndrome	0.252118	17	1	1	0.215439
DOID:3310(603165)	atopic dermatitis	DOID:13241(109650)	Behcet's disease	0.252066	22	10	3	0.00496728
DOID:12858(143100)	Huntington's disease	DOID:6039(155720)	intraocular melanoma	0.252025	19	1	0	1
DOID:2377(126200)	multiple sclerosis	DOID:13366(184850)	Stiff-Person syndrome	0.251828	20	2	2	0.00595064
DOID:9261(161550)	nasopharynx carcinoma	DOID:13375(187360)	temporal arteritis	0.251738	10	6	0	1
DOID:5327(312530)	retinal detachment	DOID:6039(155720)	intraocular melanoma	0.251708	1	1	0	1
DOID:13810(143890)	familial hypercholesterolemia	DOID:2988(107320)	antiphospholipid syndrome	0.251663	18	7	0	1
DOID:10923(603903)	sickle cell anemia	DOID:13375(187360)	temporal arteritis	0.251595	17	6	3	0.00062013
DOID:9538(254500)	multiple myeloma	DOID:1612(114480)	breast cancer	0.251363	85	273	31	9.4002e-11
DOID:13241(109650)	Behcet's disease	DOID:7148(180300)	rheumatoid arthritis	0.251357	10	81	8	5.22402e-09
DOID:893(277900)	Wilson disease	DOID:13375(187360)	temporal arteritis	0.251352	10	6	0	1
DOID:3389(245000)	Papillon-Lefevre disease	DOID:13810(143890)	familial hypercholesterolemia	0.251053	1	18	0	1
DOID:9538(254500)	multiple myeloma	DOID:2986(161950)	IgA glomerulonephritis	0.251023	85	6	2	0.282755
DOID:14323(154700)	Marfan syndrome	DOID:3762(220110)	cytochrome-c oxidase deficiency	0.250947	3	1	0	1
DOID:8577(266600)	ulcerative colitis	DOID:0050473(203800)	Alstrom syndrome	0.250934	32	2	1	0.446134
DOID:5408(602080)	Paget's disease of bone	DOID:14499(301500)	Fabry disease	0.250334	2	1	0	1
DOID:14323(154700)	Marfan syndrome	DOID:12858(143100)	Huntington's disease	0.250302	3	19	0	1
DOID:384(194200)	Wolff-Parkinson-White syndrome	DOID:14499(301500)	Fabry disease	0.250287	9	1	0	1
DOID:9538(254500)	multiple myeloma	DOID:2987(249100)	familial Mediterranean fever	0.250111	85	4	1	1
DOID:0050605(201100)	acrodermatitis enteropathica	DOID:13724(240400)	scurvy	0.250064	1	1	0	1
DOID:9538(254500)	multiple myeloma	DOID:13241(109650)	Behcet's disease	0.250014	85	10	4	0.00982867
DOID:12704(208900)	ataxia telangiectasia	DOID:13366(184850)	Stiff-Person syndrome	0.249917	1	2	0	1
DOID:2106(160800)	Thomsen disease	DOID:3762(220110)	cytochrome-c oxidase deficiency	0.249911	2	1	0	1
DOID:2377(126200)	multiple sclerosis	DOID:1388(205400)	Tangier disease	0.249855	20	11	0	1
DOID:11459(243200)	pseudotumor cerebri	DOID:4252(203450)	Alexander disease	0.249769	2	1	0	1
DOID:14250(190685)	Down syndrome	DOID:4752(146500)	multiple system atrophy	0.249642	1	4	0	1
DOID:3429(147421)	inclusion body myositis	DOID:11870(172700)	Pick's disease	0.249621	1	1	0	1
DOID:13269(121300)	hereditary coproporphyria	DOID:13099(252350)	Moyamoya disease	0.249532	2	2	0	1
DOID:11983(176270)	Prader-Willi syndrome	DOID:1388(205400)	Tangier disease	0.249531	1	11	0	1
DOID:12169(115430)	carpal tunnel syndrome	DOID:1838(309400)	Menkes disease	0.249381	1	1	0	1
DOID:9255(600274)	frontotemporal dementia	DOID:4252(203450)	Alexander disease	0.24935	4	1	0	1
DOID:12169(115430)	carpal tunnel syndrome	DOID:1811(604335)	reflex sympathetic dystrophy	0.249236	1	13	0	1
DOID:8997(263300)	polycythemia vera	DOID:6039(155720)	intraocular melanoma	0.249176	9	1	0	1
DOID:14501(270200)	Sjogren-Larsson syndrome	DOID:13366(184850)	Stiff-Person syndrome	0.249141	1	2	0	1
DOID:12858(143100)	Huntington's disease	DOID:10923(603903)	sickle cell anemia	0.249045	19	17	0	1
DOID:2988(107320)	antiphospholipid syndrome	DOID:14499(301500)	Fabry disease	0.24898	7	1	0	1
DOID:13241(109650)	Behcet's disease	DOID:0050473(203800)	Alstrom syndrome	0.248929	10	2	0	1
DOID:2987(249100)	familial Mediterranean fever	DOID:2738(264800)	pseudoxanthoma elasticum	0.248861	4	2	0	1
DOID:1858(174800)	McCune Albright Syndrome	DOID:14250(190685)	Down syndrome	0.248658	1	1	0	1
DOID:3762(220110)	cytochrome-c oxidase deficiency	DOID:13366(184850)	Stiff-Person syndrome	0.24858	1	2	0	1
DOID:321(159580)	tropical spastic paraparesis	DOID:1388(205400)	Tangier disease	0.248556	2	11	0	1
DOID:1485(219700)	cystic fibrosis	DOID:13724(240400)	scurvy	0.248468	28	1	0	1
DOID:13810(143890)	familial hypercholesterolemia	DOID:3455(601367)	cerebrovascular accident	0.248405	18	53	4	0.0169014
DOID:2738(264800)	pseudoxanthoma elasticum	DOID:0050429(169600)	Hailey-Hailey disease	0.248342	2	2	0	1
DOID:13809(144250)	familial combined hyperlipidemia	DOID:0050473(203800)	Alstrom syndrome	0.248233	6	2	0	1
DOID:2738(264800)	pseudoxanthoma elasticum	DOID:6419(187500)	tetralogy of Fallot	0.248219	2	2	0	1
DOID:13099(252350)	Moyamoya disease	DOID:2224(187950)	hemorrhagic thrombocythemia	0.248165	2	11	1	0.246071
DOID:2377(126200)	multiple sclerosis	DOID:2986(161950)	IgA glomerulonephritis	0.247972	20	6	3	0.000950336
DOID:14323(154700)	Marfan syndrome	DOID:8577(266600)	ulcerative colitis	0.247911	3	32	0	1
DOID:0050561(606369)	Lennox-Gastaut syndrome	DOID:14250(190685)	Down syndrome	0.2477	3	1	0	1
DOID:12704(208900)	ataxia telangiectasia	DOID:11119(137580)	Gilles de la Tourette syndrome	0.247683	1	17	0	1
DOID:13641(177650)	exfoliation syndrome	DOID:13241(109650)	Behcet's disease	0.247652	4	10	0	1
DOID:2377(126200)	multiple sclerosis	DOID:6039(155720)	intraocular melanoma	0.247515	20	1	0	1
DOID:11054(109800)	urinary bladder cancer	DOID:1612(114480)	breast cancer	0.247168	51	273	20	3.31455e-07
DOID:9538(254500)	multiple myeloma	DOID:2224(187950)	hemorrhagic thrombocythemia	0.247132	85	11	2	0.574
DOID:1858(174800)	McCune Albright Syndrome	DOID:13375(187360)	temporal arteritis	0.247039	1	6	0	1
DOID:1858(174800)	McCune Albright Syndrome	DOID:3261(147060)	Job's syndrome	0.247037	1	1	0	1
DOID:14501(270200)	Sjogren-Larsson syndrome	DOID:2988(107320)	antiphospholipid syndrome	0.247027	1	7	0	1
DOID:14323(154700)	Marfan syndrome	DOID:11984(192600)	hypertrophic cardiomyopathy	0.246936	3	21	1	0.440992
DOID:699(251900)	mitochondrial myopathy	DOID:12858(143100)	Huntington's disease	0.246867	3	19	0	1
DOID:8924(188030)	autoimmune thrombocytopenic purpura	DOID:9074(152700)	systemic lupus erythematosus	0.246839	10	29	3	0.00962913
DOID:14501(270200)	Sjogren-Larsson syndrome	DOID:4252(203450)	Alexander disease	0.246592	1	1	0	1
DOID:1485(219700)	cystic fibrosis	DOID:6419(187500)	tetralogy of Fallot	0.246581	28	2	0	1
DOID:6419(187500)	tetralogy of Fallot	DOID:3261(147060)	Job's syndrome	0.246546	2	1	0	1
DOID:14501(270200)	Sjogren-Larsson syndrome	DOID:529(606798)	blepharospasm	0.246187	1	2	0	1
DOID:2988(107320)	antiphospholipid syndrome	DOID:2224(187950)	hemorrhagic thrombocythemia	0.246132	7	11	1	0.497353
DOID:3302(215400)	chordoma	DOID:14250(190685)	Down syndrome	0.246104	1	1	0	1
DOID:12704(208900)	ataxia telangiectasia	DOID:13375(187360)	temporal arteritis	0.246061	1	6	0	1
DOID:5688(277700)	Werner syndrome	DOID:0050458(607785)	juvenile myelomonocytic leukemia	0.246	1	1	0	1
DOID:13099(252350)	Moyamoya disease	DOID:2738(264800)	pseudoxanthoma elasticum	0.245803	2	2	0	1
DOID:2987(249100)	familial Mediterranean fever	DOID:13724(240400)	scurvy	0.245604	4	1	0	1
DOID:5409(182280)	lung small cell carcinoma	DOID:1485(219700)	cystic fibrosis	0.245458	29	28	0	1
DOID:13724(240400)	scurvy	DOID:14499(301500)	Fabry disease	0.2454	1	1	0	1
DOID:1838(309400)	Menkes disease	DOID:10003(304400)	sensorineural hearing loss	0.245288	1	6	0	1
DOID:10923(603903)	sickle cell anemia	DOID:0050473(203800)	Alstrom syndrome	0.245217	17	2	0	1
DOID:14501(270200)	Sjogren-Larsson syndrome	DOID:1858(174800)	McCune Albright Syndrome	0.245198	1	1	0	1
DOID:0050561(606369)	Lennox-Gastaut syndrome	DOID:3762(220110)	cytochrome-c oxidase deficiency	0.244811	3	1	0	1
DOID:13241(109650)	Behcet's disease	DOID:10923(603903)	sickle cell anemia	0.244795	10	17	1	0.821807
DOID:4752(146500)	multiple system atrophy	DOID:1388(205400)	Tangier disease	0.244766	4	11	0	1
DOID:2987(249100)	familial Mediterranean fever	DOID:0050477(177200)	Liddle syndrome	0.244725	4	1	0	1
DOID:678(601104)	progressive supranuclear palsy	DOID:4252(203450)	Alexander disease	0.244637	1	1	0	1
DOID:13241(109650)	Behcet's disease	DOID:13099(252350)	Moyamoya disease	0.244622	10	2	0	1
DOID:2988(107320)	antiphospholipid syndrome	DOID:7148(180300)	rheumatoid arthritis	0.244258	7	81	3	0.0407371
DOID:3687(540000)	MELAS syndrome	DOID:11870(172700)	Pick's disease	0.244179	1	1	0	1
DOID:1485(219700)	cystic fibrosis	DOID:12236(109720)	primary biliary cirrhosis	0.243955	28	10	1	1
DOID:0050561(606369)	Lennox-Gastaut syndrome	DOID:4252(203450)	Alexander disease	0.243834	3	1	0	1
DOID:529(606798)	blepharospasm	DOID:12217(127750)	Lewy body dementia	0.243793	2	3	0	1
DOID:8577(266600)	ulcerative colitis	DOID:9253(606764)	gastrointestinal stromal tumor	0.243778	32	4	0	1
DOID:437(254200)	myasthenia gravis	DOID:2106(160800)	Thomsen disease	0.243734	18	2	0	1
DOID:2986(161950)	IgA glomerulonephritis	DOID:13724(240400)	scurvy	0.243718	6	1	0	1
DOID:5409(182280)	lung small cell carcinoma	DOID:8577(266600)	ulcerative colitis	0.243664	29	32	1	1
DOID:12894(270150)	Sjogren's syndrome	DOID:3261(147060)	Job's syndrome	0.243631	10	1	0	1
DOID:5408(602080)	Paget's disease of bone	DOID:14501(270200)	Sjogren-Larsson syndrome	0.243448	2	1	0	1
DOID:9074(152700)	systemic lupus erythematosus	DOID:0050473(203800)	Alstrom syndrome	0.243434	29	2	0	1
DOID:2377(126200)	multiple sclerosis	DOID:5688(277700)	Werner syndrome	0.243382	20	1	0	1
DOID:1612(114480)	breast cancer	DOID:9074(152700)	systemic lupus erythematosus	0.243118	273	29	10	0.00666832
DOID:3762(220110)	cytochrome-c oxidase deficiency	DOID:3429(147421)	inclusion body myositis	0.243036	1	1	0	1
DOID:2377(126200)	multiple sclerosis	DOID:1123(106300)	spondyloarthropathy	0.242944	20	2	0	1
DOID:0050561(606369)	Lennox-Gastaut syndrome	DOID:1838(309400)	Menkes disease	0.242878	3	1	0	1
DOID:12387(304800)	nephrogenic diabetes insipidus	DOID:14499(301500)	Fabry disease	0.242865	12	1	0	1
DOID:12731(606177)	pars planitis	DOID:2951(158280)	motion sickness	0.242843	1	4	0	1
DOID:13809(144250)	familial combined hyperlipidemia	DOID:5688(277700)	Werner syndrome	0.24279	6	1	0	1
DOID:5688(277700)	Werner syndrome	DOID:2987(249100)	familial Mediterranean fever	0.242779	1	4	0	1
DOID:13810(143890)	familial hypercholesterolemia	DOID:1858(174800)	McCune Albright Syndrome	0.242739	18	1	0	1
DOID:3310(603165)	atopic dermatitis	DOID:5688(277700)	Werner syndrome	0.24273	22	1	0	1
DOID:13099(252350)	Moyamoya disease	DOID:6255(102200)	growth hormone secreting pituitary adenoma	0.242702	2	2	0	1
DOID:14323(154700)	Marfan syndrome	DOID:13241(109650)	Behcet's disease	0.242661	3	10	0	1
DOID:678(601104)	progressive supranuclear palsy	DOID:1838(309400)	Menkes disease	0.24264	1	1	0	1
DOID:8691(254400)	mycosis fungoides	DOID:8584(113970)	Burkitt's lymphoma	0.242591	9	22	2	0.0978769
DOID:437(254200)	myasthenia gravis	DOID:4252(203450)	Alexander disease	0.24244	18	1	0	1
DOID:893(277900)	Wilson disease	DOID:12236(109720)	primary biliary cirrhosis	0.242392	10	10	1	0.580059
DOID:678(601104)	progressive supranuclear palsy	DOID:4752(146500)	multiple system atrophy	0.242263	1	4	1	0.0873775
DOID:12704(208900)	ataxia telangiectasia	DOID:3687(540000)	MELAS syndrome	0.242236	1	1	0	1
DOID:8691(254400)	mycosis fungoides	DOID:8632(148000)	Kaposi's sarcoma	0.242193	9	8	2	0.0212338
DOID:1949(600803)	cholecystitis	DOID:10923(603903)	sickle cell anemia	0.242072	2	17	0	1
DOID:3132(176100)	porphyria cutanea tarda	DOID:12858(143100)	Huntington's disease	0.241986	3	19	0	1
DOID:2986(161950)	IgA glomerulonephritis	DOID:2224(187950)	hemorrhagic thrombocythemia	0.241966	6	11	0	1
DOID:8924(188030)	autoimmune thrombocytopenic purpura	DOID:13724(240400)	scurvy	0.241819	10	1	0	1
DOID:14323(154700)	Marfan syndrome	DOID:13375(187360)	temporal arteritis	0.241641	3	6	0	1
DOID:0050561(606369)	Lennox-Gastaut syndrome	DOID:678(601104)	progressive supranuclear palsy	0.241635	3	1	0	1
DOID:11634(255900)	myxedema	DOID:13366(184850)	Stiff-Person syndrome	0.241551	2	2	0	1
DOID:13269(121300)	hereditary coproporphyria	DOID:3687(540000)	MELAS syndrome	0.241516	2	1	0	1
DOID:2106(160800)	Thomsen disease	DOID:1838(309400)	Menkes disease	0.241504	2	1	0	1
DOID:12858(143100)	Huntington's disease	DOID:1858(174800)	McCune Albright Syndrome	0.241452	19	1	0	1
DOID:0050605(201100)	acrodermatitis enteropathica	DOID:10923(603903)	sickle cell anemia	0.24142	1	17	0	1
DOID:5419(181500)	schizophrenia	DOID:12169(115430)	carpal tunnel syndrome	0.241407	90	1	0	1
DOID:1858(174800)	McCune Albright Syndrome	DOID:11634(255900)	myxedema	0.241216	1	2	0	1
DOID:8534(109350)	gastroesophageal reflux disease	DOID:3969(188550)	papillary thyroid carcinoma	0.241207	22	1	0	1
DOID:2377(126200)	multiple sclerosis	DOID:14501(270200)	Sjogren-Larsson syndrome	0.241172	20	1	0	1
DOID:893(277900)	Wilson disease	DOID:3969(188550)	papillary thyroid carcinoma	0.241144	10	1	0	1
DOID:1612(114480)	breast cancer	DOID:2738(264800)	pseudoxanthoma elasticum	0.241044	273	2	1	1
DOID:2106(160800)	Thomsen disease	DOID:3687(540000)	MELAS syndrome	0.240881	2	1	0	1
DOID:12387(304800)	nephrogenic diabetes insipidus	DOID:11119(137580)	Gilles de la Tourette syndrome	0.240833	12	17	0	1
DOID:13269(121300)	hereditary coproporphyria	DOID:1388(205400)	Tangier disease	0.240727	2	11	0	1
DOID:13809(144250)	familial combined hyperlipidemia	DOID:13724(240400)	scurvy	0.240653	6	1	0	1
DOID:2106(160800)	Thomsen disease	DOID:11983(176270)	Prader-Willi syndrome	0.240547	2	1	0	1
DOID:13809(144250)	familial combined hyperlipidemia	DOID:8577(266600)	ulcerative colitis	0.240435	6	32	0	1
DOID:1485(219700)	cystic fibrosis	DOID:9266(220100)	cystinuria	0.240173	28	3	0	1
DOID:12704(208900)	ataxia telangiectasia	DOID:4252(203450)	Alexander disease	0.240127	1	1	0	1
DOID:2377(126200)	multiple sclerosis	DOID:11983(176270)	Prader-Willi syndrome	0.239934	20	1	0	1
DOID:3389(245000)	Papillon-Lefevre disease	DOID:8577(266600)	ulcerative colitis	0.239877	1	32	0	1
DOID:5419(181500)	schizophrenia	DOID:10003(304400)	sensorineural hearing loss	0.239874	90	6	1	1
DOID:769(256700)	neuroblastoma	DOID:1388(205400)	Tangier disease	0.239554	38	11	0	1
DOID:5419(181500)	schizophrenia	DOID:8577(266600)	ulcerative colitis	0.239509	90	32	1	1
DOID:2452(188050)	thrombophilia	DOID:10300(179600)	Raynaud disease	0.239434	6	9	0	1
DOID:7148(180300)	rheumatoid arthritis	DOID:13366(184850)	Stiff-Person syndrome	0.239333	81	2	0	1
DOID:12704(208900)	ataxia telangiectasia	DOID:3969(188550)	papillary thyroid carcinoma	0.239262	1	1	0	1
DOID:11984(192600)	hypertrophic cardiomyopathy	DOID:13809(144250)	familial combined hyperlipidemia	0.239223	21	6	0	1
DOID:8691(254400)	mycosis fungoides	DOID:2224(187950)	hemorrhagic thrombocythemia	0.239108	9	11	0	1
DOID:12169(115430)	carpal tunnel syndrome	DOID:11119(137580)	Gilles de la Tourette syndrome	0.23905	1	17	0	1
DOID:11983(176270)	Prader-Willi syndrome	DOID:4752(146500)	multiple system atrophy	0.239042	1	4	0	1
DOID:0050561(606369)	Lennox-Gastaut syndrome	DOID:10003(304400)	sensorineural hearing loss	0.238854	3	6	1	0.218747
DOID:14323(154700)	Marfan syndrome	DOID:3455(601367)	cerebrovascular accident	0.238836	3	53	1	0.791809
DOID:8691(254400)	mycosis fungoides	DOID:321(159580)	tropical spastic paraparesis	0.23873	9	2	0	1
DOID:9538(254500)	multiple myeloma	DOID:3455(601367)	cerebrovascular accident	0.238507	85	53	1	1
DOID:9255(600274)	frontotemporal dementia	DOID:4752(146500)	multiple system atrophy	0.23844	4	4	0	1
DOID:5419(181500)	schizophrenia	DOID:769(256700)	neuroblastoma	0.238287	90	38	0	1
DOID:3132(176100)	porphyria cutanea tarda	DOID:9074(152700)	systemic lupus erythematosus	0.238244	3	29	0	1
DOID:11054(109800)	urinary bladder cancer	DOID:9266(220100)	cystinuria	0.238182	51	3	0	1
DOID:12132(608710)	Wegener's granulomatosis	DOID:3261(147060)	Job's syndrome	0.238166	15	1	0	1
DOID:5409(182280)	lung small cell carcinoma	DOID:5394(600634)	prolactinoma	0.23816	29	8	0	1
DOID:9074(152700)	systemic lupus erythematosus	DOID:6039(155720)	intraocular melanoma	0.237973	29	1	0	1
DOID:384(194200)	Wolff-Parkinson-White syndrome	DOID:2452(188050)	thrombophilia	0.237916	9	6	0	1
DOID:2377(126200)	multiple sclerosis	DOID:14250(190685)	Down syndrome	0.237752	20	1	0	1
DOID:3302(215400)	chordoma	DOID:4252(203450)	Alexander disease	0.237598	1	1	0	1
DOID:12399(606349)	pathological gambling	DOID:13724(240400)	scurvy	0.237587	1	1	0	1
DOID:12894(270150)	Sjogren's syndrome	DOID:9074(152700)	systemic lupus erythematosus	0.237336	10	29	2	0.154729
DOID:13724(240400)	scurvy	DOID:12241(603902)	beta thalassemia	0.237323	1	3	0	1
DOID:5419(181500)	schizophrenia	DOID:1388(205400)	Tangier disease	0.237322	90	11	0	1
DOID:8632(148000)	Kaposi's sarcoma	DOID:13166(103920)	allergic bronchopulmonary aspergillosis	0.237315	8	1	0	1
DOID:3132(176100)	porphyria cutanea tarda	DOID:1858(174800)	McCune Albright Syndrome	0.237234	3	1	0	1
DOID:8577(266600)	ulcerative colitis	DOID:2452(188050)	thrombophilia	0.237132	32	6	0	1
DOID:5408(602080)	Paget's disease of bone	DOID:11983(176270)	Prader-Willi syndrome	0.237131	2	1	0	1
DOID:769(256700)	neuroblastoma	DOID:11119(137580)	Gilles de la Tourette syndrome	0.237092	38	17	0	1
DOID:3132(176100)	porphyria cutanea tarda	DOID:13375(187360)	temporal arteritis	0.237026	3	6	0	1
DOID:4252(203450)	Alexander disease	DOID:11119(137580)	Gilles de la Tourette syndrome	0.236939	1	17	0	1
DOID:13810(143890)	familial hypercholesterolemia	DOID:4752(146500)	multiple system atrophy	0.236827	18	4	0	1
DOID:893(277900)	Wilson disease	DOID:9266(220100)	cystinuria	0.236766	10	3	1	0.286098
DOID:14323(154700)	Marfan syndrome	DOID:0050429(169600)	Hailey-Hailey disease	0.236699	3	2	0	1
DOID:13269(121300)	hereditary coproporphyria	DOID:8997(263300)	polycythemia vera	0.236646	2	9	0	1
DOID:9074(152700)	systemic lupus erythematosus	DOID:1388(205400)	Tangier disease	0.236645	29	11	0	1
DOID:3762(220110)	cytochrome-c oxidase deficiency	DOID:11119(137580)	Gilles de la Tourette syndrome	0.236564	1	17	0	1
DOID:13366(184850)	Stiff-Person syndrome	DOID:13375(187360)	temporal arteritis	0.236501	2	6	0	1
DOID:2106(160800)	Thomsen disease	DOID:12858(143100)	Huntington's disease	0.236446	2	19	0	1
DOID:3310(603165)	atopic dermatitis	DOID:0050473(203800)	Alstrom syndrome	0.236397	22	2	1	0.360532
DOID:0050605(201100)	acrodermatitis enteropathica	DOID:14250(190685)	Down syndrome	0.236369	1	1	0	1
DOID:11983(176270)	Prader-Willi syndrome	DOID:3687(540000)	MELAS syndrome	0.236257	1	1	0	1
DOID:3389(245000)	Papillon-Lefevre disease	DOID:3310(603165)	atopic dermatitis	0.236203	1	22	0	1
DOID:6255(102200)	growth hormone secreting pituitary adenoma	DOID:769(256700)	neuroblastoma	0.236047	2	38	0	1
DOID:3347(259500)	osteosarcoma	DOID:7148(180300)	rheumatoid arthritis	0.236029	28	81	2	1
DOID:13375(187360)	temporal arteritis	DOID:0050473(203800)	Alstrom syndrome	0.235944	6	2	0	1
DOID:13241(109650)	Behcet's disease	DOID:2738(264800)	pseudoxanthoma elasticum	0.235838	10	2	0	1
DOID:2224(187950)	hemorrhagic thrombocythemia	DOID:14250(190685)	Down syndrome	0.235814	11	1	0	1
DOID:11983(176270)	Prader-Willi syndrome	DOID:3455(601367)	cerebrovascular accident	0.235707	1	53	0	1
DOID:529(606798)	blepharospasm	DOID:1388(205400)	Tangier disease	0.235556	2	11	0	1
DOID:8577(266600)	ulcerative colitis	DOID:14250(190685)	Down syndrome	0.235482	32	1	0	1
DOID:437(254200)	myasthenia gravis	DOID:1123(106300)	spondyloarthropathy	0.235354	18	2	0	1
DOID:2738(264800)	pseudoxanthoma elasticum	DOID:0050605(201100)	acrodermatitis enteropathica	0.235346	2	1	0	1
DOID:3132(176100)	porphyria cutanea tarda	DOID:12241(603902)	beta thalassemia	0.235316	3	3	0	1
DOID:10923(603903)	sickle cell anemia	DOID:6039(155720)	intraocular melanoma	0.235199	17	1	0	1
DOID:5688(277700)	Werner syndrome	DOID:2452(188050)	thrombophilia	0.235188	1	6	0	1
DOID:893(277900)	Wilson disease	DOID:7148(180300)	rheumatoid arthritis	0.235149	10	81	0	1
DOID:3762(220110)	cytochrome-c oxidase deficiency	DOID:12387(304800)	nephrogenic diabetes insipidus	0.235125	1	12	0	1
DOID:3132(176100)	porphyria cutanea tarda	DOID:6039(155720)	intraocular melanoma	0.235116	3	1	0	1
DOID:13269(121300)	hereditary coproporphyria	DOID:13724(240400)	scurvy	0.234915	2	1	0	1
DOID:0050605(201100)	acrodermatitis enteropathica	DOID:13375(187360)	temporal arteritis	0.234882	1	6	0	1
DOID:13099(252350)	Moyamoya disease	DOID:3687(540000)	MELAS syndrome	0.234864	2	1	0	1
DOID:2106(160800)	Thomsen disease	DOID:1485(219700)	cystic fibrosis	0.234733	2	28	0	1
DOID:13810(143890)	familial hypercholesterolemia	DOID:13099(252350)	Moyamoya disease	0.23458	18	2	0	1
DOID:13832(607411)	patent ductus arteriosus	DOID:14250(190685)	Down syndrome	0.234455	3	1	0	1
DOID:1485(219700)	cystic fibrosis	DOID:2738(264800)	pseudoxanthoma elasticum	0.234192	28	2	0	1
DOID:14501(270200)	Sjogren-Larsson syndrome	DOID:6039(155720)	intraocular melanoma	0.234129	1	1	0	1
DOID:2377(126200)	multiple sclerosis	DOID:10923(603903)	sickle cell anemia	0.234061	20	17	3	0.0147981
DOID:1858(174800)	McCune Albright Syndrome	DOID:2987(249100)	familial Mediterranean fever	0.234052	1	4	0	1
DOID:9538(254500)	multiple myeloma	DOID:718(205700)	autoimmune hemolytic anemia	0.23401	85	8	2	0.396045
DOID:14501(270200)	Sjogren-Larsson syndrome	DOID:13724(240400)	scurvy	0.233923	1	1	0	1
DOID:3132(176100)	porphyria cutanea tarda	DOID:0050429(169600)	Hailey-Hailey disease	0.233631	3	2	0	1
DOID:3261(147060)	Job's syndrome	DOID:0050473(203800)	Alstrom syndrome	0.233547	1	2	0	1
DOID:3687(540000)	MELAS syndrome	DOID:13375(187360)	temporal arteritis	0.233424	1	6	0	1
DOID:11983(176270)	Prader-Willi syndrome	DOID:7148(180300)	rheumatoid arthritis	0.233096	1	81	0	1
DOID:13241(109650)	Behcet's disease	DOID:2986(161950)	IgA glomerulonephritis	0.233087	10	6	3	0.000145947
DOID:12387(304800)	nephrogenic diabetes insipidus	DOID:0050605(201100)	acrodermatitis enteropathica	0.232945	12	1	0	1
DOID:1171(144650)	hyperlipoproteinemia type V	DOID:0050477(177200)	Liddle syndrome	0.232864	2	1	0	1
DOID:0050561(606369)	Lennox-Gastaut syndrome	DOID:3302(215400)	chordoma	0.232698	3	1	0	1
DOID:9563(211400)	bronchiectasis	DOID:1485(219700)	cystic fibrosis	0.232685	5	28	1	0.72657
DOID:2377(126200)	multiple sclerosis	DOID:893(277900)	Wilson disease	0.232602	20	10	1	0.922356
DOID:321(159580)	tropical spastic paraparesis	DOID:12842(139393)	Guillain-Barre syndrome	0.232535	2	1	0	1
DOID:11983(176270)	Prader-Willi syndrome	DOID:9266(220100)	cystinuria	0.232389	1	3	0	1
DOID:13810(143890)	familial hypercholesterolemia	DOID:12387(304800)	nephrogenic diabetes insipidus	0.232319	18	12	0	1
DOID:9538(254500)	multiple myeloma	DOID:8924(188030)	autoimmune thrombocytopenic purpura	0.232092	85	10	4	0.00982867
DOID:13810(143890)	familial hypercholesterolemia	DOID:3261(147060)	Job's syndrome	0.232074	18	1	0	1
DOID:2106(160800)	Thomsen disease	DOID:14323(154700)	Marfan syndrome	0.231953	2	3	0	1
DOID:5688(277700)	Werner syndrome	DOID:0050605(201100)	acrodermatitis enteropathica	0.231871	1	1	0	1
DOID:2106(160800)	Thomsen disease	DOID:14250(190685)	Down syndrome	0.231701	2	1	0	1
DOID:5688(277700)	Werner syndrome	DOID:8584(113970)	Burkitt's lymphoma	0.231518	1	22	0	1
DOID:5408(602080)	Paget's disease of bone	DOID:14323(154700)	Marfan syndrome	0.231513	2	3	0	1
DOID:13810(143890)	familial hypercholesterolemia	DOID:9266(220100)	cystinuria	0.231474	18	3	0	1
DOID:321(159580)	tropical spastic paraparesis	DOID:2224(187950)	hemorrhagic thrombocythemia	0.231396	2	11	0	1
DOID:0050561(606369)	Lennox-Gastaut syndrome	DOID:3261(147060)	Job's syndrome	0.231355	3	1	0	1
DOID:5419(181500)	schizophrenia	DOID:14499(301500)	Fabry disease	0.231247	90	1	0	1
DOID:13724(240400)	scurvy	DOID:13375(187360)	temporal arteritis	0.231197	1	6	0	1
DOID:9538(254500)	multiple myeloma	DOID:9119(601626)	acute myeloid leukemia	0.23102	85	80	19	3.64638e-11
DOID:13810(143890)	familial hypercholesterolemia	DOID:699(251900)	mitochondrial myopathy	0.231019	18	3	0	1
DOID:3389(245000)	Papillon-Lefevre disease	DOID:2987(249100)	familial Mediterranean fever	0.230992	1	4	0	1
DOID:3762(220110)	cytochrome-c oxidase deficiency	DOID:1612(114480)	breast cancer	0.230972	1	273	0	1
DOID:6498(182000)	seborrheic keratosis	DOID:9261(161550)	nasopharynx carcinoma	0.230902	1	10	0	1
DOID:5425(608115)	ovarian hyperstimulation syndrome	DOID:11383(219050)	cryptorchidism	0.230789	5	3	0	1
DOID:3762(220110)	cytochrome-c oxidase deficiency	DOID:13241(109650)	Behcet's disease	0.230787	1	10	0	1
DOID:2377(126200)	multiple sclerosis	DOID:5408(602080)	Paget's disease of bone	0.230774	20	2	0	1
DOID:5419(181500)	schizophrenia	DOID:4252(203450)	Alexander disease	0.23072	90	1	0	1
DOID:1838(309400)	Menkes disease	DOID:9266(220100)	cystinuria	0.230634	1	3	0	1
DOID:1171(144650)	hyperlipoproteinemia type V	DOID:7148(180300)	rheumatoid arthritis	0.230623	2	81	0	1
DOID:5419(181500)	schizophrenia	DOID:3455(601367)	cerebrovascular accident	0.230496	90	53	3	1
DOID:3347(259500)	osteosarcoma	DOID:14501(270200)	Sjogren-Larsson syndrome	0.230487	28	1	0	1
DOID:2987(249100)	familial Mediterranean fever	DOID:0050429(169600)	Hailey-Hailey disease	0.230395	4	2	1	0.13552
DOID:3762(220110)	cytochrome-c oxidase deficiency	DOID:3455(601367)	cerebrovascular accident	0.23036	1	53	0	1
DOID:4752(146500)	multiple system atrophy	DOID:0050473(203800)	Alstrom syndrome	0.230304	4	2	0	1
DOID:12132(608710)	Wegener's granulomatosis	DOID:8577(266600)	ulcerative colitis	0.23026	15	32	5	6.5479e-05
DOID:12858(143100)	Huntington's disease	DOID:0050473(203800)	Alstrom syndrome	0.230086	19	2	0	1
DOID:0050605(201100)	acrodermatitis enteropathica	DOID:12241(603902)	beta thalassemia	0.230014	1	3	0	1
DOID:8924(188030)	autoimmune thrombocytopenic purpura	DOID:2452(188050)	thrombophilia	0.230007	10	6	0	1
DOID:2377(126200)	multiple sclerosis	DOID:4752(146500)	multiple system atrophy	0.229927	20	4	1	0.50868
DOID:3132(176100)	porphyria cutanea tarda	DOID:2738(264800)	pseudoxanthoma elasticum	0.229774	3	2	0	1
DOID:3261(147060)	Job's syndrome	DOID:14250(190685)	Down syndrome	0.229745	1	1	0	1
DOID:5419(181500)	schizophrenia	DOID:3261(147060)	Job's syndrome	0.22972	90	1	0	1
DOID:1485(219700)	cystic fibrosis	DOID:11119(137580)	Gilles de la Tourette syndrome	0.229718	28	17	0	1
DOID:14250(190685)	Down syndrome	DOID:11634(255900)	myxedema	0.229639	1	2	0	1
DOID:2377(126200)	multiple sclerosis	DOID:1485(219700)	cystic fibrosis	0.22963	20	28	0	1
DOID:11984(192600)	hypertrophic cardiomyopathy	DOID:4752(146500)	multiple system atrophy	0.229574	21	4	0	1
DOID:3429(147421)	inclusion body myositis	DOID:12217(127750)	Lewy body dementia	0.229565	1	3	0	1
DOID:1838(309400)	Menkes disease	DOID:4252(203450)	Alexander disease	0.229532	1	1	0	1
DOID:13724(240400)	scurvy	DOID:14221(605552)	metabolic syndrome X	0.229489	1	14	0	1
DOID:5409(182280)	lung small cell carcinoma	DOID:12858(143100)	Huntington's disease	0.229426	29	19	0	1
DOID:12399(606349)	pathological gambling	DOID:3302(215400)	chordoma	0.229399	1	1	0	1
DOID:3687(540000)	MELAS syndrome	DOID:0050473(203800)	Alstrom syndrome	0.229388	1	2	0	1
DOID:11983(176270)	Prader-Willi syndrome	DOID:6419(187500)	tetralogy of Fallot	0.229331	1	2	0	1
DOID:3455(601367)	cerebrovascular accident	DOID:14250(190685)	Down syndrome	0.229242	53	1	0	1
DOID:11984(192600)	hypertrophic cardiomyopathy	DOID:13375(187360)	temporal arteritis	0.22921	21	6	0	1
DOID:5408(602080)	Paget's disease of bone	DOID:9074(152700)	systemic lupus erythematosus	0.229188	2	29	0	1
DOID:0050605(201100)	acrodermatitis enteropathica	DOID:3261(147060)	Job's syndrome	0.229165	1	1	0	1
DOID:3302(215400)	chordoma	DOID:10003(304400)	sensorineural hearing loss	0.229017	1	6	0	1
DOID:3132(176100)	porphyria cutanea tarda	DOID:3969(188550)	papillary thyroid carcinoma	0.228967	3	1	0	1
DOID:13241(109650)	Behcet's disease	DOID:6039(155720)	intraocular melanoma	0.228947	10	1	0	1
DOID:13269(121300)	hereditary coproporphyria	DOID:321(159580)	tropical spastic paraparesis	0.228885	2	2	0	1
DOID:13099(252350)	Moyamoya disease	DOID:9074(152700)	systemic lupus erythematosus	0.228727	2	29	1	0.419388
DOID:3762(220110)	cytochrome-c oxidase deficiency	DOID:2738(264800)	pseudoxanthoma elasticum	0.228618	1	2	0	1
DOID:3371(215300)	chondrosarcoma	DOID:6498(182000)	seborrheic keratosis	0.228614	1	1	0	1
DOID:321(159580)	tropical spastic paraparesis	DOID:13366(184850)	Stiff-Person syndrome	0.22853	2	2	0	1
DOID:1612(114480)	breast cancer	DOID:5394(600634)	prolactinoma	0.228502	273	8	1	1
DOID:9538(254500)	multiple myeloma	DOID:2452(188050)	thrombophilia	0.228491	85	6	0	1
DOID:3310(603165)	atopic dermatitis	DOID:0050429(169600)	Hailey-Hailey disease	0.228469	22	2	0	1
DOID:3429(147421)	inclusion body myositis	DOID:3687(540000)	MELAS syndrome	0.228442	1	1	0	1
DOID:12704(208900)	ataxia telangiectasia	DOID:3389(245000)	Papillon-Lefevre disease	0.228382	1	1	0	1
DOID:5409(182280)	lung small cell carcinoma	DOID:10923(603903)	sickle cell anemia	0.228297	29	17	0	1
DOID:2986(161950)	IgA glomerulonephritis	DOID:7148(180300)	rheumatoid arthritis	0.228251	6	81	3	0.0271732

## Sheet: SemFunSim (T1000-PSDs)
DOID_1	Disease_Name_1	DOID_2	Disease_Name_2	Similarity	Number_of_PTCs_of_DOID_1	Number_of_PTCs_of_DOID_2	Number_of_Common_PTCs	Adjusted P-value
DOID:3687	MELAS syndrome	DOID:699	mitochondrial myopathy	0.104152	1	3	0	1
DOID:12132	Wegener's granulomatosis	DOID:13241	Behcet's disease	0.076855	15	10	4	2.69121e-05
DOID:437	myasthenia gravis	DOID:12842	Guillain-Barre syndrome	0.063109	18	1	0	1
DOID:6255	growth hormone secreting pituitary adenoma	DOID:5394	prolactinoma	0.0595817	2	8	2	0.00130243
DOID:8538	reticulosarcoma	DOID:9119	acute myeloid leukemia	0.0553254	21	80	4	0.0873775
DOID:13241	Behcet's disease	DOID:13375	temporal arteritis	0.0511237	10	6	3	0.000145947
DOID:9074	systemic lupus erythematosus	DOID:7148	rheumatoid arthritis	0.0454665	29	81	16	0
DOID:9538	multiple myeloma	DOID:9119	acute myeloid leukemia	0.0317713	85	80	19	3.64638e-11
DOID:9538	multiple myeloma	DOID:8538	reticulosarcoma	0.030679	85	21	9	4.80966e-07
DOID:11054	urinary bladder cancer	DOID:1612	breast cancer	0.0254276	51	273	20	3.31455e-07
DOID:674	cleft palate	DOID:13832	patent ductus arteriosus	0.0249592	10	3	0	1
DOID:12132	Wegener's granulomatosis	DOID:13375	temporal arteritis	0.0233525	15	6	4	2.85635e-06
DOID:3347	osteosarcoma	DOID:8632	Kaposi's sarcoma	0.0215929	28	8	2	0.111759
DOID:13810	familial hypercholesterolemia	DOID:13809	familial combined hyperlipidemia	0.0201697	18	6	5	2.02578e-08
DOID:1612	breast cancer	DOID:9119	acute myeloid leukemia	0.0174325	273	80	30	1.04639e-10
DOID:13241	Behcet's disease	DOID:9074	systemic lupus erythematosus	0.0156964	10	29	7	4.20849e-10
DOID:8538	reticulosarcoma	DOID:1612	breast cancer	0.0144743	21	273	8	0.0144853
DOID:6364	migraine	DOID:3455	cerebrovascular accident	0.0139983	69	53	7	0.0101003
DOID:2377	multiple sclerosis	DOID:3455	cerebrovascular accident	0.013385	20	53	0	1
DOID:2452	thrombophilia	DOID:9074	systemic lupus erythematosus	0.0131263	6	29	1	0.837337
DOID:3371	chondrosarcoma	DOID:3347	osteosarcoma	0.012874	1	28	1	0.27782
DOID:8924	autoimmune thrombocytopenic purpura	DOID:718	autoimmune hemolytic anemia	0.0120072	10	8	2	0.0250883
DOID:9538	multiple myeloma	DOID:2224	hemorrhagic thrombocythemia	0.0118673	85	11	2	0.574
DOID:9074	systemic lupus erythematosus	DOID:12236	primary biliary cirrhosis	0.0108644	29	10	1	1
DOID:3132	porphyria cutanea tarda	DOID:13269	hereditary coproporphyria	0.00907029	3	2	0	1
DOID:5409	lung small cell carcinoma	DOID:9261	nasopharynx carcinoma	0.00866152	29	10	2	0.154729
DOID:12306	vitiligo	DOID:9074	systemic lupus erythematosus	0.00780795	7	29	1	0.934812
DOID:9538	multiple myeloma	DOID:1612	breast cancer	0.00755069	85	273	31	9.4002e-11
DOID:11054	urinary bladder cancer	DOID:9119	acute myeloid leukemia	0.00729279	51	80	8	0.00325836
DOID:11054	urinary bladder cancer	DOID:8538	reticulosarcoma	0.00724521	51	21	0	1
DOID:12894	Sjogren's syndrome	DOID:9074	systemic lupus erythematosus	0.00700624	10	29	2	0.154729
DOID:13241	Behcet's disease	DOID:3455	cerebrovascular accident	0.00582436	10	53	0	1
DOID:1612	breast cancer	DOID:769	neuroblastoma	0.00545736	273	38	16	4.28157e-06
DOID:3762	cytochrome-c oxidase deficiency	DOID:699	mitochondrial myopathy	0.00535296	1	3	0	1
DOID:8577	ulcerative colitis	DOID:12236	primary biliary cirrhosis	0.00529054	32	10	0	1
DOID:12132	Wegener's granulomatosis	DOID:9074	systemic lupus erythematosus	0.00493098	15	29	8	1.63647e-10
DOID:1485	cystic fibrosis	DOID:10923	sickle cell anemia	0.00420714	28	17	1	1
DOID:1123	spondyloarthropathy	DOID:7148	rheumatoid arthritis	0.00405252	2	81	1	0.800774
DOID:437	myasthenia gravis	DOID:9074	systemic lupus erythematosus	0.0038825	18	29	6	2.80806e-06
DOID:9538	multiple myeloma	DOID:11054	urinary bladder cancer	0.00382668	85	51	10	0.000106994
DOID:5409	lung small cell carcinoma	DOID:1612	breast cancer	0.00375609	29	273	14	4.45476e-06
DOID:2377	multiple sclerosis	DOID:7148	rheumatoid arthritis	0.00357797	20	81	4	0.0785267
DOID:3371	chondrosarcoma	DOID:8632	Kaposi's sarcoma	0.003533	1	8	0	1
DOID:13241	Behcet's disease	DOID:12236	primary biliary cirrhosis	0.00339969	10	10	0	1
DOID:10923	sickle cell anemia	DOID:12241	beta thalassemia	0.00328603	17	3	2	0.0106495
DOID:1485	cystic fibrosis	DOID:14250	Down syndrome	0.00323781	28	1	0	1
DOID:2987	familial Mediterranean fever	DOID:9074	systemic lupus erythematosus	0.00318681	4	29	2	0.0410828
DOID:5419	schizophrenia	DOID:1612	breast cancer	0.0031129	90	273	1	1
DOID:1612	breast cancer	DOID:7148	rheumatoid arthritis	0.00309513	273	81	17	0.0156621
DOID:6364	migraine	DOID:2377	multiple sclerosis	0.00307635	69	20	0	1
DOID:13832	patent ductus arteriosus	DOID:6419	tetralogy of Fallot	0.00297792	3	2	0	1
DOID:3455	cerebrovascular accident	DOID:7148	rheumatoid arthritis	0.00294141	53	81	5	0.259079
DOID:8924	autoimmune thrombocytopenic purpura	DOID:9074	systemic lupus erythematosus	0.00272418	10	29	3	0.00962913
DOID:13241	Behcet's disease	DOID:12894	Sjogren's syndrome	0.00269022	10	10	1	0.580059
DOID:2377	multiple sclerosis	DOID:9074	systemic lupus erythematosus	0.002659	20	29	4	0.0035971
DOID:1612	breast cancer	DOID:9261	nasopharynx carcinoma	0.00255127	273	10	7	0.000526655
DOID:13241	Behcet's disease	DOID:2452	thrombophilia	0.00250214	10	6	0	1
DOID:3347	osteosarcoma	DOID:1612	breast cancer	0.00244733	28	273	17	1.97242e-09
DOID:12306	vitiligo	DOID:13241	Behcet's disease	0.00243993	7	10	1	0.471473
DOID:11054	urinary bladder cancer	DOID:769	neuroblastoma	0.00237199	51	38	5	0.0234882
DOID:10923	sickle cell anemia	DOID:14250	Down syndrome	0.00235174	17	1	0	1
DOID:769	neuroblastoma	DOID:6039	intraocular melanoma	0.00232317	38	1	1	0.332315
DOID:678	progressive supranuclear palsy	DOID:11119	Gilles de la Tourette syndrome	0.00230565	1	17	0	1
DOID:2377	multiple sclerosis	DOID:1612	breast cancer	0.00216549	20	273	3	1
DOID:9074	systemic lupus erythematosus	DOID:3455	cerebrovascular accident	0.00209902	29	53	0	1
DOID:1612	breast cancer	DOID:3455	cerebrovascular accident	0.00205881	273	53	7	1
DOID:769	neuroblastoma	DOID:9119	acute myeloid leukemia	0.00203703	38	80	9	5.23414e-05
DOID:5409	lung small cell carcinoma	DOID:11054	urinary bladder cancer	0.00202765	29	51	5	0.00836225
DOID:1485	cystic fibrosis	DOID:12241	beta thalassemia	0.00199867	28	3	0	1
DOID:1612	breast cancer	DOID:9074	systemic lupus erythematosus	0.00195898	273	29	10	0.00666832
DOID:1612	breast cancer	DOID:14221	metabolic syndrome X	0.00188722	273	14	3	1
DOID:8577	ulcerative colitis	DOID:7148	rheumatoid arthritis	0.00184586	32	81	9	1.3986e-05
DOID:12132	Wegener's granulomatosis	DOID:3455	cerebrovascular accident	0.00183974	15	53	0	1
DOID:13241	Behcet's disease	DOID:2987	familial Mediterranean fever	0.00175001	10	4	2	0.00777153
DOID:12306	vitiligo	DOID:12236	primary biliary cirrhosis	0.00174129	7	10	0	1
DOID:8538	reticulosarcoma	DOID:769	neuroblastoma	0.00173953	21	38	3	0.100281
DOID:2988	antiphospholipid syndrome	DOID:9074	systemic lupus erythematosus	0.0017337	7	29	3	0.00375058
DOID:12894	Sjogren's syndrome	DOID:12236	primary biliary cirrhosis	0.00173333	10	10	1	0.580059
DOID:8584	Burkitt's lymphoma	DOID:9119	acute myeloid leukemia	0.0016955	22	80	8	8.93405e-06
DOID:2452	thrombophilia	DOID:12236	primary biliary cirrhosis	0.00165128	6	10	0	1
DOID:674	cleft palate	DOID:1612	breast cancer	0.00159736	10	273	2	1
DOID:2452	thrombophilia	DOID:7148	rheumatoid arthritis	0.00154065	6	81	1	1
DOID:437	myasthenia gravis	DOID:13241	Behcet's disease	0.00147953	18	10	5	5.2983e-07
DOID:437	myasthenia gravis	DOID:7148	rheumatoid arthritis	0.00147114	18	81	5	0.00702835
DOID:3455	cerebrovascular accident	DOID:11119	Gilles de la Tourette syndrome	0.00146995	53	17	1	1
DOID:5409	lung small cell carcinoma	DOID:9119	acute myeloid leukemia	0.00143752	29	80	7	0.000789046
DOID:2452	thrombophilia	DOID:3455	cerebrovascular accident	0.00142278	6	53	2	0.169761
DOID:12306	vitiligo	DOID:12894	Sjogren's syndrome	0.00138522	7	10	0	1
DOID:11054	urinary bladder cancer	DOID:9261	nasopharynx carcinoma	0.00136514	51	10	2	0.288391
DOID:2377	multiple sclerosis	DOID:8577	ulcerative colitis	0.0013628	20	32	4	0.00496126
DOID:5409	lung small cell carcinoma	DOID:8538	reticulosarcoma	0.00134029	29	21	5	0.000203024
DOID:8577	ulcerative colitis	DOID:9074	systemic lupus erythematosus	0.00132646	32	29	6	7.25182e-05
DOID:4252	Alexander disease	DOID:12217	Lewy body dementia	0.00126421	1	3	0	1
DOID:11054	urinary bladder cancer	DOID:3347	osteosarcoma	0.00126353	51	28	4	0.0574361
DOID:437	myasthenia gravis	DOID:12236	primary biliary cirrhosis	0.00125473	18	10	0	1
DOID:12306	vitiligo	DOID:2452	thrombophilia	0.00122712	7	6	0	1
DOID:5419	schizophrenia	DOID:7148	rheumatoid arthritis	0.00121922	90	81	1	1
DOID:11054	urinary bladder cancer	DOID:7148	rheumatoid arthritis	0.001198	51	81	5	0.239027
DOID:8538	reticulosarcoma	DOID:8584	Burkitt's lymphoma	0.00119592	21	22	7	2.42762e-08
DOID:2377	multiple sclerosis	DOID:12858	Huntington's disease	0.00117793	20	19	1	1
DOID:8577	ulcerative colitis	DOID:3455	cerebrovascular accident	0.00117642	32	53	1	1
DOID:1612	breast cancer	DOID:2452	thrombophilia	0.00117436	273	6	1	1
DOID:13099	Moyamoya disease	DOID:3455	cerebrovascular accident	0.00117363	2	53	0	1
DOID:3455	cerebrovascular accident	DOID:12217	Lewy body dementia	0.0011501	53	3	0	1
DOID:13241	Behcet's disease	DOID:8924	autoimmune thrombocytopenic purpura	0.00114729	10	10	2	0.035601
DOID:12132	Wegener's granulomatosis	DOID:12236	primary biliary cirrhosis	0.00113054	15	10	1	0.759028
DOID:5419	schizophrenia	DOID:11054	urinary bladder cancer	0.00112645	90	51	0	1
DOID:6364	migraine	DOID:11119	Gilles de la Tourette syndrome	0.00110583	69	17	1	1
DOID:2377	multiple sclerosis	DOID:2452	thrombophilia	0.00110364	20	6	0	1
DOID:9538	multiple myeloma	DOID:769	neuroblastoma	0.00109668	85	38	13	2.88612e-09
DOID:9261	nasopharynx carcinoma	DOID:9119	acute myeloid leukemia	0.00108967	10	80	3	0.0918586
DOID:12241	beta thalassemia	DOID:14250	Down syndrome	0.0010856	3	1	0	1
DOID:3455	cerebrovascular accident	DOID:13375	temporal arteritis	0.00107057	53	6	0	1
DOID:11984	hypertrophic cardiomyopathy	DOID:3455	cerebrovascular accident	0.001063	21	53	4	0.0275021
DOID:674	cleft palate	DOID:12270	coloboma	0.00104026	10	1	0	1
DOID:12132	Wegener's granulomatosis	DOID:12894	Sjogren's syndrome	0.00103231	15	10	2	0.0668046
DOID:9119	acute myeloid leukemia	DOID:7148	rheumatoid arthritis	0.00102501	80	81	8	0.0433798
DOID:8538	reticulosarcoma	DOID:9261	nasopharynx carcinoma	0.00101533	21	10	0	1
DOID:12306	vitiligo	DOID:12132	Wegener's granulomatosis	0.00100052	7	15	0	1
DOID:1612	breast cancer	DOID:8577	ulcerative colitis	0.000991695	273	32	8	0.141709
DOID:5419	schizophrenia	DOID:2377	multiple sclerosis	0.000981785	90	20	0	1
DOID:2377	multiple sclerosis	DOID:11054	urinary bladder cancer	0.00095127	20	51	1	1
DOID:674	cleft palate	DOID:11383	cryptorchidism	0.000944319	10	3	0	1
DOID:13810	familial hypercholesterolemia	DOID:1388	Tangier disease	0.000937844	18	11	7	3.37e-11
DOID:9538	multiple myeloma	DOID:5409	lung small cell carcinoma	0.000937261	85	29	11	3.34556e-08
DOID:7148	rheumatoid arthritis	DOID:14221	metabolic syndrome X	0.000916737	81	14	0	1
DOID:9538	multiple myeloma	DOID:8584	Burkitt's lymphoma	0.000915124	85	22	11	1.26223e-09
DOID:437	myasthenia gravis	DOID:12306	vitiligo	0.000910637	18	7	1	0.675112
DOID:5419	schizophrenia	DOID:3455	cerebrovascular accident	0.000902106	90	53	3	1
DOID:5419	schizophrenia	DOID:14221	metabolic syndrome X	0.000894883	90	14	0	1
DOID:3347	osteosarcoma	DOID:9119	acute myeloid leukemia	0.000893332	28	80	4	0.171863
DOID:8538	reticulosarcoma	DOID:7148	rheumatoid arthritis	0.000879478	21	81	2	1
DOID:437	myasthenia gravis	DOID:12894	Sjogren's syndrome	0.000878268	18	10	1	0.857746
DOID:3347	osteosarcoma	DOID:8538	reticulosarcoma	0.000873975	28	21	5	0.000173996
DOID:2224	hemorrhagic thrombocythemia	DOID:9119	acute myeloid leukemia	0.000857023	11	80	2	0.533837
DOID:11054	urinary bladder cancer	DOID:3455	cerebrovascular accident	0.000852831	51	53	1	1
DOID:437	myasthenia gravis	DOID:12132	Wegener's granulomatosis	0.000823856	18	15	5	4.46862e-06
DOID:11054	urinary bladder cancer	DOID:9074	systemic lupus erythematosus	0.000816262	51	29	2	1
DOID:5419	schizophrenia	DOID:9074	systemic lupus erythematosus	0.000810884	90	29	0	1
DOID:2987	familial Mediterranean fever	DOID:12236	primary biliary cirrhosis	0.000809905	4	10	1	0.33856
DOID:11054	urinary bladder cancer	DOID:14221	metabolic syndrome X	0.000799664	51	14	0	1
DOID:5419	schizophrenia	DOID:9119	acute myeloid leukemia	0.000796235	90	80	1	1
DOID:3310	atopic dermatitis	DOID:7148	rheumatoid arthritis	0.000792915	22	81	4	0.102187
DOID:3455	cerebrovascular accident	DOID:14221	metabolic syndrome X	0.000788191	53	14	3	0.084387
DOID:12132	Wegener's granulomatosis	DOID:2452	thrombophilia	0.000784363	15	6	0	1
DOID:9538	multiple myeloma	DOID:0050458	juvenile myelomonocytic leukemia	0.000782856	85	1	1	0.528055
DOID:12894	Sjogren's syndrome	DOID:2452	thrombophilia	0.000782778	10	6	0	1
DOID:3455	cerebrovascular accident	DOID:799	varicose veins	0.000771711	53	1	0	1
DOID:9538	multiple myeloma	DOID:9261	nasopharynx carcinoma	0.000761262	85	10	3	0.103281
DOID:2377	multiple sclerosis	DOID:9119	acute myeloid leukemia	0.000751497	20	80	4	0.0755787
DOID:3762	cytochrome-c oxidase deficiency	DOID:3687	MELAS syndrome	0.000739602	1	1	0	1
DOID:8538	reticulosarcoma	DOID:2224	hemorrhagic thrombocythemia	0.000739309	21	11	0	1
DOID:8924	autoimmune thrombocytopenic purpura	DOID:12236	primary biliary cirrhosis	0.000724322	10	10	0	1
DOID:5419	schizophrenia	DOID:674	cleft palate	0.000722687	90	10	1	1
DOID:8864	acute monocytic leukemia	DOID:9119	acute myeloid leukemia	0.000718267	7	80	2	0.318267
DOID:12894	Sjogren's syndrome	DOID:8924	autoimmune thrombocytopenic purpura	0.000715523	10	10	0	1
DOID:13241	Behcet's disease	DOID:2988	antiphospholipid syndrome	0.000711397	10	7	2	0.0201741
DOID:1123	spondyloarthropathy	DOID:9074	systemic lupus erythematosus	0.000709011	2	29	1	0.419388
DOID:9074	systemic lupus erythematosus	DOID:9119	acute myeloid leukemia	0.000704721	29	80	6	0.00670222
DOID:12894	Sjogren's syndrome	DOID:2987	familial Mediterranean fever	0.000702629	10	4	1	0.33856
DOID:2377	multiple sclerosis	DOID:8538	reticulosarcoma	0.000696462	20	21	0	1
DOID:5419	schizophrenia	DOID:8538	reticulosarcoma	0.000692959	90	21	0	1
DOID:2986	IgA glomerulonephritis	DOID:7148	rheumatoid arthritis	0.00069238	6	81	3	0.0271732
DOID:11054	urinary bladder cancer	DOID:674	cleft palate	0.000686314	51	10	0	1
DOID:12842	Guillain-Barre syndrome	DOID:9074	systemic lupus erythematosus	0.000679928	1	29	0	1
DOID:8577	ulcerative colitis	DOID:2452	thrombophilia	0.000663423	32	6	0	1
DOID:674	cleft palate	DOID:7148	rheumatoid arthritis	0.000663368	10	81	1	1
DOID:3455	cerebrovascular accident	DOID:9119	acute myeloid leukemia	0.00065699	53	80	2	1
DOID:8538	reticulosarcoma	DOID:9074	systemic lupus erythematosus	0.000653012	21	29	3	0.0562692
DOID:12132	Wegener's granulomatosis	DOID:2987	familial Mediterranean fever	0.00065218	15	4	2	0.0147981
DOID:12306	vitiligo	DOID:8924	autoimmune thrombocytopenic purpura	0.00063363	7	10	0	1
DOID:5409	lung small cell carcinoma	DOID:769	neuroblastoma	0.000630397	29	38	11	7.57092e-12
DOID:9538	multiple myeloma	DOID:3347	osteosarcoma	0.000628461	85	28	10	4.24958e-07
DOID:8534	gastroesophageal reflux disease	DOID:8577	ulcerative colitis	0.000624079	22	32	0	1
DOID:3347	osteosarcoma	DOID:3302	chordoma	0.000623872	28	1	1	0.27782
DOID:2377	multiple sclerosis	DOID:14221	metabolic syndrome X	0.000623448	20	14	0	1
DOID:8538	reticulosarcoma	DOID:3455	cerebrovascular accident	0.000617614	21	53	0	1
DOID:893	Wilson disease	DOID:1838	Menkes disease	0.000608947	10	1	1	0.154729
DOID:9074	systemic lupus erythematosus	DOID:14221	metabolic syndrome X	0.000604805	29	14	1	1
DOID:6364	migraine	DOID:12217	Lewy body dementia	0.000595896	69	3	0	1
DOID:6364	migraine	DOID:7148	rheumatoid arthritis	0.000578178	69	81	5	0.47687
DOID:3455	cerebrovascular accident	DOID:10003	sensorineural hearing loss	0.000577161	53	6	0	1
DOID:2986	IgA glomerulonephritis	DOID:3455	cerebrovascular accident	0.000575055	6	53	1	1
DOID:9119	acute myeloid leukemia	DOID:14221	metabolic syndrome X	0.000570236	80	14	0	1
DOID:2377	multiple sclerosis	DOID:3310	atopic dermatitis	0.000569997	20	22	1	1
DOID:12132	Wegener's granulomatosis	DOID:8924	autoimmune thrombocytopenic purpura	0.000565908	15	10	3	0.00188826
DOID:13809	familial combined hyperlipidemia	DOID:1388	Tangier disease	0.000563913	6	11	5	1.54269e-09
DOID:12306	vitiligo	DOID:2987	familial Mediterranean fever	0.000559451	7	4	0	1
DOID:2986	IgA glomerulonephritis	DOID:9074	systemic lupus erythematosus	0.000554256	6	29	3	0.00242246
DOID:3310	atopic dermatitis	DOID:9074	systemic lupus erythematosus	0.000554062	22	29	4	0.00496095
DOID:5419	schizophrenia	DOID:2452	thrombophilia	0.000553281	90	6	0	1
DOID:8538	reticulosarcoma	DOID:14221	metabolic syndrome X	0.000547987	21	14	0	1
DOID:437	myasthenia gravis	DOID:2452	thrombophilia	0.000545841	18	6	0	1
DOID:437	myasthenia gravis	DOID:3429	inclusion body myositis	0.000541393	18	1	1	0.218747
DOID:1612	breast cancer	DOID:3969	papillary thyroid carcinoma	0.000540662	273	1	0	1
DOID:2377	multiple sclerosis	DOID:4752	multiple system atrophy	0.000534243	20	4	1	0.50868
DOID:12858	Huntington's disease	DOID:3455	cerebrovascular accident	0.000533302	19	53	0	1
DOID:1612	breast cancer	DOID:9253	gastrointestinal stromal tumor	0.000530662	273	4	3	0.113832
DOID:437	myasthenia gravis	DOID:8924	autoimmune thrombocytopenic purpura	0.000530564	18	10	2	0.0869908
DOID:13241	Behcet's disease	DOID:7148	rheumatoid arthritis	0.000529109	10	81	8	5.22402e-09
DOID:674	cleft palate	DOID:3455	cerebrovascular accident	0.000517564	10	53	2	0.304535
DOID:674	cleft palate	DOID:6419	tetralogy of Fallot	0.000516257	10	2	0	1
DOID:2988	antiphospholipid syndrome	DOID:12236	primary biliary cirrhosis	0.000504338	7	10	0	1
DOID:8632	Kaposi's sarcoma	DOID:1612	breast cancer	0.00050141	8	273	3	0.464774
DOID:9538	multiple myeloma	DOID:7148	rheumatoid arthritis	0.00050123	85	81	13	2.30141e-05
DOID:2377	multiple sclerosis	DOID:2986	IgA glomerulonephritis	0.000499386	20	6	3	0.000950336
DOID:2987	familial Mediterranean fever	DOID:2452	thrombophilia	0.000495973	4	6	0	1
DOID:11054	urinary bladder cancer	DOID:2452	thrombophilia	0.000490318	51	6	1	1
DOID:2452	thrombophilia	DOID:14221	metabolic syndrome X	0.000486893	6	14	0	1
DOID:3310	atopic dermatitis	DOID:3455	cerebrovascular accident	0.00048504	22	53	0	1
DOID:2377	multiple sclerosis	DOID:674	cleft palate	0.000483824	20	10	1	0.922356
DOID:8997	polycythemia vera	DOID:2452	thrombophilia	0.000478663	9	6	1	0.40312
DOID:11054	urinary bladder cancer	DOID:8577	ulcerative colitis	0.000472844	51	32	0	1
DOID:674	cleft palate	DOID:14221	metabolic syndrome X	0.000465897	10	14	1	0.72657
DOID:13810	familial hypercholesterolemia	DOID:14221	metabolic syndrome X	0.000465808	18	14	3	0.00715335
DOID:437	myasthenia gravis	DOID:2987	familial Mediterranean fever	0.000464969	18	4	1	0.47687
DOID:2377	multiple sclerosis	DOID:10003	sensorineural hearing loss	0.000456686	20	6	2	0.0464571
DOID:674	cleft palate	DOID:9119	acute myeloid leukemia	0.000454994	10	80	1	1
DOID:6364	migraine	DOID:9074	systemic lupus erythematosus	0.000450052	69	29	4	0.13552
DOID:2988	antiphospholipid syndrome	DOID:2452	thrombophilia	0.000448612	7	6	3	5.15622e-05
DOID:5419	schizophrenia	DOID:8577	ulcerative colitis	0.000434419	90	32	1	1
DOID:674	cleft palate	DOID:9074	systemic lupus erythematosus	0.000432162	10	29	1	1
DOID:9261	nasopharynx carcinoma	DOID:769	neuroblastoma	0.000422485	10	38	2	0.215439
DOID:8924	autoimmune thrombocytopenic purpura	DOID:2452	thrombophilia	0.000420306	10	6	0	1
DOID:674	cleft palate	DOID:8538	reticulosarcoma	0.000419097	10	21	0	1
DOID:5409	lung small cell carcinoma	DOID:3347	osteosarcoma	0.000416736	29	28	9	7.95861e-10
DOID:3347	osteosarcoma	DOID:769	neuroblastoma	0.000414429	28	38	10	2.3429e-10
DOID:6364	migraine	DOID:2452	thrombophilia	0.000409984	69	6	1	1
DOID:8577	ulcerative colitis	DOID:9119	acute myeloid leukemia	0.000400822	32	80	6	0.0105002
DOID:12132	Wegener's granulomatosis	DOID:2988	antiphospholipid syndrome	0.000400412	15	7	1	0.599835
DOID:2377	multiple sclerosis	DOID:13241	Behcet's disease	0.000399571	20	10	3	0.00393158
DOID:3310	atopic dermatitis	DOID:8577	ulcerative colitis	0.000387481	22	32	4	0.00679339
DOID:9538	multiple myeloma	DOID:2377	multiple sclerosis	0.000385926	85	20	3	0.343042
DOID:12704	ataxia telangiectasia	DOID:14250	Down syndrome	0.000384622	1	1	0	1
DOID:8924	autoimmune thrombocytopenic purpura	DOID:2987	familial Mediterranean fever	0.000382157	10	4	0	1
DOID:437	myasthenia gravis	DOID:2377	multiple sclerosis	0.00037799	18	20	3	0.0169758
DOID:2377	multiple sclerosis	DOID:11119	Gilles de la Tourette syndrome	0.000377394	20	17	2	0.189901
DOID:9538	multiple myeloma	DOID:9074	systemic lupus erythematosus	0.000377099	85	29	9	8.89933e-06
DOID:5408	Paget's disease of bone	DOID:7148	rheumatoid arthritis	0.000375174	2	81	0	1
DOID:8538	reticulosarcoma	DOID:8577	ulcerative colitis	0.000367926	21	32	0	1
DOID:3310	atopic dermatitis	DOID:1612	breast cancer	0.000366932	22	273	2	1
DOID:3371	chondrosarcoma	DOID:3302	chordoma	0.000363159	1	1	0	1
DOID:12236	primary biliary cirrhosis	DOID:7148	rheumatoid arthritis	0.000359685	10	81	1	1
DOID:8577	ulcerative colitis	DOID:14221	metabolic syndrome X	0.000359145	32	14	1	1
DOID:8538	reticulosarcoma	DOID:2452	thrombophilia	0.000356521	21	6	0	1
DOID:12306	vitiligo	DOID:2988	antiphospholipid syndrome	0.000354146	7	7	0	1
DOID:5419	schizophrenia	DOID:9538	multiple myeloma	0.000346127	90	85	0	1
DOID:2452	thrombophilia	DOID:9119	acute myeloid leukemia	0.000343077	6	80	0	1
DOID:2986	IgA glomerulonephritis	DOID:2452	thrombophilia	0.000335494	6	6	0	1
DOID:6364	migraine	DOID:1612	breast cancer	0.000334743	69	273	5	1
DOID:13641	exfoliation syndrome	DOID:10003	sensorineural hearing loss	0.000333215	4	6	0	1
DOID:1612	breast cancer	DOID:2986	IgA glomerulonephritis	0.00032992	273	6	2	1
DOID:9538	multiple myeloma	DOID:3455	cerebrovascular accident	0.000324142	85	53	1	1
DOID:674	cleft palate	DOID:2452	thrombophilia	0.000323862	10	6	0	1
DOID:12894	Sjogren's syndrome	DOID:2988	antiphospholipid syndrome	0.000320321	10	7	0	1
DOID:8577	ulcerative colitis	DOID:2986	IgA glomerulonephritis	0.000318986	32	6	3	0.00311071
DOID:3347	osteosarcoma	DOID:9261	nasopharynx carcinoma	0.000318476	28	10	1	1
DOID:13241	Behcet's disease	DOID:799	varicose veins	0.000316509	10	1	0	1
DOID:9538	multiple myeloma	DOID:14221	metabolic syndrome X	0.000310421	85	14	0	1
DOID:769	neuroblastoma	DOID:7148	rheumatoid arthritis	0.00031042	38	81	3	0.923901
DOID:2377	multiple sclerosis	DOID:12217	Lewy body dementia	0.000305347	20	3	0	1
DOID:13241	Behcet's disease	DOID:12842	Guillain-Barre syndrome	0.000301251	10	1	0	1
DOID:13832	patent ductus arteriosus	DOID:11383	cryptorchidism	0.000298644	3	3	0	1
DOID:6364	migraine	DOID:8577	ulcerative colitis	0.000295468	69	32	0	1
DOID:5419	schizophrenia	DOID:769	neuroblastoma	0.000294617	90	38	0	1
DOID:8534	gastroesophageal reflux disease	DOID:12236	primary biliary cirrhosis	0.000287237	22	10	1	0.988403
DOID:1612	breast cancer	DOID:6039	intraocular melanoma	0.000281908	273	1	0	1
DOID:11054	urinary bladder cancer	DOID:9253	gastrointestinal stromal tumor	0.000279895	51	4	0	1
DOID:11054	urinary bladder cancer	DOID:8632	Kaposi's sarcoma	0.000277357	51	8	0	1
DOID:13241	Behcet's disease	DOID:8577	ulcerative colitis	0.000274146	10	32	5	8.07994e-06
DOID:2377	multiple sclerosis	DOID:12236	primary biliary cirrhosis	0.000271635	20	10	0	1
DOID:3310	atopic dermatitis	DOID:2452	thrombophilia	0.000269692	22	6	0	1
DOID:8691	mycosis fungoides	DOID:9119	acute myeloid leukemia	0.000266403	9	80	2	0.42266
DOID:11054	urinary bladder cancer	DOID:3969	papillary thyroid carcinoma	0.00026564	51	1	0	1
DOID:437	myasthenia gravis	DOID:3455	cerebrovascular accident	0.000265325	18	53	0	1
DOID:8584	Burkitt's lymphoma	DOID:1612	breast cancer	0.000262796	22	273	12	8.70199e-06
DOID:674	cleft palate	DOID:8577	ulcerative colitis	0.000260529	10	32	1	1
DOID:12704	ataxia telangiectasia	DOID:1485	cystic fibrosis	0.000257297	1	28	0	1
DOID:13832	patent ductus arteriosus	DOID:1612	breast cancer	0.000256599	3	273	0	1
DOID:12306	vitiligo	DOID:7148	rheumatoid arthritis	0.00025633	7	81	2	0.318832
DOID:3132	porphyria cutanea tarda	DOID:3310	atopic dermatitis	0.000248087	3	22	0	1
DOID:12704	ataxia telangiectasia	DOID:10923	sickle cell anemia	0.000246338	1	17	0	1
DOID:8632	Kaposi's sarcoma	DOID:8538	reticulosarcoma	0.000241572	8	21	3	0.00245827
DOID:2738	pseudoxanthoma elasticum	DOID:10923	sickle cell anemia	0.000240613	2	17	1	0.311904
DOID:9538	multiple myeloma	DOID:674	cleft palate	0.000240281	85	10	1	1
DOID:2377	multiple sclerosis	DOID:769	neuroblastoma	0.000237286	20	38	0	1
DOID:8691	mycosis fungoides	DOID:8538	reticulosarcoma	0.000237154	9	21	3	0.00334435
DOID:13641	exfoliation syndrome	DOID:5327	retinal detachment	0.00023488	4	1	0	1
DOID:12217	Lewy body dementia	DOID:11119	Gilles de la Tourette syndrome	0.00023339	3	17	1	0.392181
DOID:11984	hypertrophic cardiomyopathy	DOID:13241	Behcet's disease	0.000228599	21	10	0	1
DOID:12842	Guillain-Barre syndrome	DOID:12236	primary biliary cirrhosis	0.000227846	1	10	0	1
DOID:1485	cystic fibrosis	DOID:1612	breast cancer	0.0002275	28	273	0	1
DOID:8538	reticulosarcoma	DOID:9253	gastrointestinal stromal tumor	0.000226993	21	4	0	1
DOID:9074	systemic lupus erythematosus	DOID:769	neuroblastoma	0.000226638	29	38	4	0.027442
DOID:437	myasthenia gravis	DOID:2988	antiphospholipid syndrome	0.000223177	18	7	0	1
DOID:9538	multiple myeloma	DOID:8577	ulcerative colitis	0.000222506	85	32	7	0.00196318
DOID:2988	antiphospholipid syndrome	DOID:2987	familial Mediterranean fever	0.000222408	7	4	0	1
DOID:3455	cerebrovascular accident	DOID:4752	multiple system atrophy	0.000221595	53	4	0	1
DOID:9253	gastrointestinal stromal tumor	DOID:9119	acute myeloid leukemia	0.000219642	4	80	1	1
DOID:12894	Sjogren's syndrome	DOID:7148	rheumatoid arthritis	0.000218639	10	81	1	1
DOID:5419	schizophrenia	DOID:6364	migraine	0.000218434	90	69	7	0.111759
DOID:3455	cerebrovascular accident	DOID:12236	primary biliary cirrhosis	0.000217409	53	10	1	1
DOID:8924	autoimmune thrombocytopenic purpura	DOID:2988	antiphospholipid syndrome	0.000214415	10	7	0	1
DOID:8632	Kaposi's sarcoma	DOID:9119	acute myeloid leukemia	0.000212013	8	80	2	0.370624
DOID:2377	multiple sclerosis	DOID:12306	vitiligo	0.000210355	20	7	0	1
DOID:13241	Behcet's disease	DOID:1612	breast cancer	0.000207718	10	273	5	0.0495156
DOID:3302	chordoma	DOID:8632	Kaposi's sarcoma	0.000207273	1	8	1	0.13552
DOID:9538	multiple myeloma	DOID:8691	mycosis fungoides	0.000203655	85	9	4	0.00675383
DOID:3371	chondrosarcoma	DOID:1612	breast cancer	0.000202036	1	273	1	1
DOID:5409	lung small cell carcinoma	DOID:7148	rheumatoid arthritis	0.000201834	29	81	2	1
DOID:9119	acute myeloid leukemia	DOID:3969	papillary thyroid carcinoma	0.000199937	80	1	0	1
DOID:769	neuroblastoma	DOID:3455	cerebrovascular accident	0.000199099	38	53	0	1
DOID:6364	migraine	DOID:10003	sensorineural hearing loss	0.000197384	69	6	0	1
DOID:1612	breast cancer	DOID:14250	Down syndrome	0.000197216	273	1	0	1
DOID:5419	schizophrenia	DOID:11119	Gilles de la Tourette syndrome	0.000196216	90	17	5	0.00831657
DOID:9538	multiple myeloma	DOID:8632	Kaposi's sarcoma	0.000191838	85	8	4	0.00433819
DOID:6364	migraine	DOID:2986	IgA glomerulonephritis	0.000186982	69	6	0	1
DOID:13832	patent ductus arteriosus	DOID:12270	coloboma	0.000185168	3	1	0	1
DOID:12894	Sjogren's syndrome	DOID:12842	Guillain-Barre syndrome	0.000184069	10	1	0	1
DOID:3310	atopic dermatitis	DOID:9119	acute myeloid leukemia	0.000183394	22	80	2	1
DOID:13810	familial hypercholesterolemia	DOID:699	mitochondrial myopathy	0.00018262	18	3	0	1
DOID:9538	multiple myeloma	DOID:2452	thrombophilia	0.000182277	85	6	0	1
DOID:769	neuroblastoma	DOID:14221	metabolic syndrome X	0.000181708	38	14	0	1
DOID:2986	IgA glomerulonephritis	DOID:14221	metabolic syndrome X	0.000179474	6	14	1	0.52087
DOID:3310	atopic dermatitis	DOID:2986	IgA glomerulonephritis	0.00017874	22	6	1	0.697174
DOID:5419	schizophrenia	DOID:5409	lung small cell carcinoma	0.00017833	90	29	1	1
DOID:6364	migraine	DOID:3310	atopic dermatitis	0.000178233	69	22	1	1
DOID:3347	osteosarcoma	DOID:4051	alveolar rhabdomyosarcoma	0.000176413	28	1	1	0.27782
DOID:6364	migraine	DOID:12858	Huntington's disease	0.000174879	69	19	1	1
DOID:2377	multiple sclerosis	DOID:12894	Sjogren's syndrome	0.000174805	20	10	1	0.922356
DOID:11054	urinary bladder cancer	DOID:3310	atopic dermatitis	0.00017448	51	22	0	1
DOID:8538	reticulosarcoma	DOID:3969	papillary thyroid carcinoma	0.000172246	21	1	0	1
DOID:6364	migraine	DOID:11054	urinary bladder cancer	0.000171963	69	51	3	1
DOID:11054	urinary bladder cancer	DOID:2986	IgA glomerulonephritis	0.000171171	51	6	0	1
DOID:12132	Wegener's granulomatosis	DOID:12842	Guillain-Barre syndrome	0.000170843	15	1	1	0.197652
DOID:9538	multiple myeloma	DOID:9253	gastrointestinal stromal tumor	0.000169882	85	4	1	1
DOID:5419	schizophrenia	DOID:2986	IgA glomerulonephritis	0.000169749	90	6	0	1
DOID:10003	sensorineural hearing loss	DOID:7148	rheumatoid arthritis	0.000169669	6	81	3	0.0271732
DOID:6364	migraine	DOID:14221	metabolic syndrome X	0.000169621	69	14	1	1
DOID:1612	breast cancer	DOID:12236	primary biliary cirrhosis	0.00016937	273	10	2	1
DOID:14323	Marfan syndrome	DOID:10923	sickle cell anemia	0.000168214	3	17	0	1
DOID:12132	Wegener's granulomatosis	DOID:7148	rheumatoid arthritis	0.0001679	15	81	5	0.00324374
DOID:1485	cystic fibrosis	DOID:5688	Werner syndrome	0.000167262	28	1	0	1
DOID:1612	breast cancer	DOID:10923	sickle cell anemia	0.000166638	273	17	3	1
DOID:674	cleft palate	DOID:769	neuroblastoma	0.000166371	10	38	0	1
DOID:2377	multiple sclerosis	DOID:5409	lung small cell carcinoma	0.000165375	20	29	0	1
DOID:5419	schizophrenia	DOID:3310	atopic dermatitis	0.000164512	90	22	0	1
DOID:9261	nasopharynx carcinoma	DOID:7148	rheumatoid arthritis	0.000163752	10	81	1	1
DOID:1612	breast cancer	DOID:2224	hemorrhagic thrombocythemia	0.000163454	273	11	5	0.0717858
DOID:2224	hemorrhagic thrombocythemia	DOID:0050458	juvenile myelomonocytic leukemia	0.000163137	11	1	0	1
DOID:3310	atopic dermatitis	DOID:8538	reticulosarcoma	0.000161264	22	21	0	1
DOID:8924	autoimmune thrombocytopenic purpura	DOID:12842	Guillain-Barre syndrome	0.000159605	10	1	0	1
DOID:1485	cystic fibrosis	DOID:2738	pseudoxanthoma elasticum	0.000158563	28	2	0	1
DOID:9255	frontotemporal dementia	DOID:3455	cerebrovascular accident	0.000157994	4	53	0	1
DOID:13832	patent ductus arteriosus	DOID:7148	rheumatoid arthritis	0.00015746	3	81	0	1
DOID:12306	vitiligo	DOID:3455	cerebrovascular accident	0.000156706	7	53	0	1
DOID:13809	familial combined hyperlipidemia	DOID:14221	metabolic syndrome X	0.000155481	6	14	2	0.0268567
DOID:11054	urinary bladder cancer	DOID:8584	Burkitt's lymphoma	0.000155481	51	22	2	0.731355
DOID:12306	vitiligo	DOID:12842	Guillain-Barre syndrome	0.000155216	7	1	0	1
DOID:11054	urinary bladder cancer	DOID:6039	intraocular melanoma	0.000150789	51	1	1	0.393347
DOID:5409	lung small cell carcinoma	DOID:9074	systemic lupus erythematosus	0.000150654	29	29	4	0.0118277
DOID:9538	multiple myeloma	DOID:3969	papillary thyroid carcinoma	0.000149564	85	1	0	1
DOID:8538	reticulosarcoma	DOID:2986	IgA glomerulonephritis	0.000149385	21	6	0	1
DOID:2986	IgA glomerulonephritis	DOID:9119	acute myeloid leukemia	0.000148519	6	80	2	0.266628
DOID:13241	Behcet's disease	DOID:2986	IgA glomerulonephritis	0.000147587	10	6	3	0.000145947
DOID:11984	hypertrophic cardiomyopathy	DOID:7148	rheumatoid arthritis	0.000147132	21	81	0	1
DOID:893	Wilson disease	DOID:12236	primary biliary cirrhosis	0.000146956	10	10	1	0.580059
DOID:12132	Wegener's granulomatosis	DOID:799	varicose veins	0.000146096	15	1	0	1
DOID:11459	pseudotumor cerebri	DOID:3455	cerebrovascular accident	0.000145807	2	53	0	1
DOID:3310	atopic dermatitis	DOID:14221	metabolic syndrome X	0.000143915	22	14	1	1
DOID:9074	systemic lupus erythematosus	DOID:10003	sensorineural hearing loss	0.00014357	29	6	2	0.0791469
DOID:11054	urinary bladder cancer	DOID:13832	patent ductus arteriosus	0.000142723	51	3	0	1
DOID:3310	atopic dermatitis	DOID:13241	Behcet's disease	0.000141702	22	10	3	0.00496728
DOID:6364	migraine	DOID:8538	reticulosarcoma	0.000140544	69	21	0	1
DOID:5409	lung small cell carcinoma	DOID:3455	cerebrovascular accident	0.000140416	29	53	0	1
DOID:13832	patent ductus arteriosus	DOID:3455	cerebrovascular accident	0.000138671	3	53	0	1
DOID:12704	ataxia telangiectasia	DOID:5688	Werner syndrome	0.000137201	1	1	0	1
DOID:6364	migraine	DOID:9119	acute myeloid leukemia	0.000136262	69	80	2	1
DOID:2377	multiple sclerosis	DOID:9261	nasopharynx carcinoma	0.000136238	20	10	0	1
DOID:1485	cystic fibrosis	DOID:7148	rheumatoid arthritis	0.000135497	28	81	1	1
DOID:12306	vitiligo	DOID:8577	ulcerative colitis	0.000133926	7	32	0	1
DOID:12306	vitiligo	DOID:1612	breast cancer	0.000132625	7	273	1	1
DOID:13832	patent ductus arteriosus	DOID:14221	metabolic syndrome X	0.000131118	3	14	0	1
DOID:5419	schizophrenia	DOID:13832	patent ductus arteriosus	0.000130594	90	3	0	1
DOID:5409	lung small cell carcinoma	DOID:674	cleft palate	0.000130321	29	10	0	1
DOID:678	progressive supranuclear palsy	DOID:3455	cerebrovascular accident	0.000130166	1	53	0	1
DOID:9261	nasopharynx carcinoma	DOID:9074	systemic lupus erythematosus	0.000129272	10	29	0	1
DOID:3347	osteosarcoma	DOID:7148	rheumatoid arthritis	0.000128149	28	81	2	1
DOID:5409	lung small cell carcinoma	DOID:14221	metabolic syndrome X	0.000127808	29	14	0	1
DOID:2377	multiple sclerosis	DOID:12132	Wegener's granulomatosis	0.000127212	20	15	4	0.000366229
DOID:12894	Sjogren's syndrome	DOID:3455	cerebrovascular accident	0.000125894	10	53	0	1
DOID:9563	bronchiectasis	DOID:12716	newborn respiratory distress syndrome	0.000124066	5	8	0	1
DOID:8577	ulcerative colitis	DOID:769	neuroblastoma	0.00012378	32	38	0	1
DOID:13832	patent ductus arteriosus	DOID:8538	reticulosarcoma	0.000121325	3	21	0	1
DOID:12894	Sjogren's syndrome	DOID:8577	ulcerative colitis	0.000121178	10	32	1	1
DOID:5419	schizophrenia	DOID:9261	nasopharynx carcinoma	0.000120619	90	10	1	1
DOID:1612	breast cancer	DOID:10003	sensorineural hearing loss	0.000120456	273	6	3	0.276622
DOID:699	mitochondrial myopathy	DOID:14221	metabolic syndrome X	0.00012037	3	14	0	1
DOID:13832	patent ductus arteriosus	DOID:9074	systemic lupus erythematosus	0.000120065	3	29	1	0.533242
DOID:529	blepharospasm	DOID:11119	Gilles de la Tourette syndrome	0.000119782	2	17	0	1
DOID:14323	Marfan syndrome	DOID:1485	cystic fibrosis	0.000119162	3	28	0	1
DOID:13241	Behcet's disease	DOID:9119	acute myeloid leukemia	0.000118767	10	80	3	0.0918586
DOID:13241	Behcet's disease	DOID:8538	reticulosarcoma	0.000118348	10	21	1	0.957903
DOID:9253	gastrointestinal stromal tumor	DOID:769	neuroblastoma	0.000118208	4	38	0	1
DOID:2452	thrombophilia	DOID:10003	sensorineural hearing loss	0.000118016	6	6	0	1
DOID:769	neuroblastoma	DOID:3969	papillary thyroid carcinoma	0.000117465	38	1	0	1
DOID:437	myasthenia gravis	DOID:1123	spondyloarthropathy	0.000117352	18	2	0	1
DOID:2377	multiple sclerosis	DOID:11984	hypertrophic cardiomyopathy	0.000116541	20	21	0	1
DOID:12704	ataxia telangiectasia	DOID:12241	beta thalassemia	0.000116186	1	3	0	1
DOID:5327	retinal detachment	DOID:10003	sensorineural hearing loss	0.000115409	1	6	0	1
DOID:5688	Werner syndrome	DOID:14250	Down syndrome	0.000114216	1	1	0	1
DOID:5409	lung small cell carcinoma	DOID:3969	papillary thyroid carcinoma	0.000114196	29	1	0	1
DOID:11054	urinary bladder cancer	DOID:13241	Behcet's disease	0.000114043	51	10	0	1
DOID:437	myasthenia gravis	DOID:6364	migraine	0.000113778	18	69	0	1
DOID:11984	hypertrophic cardiomyopathy	DOID:9074	systemic lupus erythematosus	0.000113154	21	29	0	1
DOID:2452	thrombophilia	DOID:769	neuroblastoma	0.000112602	6	38	0	1
DOID:11984	hypertrophic cardiomyopathy	DOID:1612	breast cancer	0.000112294	21	273	3	1
DOID:12858	Huntington's disease	DOID:4752	multiple system atrophy	0.000112091	19	4	0	1
DOID:11054	urinary bladder cancer	DOID:1485	cystic fibrosis	0.000109507	51	28	1	1
DOID:5419	schizophrenia	DOID:14250	Down syndrome	0.000108793	90	1	0	1
DOID:6364	migraine	DOID:4752	multiple system atrophy	0.000108271	69	4	0	1
DOID:5419	schizophrenia	DOID:3347	osteosarcoma	0.000107987	90	28	0	1
DOID:6364	migraine	DOID:13241	Behcet's disease	0.000107904	69	10	0	1
DOID:9538	multiple myeloma	DOID:3310	atopic dermatitis	0.000107296	85	22	2	1
DOID:2377	multiple sclerosis	DOID:3347	osteosarcoma	0.000106218	20	28	0	1
DOID:7148	rheumatoid arthritis	DOID:13375	temporal arteritis	0.000105909	81	6	4	0.00111629
DOID:12842	Guillain-Barre syndrome	DOID:2987	familial Mediterranean fever	0.000105812	1	4	0	1
DOID:1485	cystic fibrosis	DOID:3455	cerebrovascular accident	0.000105699	28	53	1	1
DOID:2377	multiple sclerosis	DOID:13832	patent ductus arteriosus	0.000105166	20	3	0	1
DOID:13832	patent ductus arteriosus	DOID:9119	acute myeloid leukemia	0.000104922	3	80	0	1
DOID:5408	Paget's disease of bone	DOID:9074	systemic lupus erythematosus	0.000104327	2	29	0	1
DOID:5409	lung small cell carcinoma	DOID:9253	gastrointestinal stromal tumor	0.00010387	29	4	1	0.63935
DOID:9261	nasopharynx carcinoma	DOID:3455	cerebrovascular accident	0.000103384	10	53	2	0.304535
DOID:2987	familial Mediterranean fever	DOID:7148	rheumatoid arthritis	0.000103373	4	81	1	1
DOID:2377	multiple sclerosis	DOID:1485	cystic fibrosis	0.000103277	20	28	0	1
DOID:3429	inclusion body myositis	DOID:7148	rheumatoid arthritis	0.000102706	1	81	1	0.513775
DOID:3310	atopic dermatitis	DOID:12236	primary biliary cirrhosis	0.000102589	22	10	0	1
DOID:6364	migraine	DOID:674	cleft palate	0.000102474	69	10	1	1
DOID:10923	sickle cell anemia	DOID:3455	cerebrovascular accident	0.000101984	17	53	3	0.12211
DOID:11054	urinary bladder cancer	DOID:3371	chondrosarcoma	0.000101532	51	1	0	1
DOID:13832	patent ductus arteriosus	DOID:2452	thrombophilia	0.000101313	3	6	0	1
DOID:10923	sickle cell anemia	DOID:7148	rheumatoid arthritis	0.00010109	17	81	3	0.248578
DOID:5409	lung small cell carcinoma	DOID:8577	ulcerative colitis	0.000100577	29	32	1	1
DOID:11054	urinary bladder cancer	DOID:14250	Down syndrome	0.000100257	51	1	0	1
DOID:1485	cystic fibrosis	DOID:9119	acute myeloid leukemia	9.98657e-05	28	80	0	1
DOID:1811	reflex sympathetic dystrophy	DOID:12842	Guillain-Barre syndrome	9.94392e-05	13	1	0	1
DOID:8632	Kaposi's sarcoma	DOID:9261	nasopharynx carcinoma	9.92763e-05	8	10	0	1
DOID:11983	Prader-Willi syndrome	DOID:14250	Down syndrome	9.92641e-05	1	1	1	0.0321937
DOID:5419	schizophrenia	DOID:13241	Behcet's disease	9.88777e-05	90	10	0	1
DOID:8632	Kaposi's sarcoma	DOID:769	neuroblastoma	9.88667e-05	8	38	2	0.164705
DOID:1485	cystic fibrosis	DOID:9074	systemic lupus erythematosus	9.79252e-05	28	29	2	0.497353
DOID:5419	schizophrenia	DOID:1485	cystic fibrosis	9.73469e-05	90	28	0	1
DOID:9261	nasopharynx carcinoma	DOID:14221	metabolic syndrome X	9.69237e-05	10	14	0	1
DOID:8538	reticulosarcoma	DOID:6039	intraocular melanoma	9.69129e-05	21	1	0	1
DOID:3347	osteosarcoma	DOID:9253	gastrointestinal stromal tumor	9.62155e-05	28	4	0	1
DOID:5409	lung small cell carcinoma	DOID:8632	Kaposi's sarcoma	9.56308e-05	29	8	3	0.00537708
DOID:12858	Huntington's disease	DOID:7148	rheumatoid arthritis	9.55514e-05	19	81	0	1
DOID:674	cleft palate	DOID:2986	IgA glomerulonephritis	9.54722e-05	10	6	1	0.426342
DOID:14323	Marfan syndrome	DOID:12241	beta thalassemia	9.53603e-05	3	3	0	1
DOID:9538	multiple myeloma	DOID:2986	IgA glomerulonephritis	9.50297e-05	85	6	2	0.282755
DOID:9119	acute myeloid leukemia	DOID:6039	intraocular melanoma	9.45672e-05	80	1	1	0.511082
DOID:12842	Guillain-Barre syndrome	DOID:2988	antiphospholipid syndrome	9.41525e-05	1	7	0	1
DOID:3347	osteosarcoma	DOID:14221	metabolic syndrome X	9.39354e-05	28	14	0	1
DOID:13241	Behcet's disease	DOID:14221	metabolic syndrome X	9.3907e-05	10	14	0	1
DOID:1485	cystic fibrosis	DOID:14221	metabolic syndrome X	9.37448e-05	28	14	1	1
DOID:3347	osteosarcoma	DOID:3455	cerebrovascular accident	9.33262e-05	28	53	0	1
DOID:9074	systemic lupus erythematosus	DOID:3429	inclusion body myositis	9.30146e-05	29	1	1	0.28541
DOID:11054	urinary bladder cancer	DOID:12236	primary biliary cirrhosis	9.29626e-05	51	10	0	1
DOID:674	cleft palate	DOID:3310	atopic dermatitis	9.26255e-05	10	22	0	1
DOID:3347	osteosarcoma	DOID:9074	systemic lupus erythematosus	9.24851e-05	28	29	3	0.10287
DOID:8997	polycythemia vera	DOID:9074	systemic lupus erythematosus	9.13284e-05	9	29	1	1
DOID:12169	carpal tunnel syndrome	DOID:12842	Guillain-Barre syndrome	9.12125e-05	1	1	0	1
DOID:10923	sickle cell anemia	DOID:14221	metabolic syndrome X	9.09632e-05	17	14	0	1
DOID:14250	Down syndrome	DOID:7148	rheumatoid arthritis	9.08823e-05	1	81	0	1
DOID:8577	ulcerative colitis	DOID:9261	nasopharynx carcinoma	8.97796e-05	32	10	1	1
DOID:12132	Wegener's granulomatosis	DOID:8577	ulcerative colitis	8.8997e-05	15	32	5	6.5479e-05
DOID:5409	lung small cell carcinoma	DOID:2452	thrombophilia	8.89663e-05	29	6	0	1
DOID:3347	osteosarcoma	DOID:3969	papillary thyroid carcinoma	8.84722e-05	28	1	0	1
DOID:9261	nasopharynx carcinoma	DOID:9253	gastrointestinal stromal tumor	8.82015e-05	10	4	0	1
DOID:12858	Huntington's disease	DOID:1612	breast cancer	8.77104e-05	19	273	0	1
DOID:1485	cystic fibrosis	DOID:8538	reticulosarcoma	8.74481e-05	28	21	0	1
DOID:13375	temporal arteritis	DOID:799	varicose veins	8.73388e-05	6	1	0	1
DOID:12132	Wegener's granulomatosis	DOID:11984	hypertrophic cardiomyopathy	8.71363e-05	15	21	0	1
DOID:2377	multiple sclerosis	DOID:2987	familial Mediterranean fever	8.69571e-05	20	4	1	0.50868
DOID:674	cleft palate	DOID:3347	osteosarcoma	8.6915e-05	10	28	0	1
DOID:674	cleft palate	DOID:9261	nasopharynx carcinoma	8.65312e-05	10	10	0	1
DOID:9074	systemic lupus erythematosus	DOID:10923	sickle cell anemia	8.63131e-05	29	17	2	0.285775
DOID:9119	acute myeloid leukemia	DOID:12236	primary biliary cirrhosis	8.58397e-05	80	10	2	0.477447
DOID:8924	autoimmune thrombocytopenic purpura	DOID:7148	rheumatoid arthritis	8.54429e-05	10	81	3	0.0945101
DOID:8577	ulcerative colitis	DOID:10003	sensorineural hearing loss	8.52679e-05	32	6	3	0.00311071
DOID:9074	systemic lupus erythematosus	DOID:13375	temporal arteritis	8.51445e-05	29	6	4	3.20754e-05
DOID:8864	acute monocytic leukemia	DOID:9538	multiple myeloma	8.39876e-05	7	85	3	0.0457458
DOID:12842	Guillain-Barre syndrome	DOID:2452	thrombophilia	8.39644e-05	1	6	0	1
DOID:2738	pseudoxanthoma elasticum	DOID:14250	Down syndrome	8.32396e-05	2	1	0	1
DOID:12894	Sjogren's syndrome	DOID:1612	breast cancer	8.24291e-05	10	273	3	0.695611
DOID:2986	IgA glomerulonephritis	DOID:12236	primary biliary cirrhosis	8.20624e-05	6	10	0	1
DOID:2377	multiple sclerosis	DOID:14250	Down syndrome	8.17462e-05	20	1	0	1
DOID:12306	vitiligo	DOID:3310	atopic dermatitis	8.17151e-05	7	22	2	0.0683894
DOID:13641	exfoliation syndrome	DOID:3455	cerebrovascular accident	8.17012e-05	4	53	0	1
DOID:8538	reticulosarcoma	DOID:12236	primary biliary cirrhosis	8.13023e-05	21	10	1	0.957903
DOID:9538	multiple myeloma	DOID:6364	migraine	8.12388e-05	85	69	0	1
DOID:11984	hypertrophic cardiomyopathy	DOID:2452	thrombophilia	8.07421e-05	21	6	0	1
DOID:13832	patent ductus arteriosus	DOID:8577	ulcerative colitis	8.05255e-05	3	32	0	1
DOID:2377	multiple sclerosis	DOID:10923	sickle cell anemia	7.93678e-05	20	17	3	0.0147981
DOID:8864	acute monocytic leukemia	DOID:8538	reticulosarcoma	7.89977e-05	7	21	1	0.749525
DOID:9538	multiple myeloma	DOID:13832	patent ductus arteriosus	7.89409e-05	85	3	0	1
DOID:9538	multiple myeloma	DOID:13241	Behcet's disease	7.82637e-05	85	10	4	0.00982867
DOID:11054	urinary bladder cancer	DOID:10923	sickle cell anemia	7.75769e-05	51	17	0	1
DOID:5419	schizophrenia	DOID:10923	sickle cell anemia	7.72203e-05	90	17	1	1
DOID:699	mitochondrial myopathy	DOID:14499	Fabry disease	7.71892e-05	3	1	0	1
DOID:2377	multiple sclerosis	DOID:13375	temporal arteritis	7.6677e-05	20	6	4	8.30208e-06
DOID:5419	schizophrenia	DOID:12236	primary biliary cirrhosis	7.65117e-05	90	10	0	1
DOID:2377	multiple sclerosis	DOID:11870	Pick's disease	7.64816e-05	20	1	0	1
DOID:10923	sickle cell anemia	DOID:9119	acute myeloid leukemia	7.6084e-05	17	80	3	0.244054
DOID:11054	urinary bladder cancer	DOID:2224	hemorrhagic thrombocythemia	7.48048e-05	51	11	1	1
DOID:9119	acute myeloid leukemia	DOID:14250	Down syndrome	7.47898e-05	80	1	0	1
DOID:3371	chondrosarcoma	DOID:8538	reticulosarcoma	7.4636e-05	1	21	1	0.239432
DOID:9261	nasopharynx carcinoma	DOID:3969	papillary thyroid carcinoma	7.46221e-05	10	1	0	1
DOID:2452	thrombophilia	DOID:10923	sickle cell anemia	7.43089e-05	6	17	0	1
DOID:6364	migraine	DOID:12236	primary biliary cirrhosis	7.41684e-05	69	10	1	1
DOID:14323	Marfan syndrome	DOID:14250	Down syndrome	7.41542e-05	3	1	0	1
DOID:8538	reticulosarcoma	DOID:10923	sickle cell anemia	7.38408e-05	21	17	0	1
DOID:8538	reticulosarcoma	DOID:14250	Down syndrome	7.36632e-05	21	1	0	1
DOID:11984	hypertrophic cardiomyopathy	DOID:8577	ulcerative colitis	7.35766e-05	21	32	1	1
DOID:8632	Kaposi's sarcoma	DOID:4051	alveolar rhabdomyosarcoma	7.32752e-05	8	1	0	1
DOID:0050458	juvenile myelomonocytic leukemia	DOID:9119	acute myeloid leukemia	7.31717e-05	1	80	1	0.511082
DOID:13241	Behcet's disease	DOID:13099	Moyamoya disease	7.28207e-05	10	2	0	1
DOID:13810	familial hypercholesterolemia	DOID:1612	breast cancer	7.24148e-05	18	273	1	1
DOID:1485	cystic fibrosis	DOID:8577	ulcerative colitis	7.22955e-05	28	32	0	1
DOID:14250	Down syndrome	DOID:14221	metabolic syndrome X	7.21606e-05	1	14	0	1
DOID:12306	vitiligo	DOID:2986	IgA glomerulonephritis	7.12106e-05	7	6	0	1
DOID:2987	familial Mediterranean fever	DOID:3455	cerebrovascular accident	7.11213e-05	4	53	0	1
DOID:893	Wilson disease	DOID:13810	familial hypercholesterolemia	7.091e-05	10	18	0	1
DOID:5688	Werner syndrome	DOID:10923	sickle cell anemia	7.0855e-05	1	17	0	1
DOID:3455	cerebrovascular accident	DOID:14250	Down syndrome	7.0672e-05	53	1	0	1
DOID:12236	primary biliary cirrhosis	DOID:14221	metabolic syndrome X	7.0308e-05	10	14	1	0.72657
DOID:12858	Huntington's disease	DOID:9074	systemic lupus erythematosus	7.02989e-05	19	29	0	1
DOID:3455	cerebrovascular accident	DOID:10300	Raynaud disease	7.00586e-05	53	9	1	1
DOID:9538	multiple myeloma	DOID:6039	intraocular melanoma	7.005e-05	85	1	1	0.528055
DOID:437	myasthenia gravis	DOID:8577	ulcerative colitis	6.96564e-05	18	32	3	0.0507428
DOID:2452	thrombophilia	DOID:11119	Gilles de la Tourette syndrome	6.8956e-05	6	17	0	1
DOID:9074	systemic lupus erythematosus	DOID:14250	Down syndrome	6.89075e-05	29	1	0	1
DOID:12858	Huntington's disease	DOID:11119	Gilles de la Tourette syndrome	6.88365e-05	19	17	4	0.000482261
DOID:2377	multiple sclerosis	DOID:13641	exfoliation syndrome	6.81419e-05	20	4	0	1
DOID:12132	Wegener's granulomatosis	DOID:1612	breast cancer	6.71423e-05	15	273	6	0.0538766
DOID:6364	migraine	DOID:12306	vitiligo	6.69341e-05	69	7	0	1
DOID:3347	osteosarcoma	DOID:2452	thrombophilia	6.61758e-05	28	6	0	1
DOID:674	cleft palate	DOID:13241	Behcet's disease	6.61181e-05	10	10	1	0.580059
DOID:11984	hypertrophic cardiomyopathy	DOID:13375	temporal arteritis	6.5954e-05	21	6	0	1
DOID:12306	vitiligo	DOID:11054	urinary bladder cancer	6.56352e-05	7	51	0	1
DOID:1949	cholecystitis	DOID:12236	primary biliary cirrhosis	6.55337e-05	2	10	0	1
DOID:5419	schizophrenia	DOID:12306	vitiligo	6.53075e-05	90	7	0	1
DOID:2377	multiple sclerosis	DOID:13099	Moyamoya disease	6.52071e-05	20	2	0	1
DOID:2377	multiple sclerosis	DOID:8924	autoimmune thrombocytopenic purpura	6.51266e-05	20	10	2	0.0998765
DOID:12306	vitiligo	DOID:9119	acute myeloid leukemia	6.50411e-05	7	80	1	1
DOID:6364	migraine	DOID:13099	Moyamoya disease	6.48183e-05	69	2	1	0.724927
DOID:8584	Burkitt's lymphoma	DOID:2224	hemorrhagic thrombocythemia	6.4624e-05	22	11	1	1
DOID:5419	schizophrenia	DOID:10003	sensorineural hearing loss	6.42433e-05	90	6	1	1
DOID:674	cleft palate	DOID:14250	Down syndrome	6.37231e-05	10	1	0	1
DOID:3371	chondrosarcoma	DOID:9119	acute myeloid leukemia	6.34208e-05	1	80	1	0.511082
DOID:12858	Huntington's disease	DOID:10003	sensorineural hearing loss	6.31341e-05	19	6	0	1
DOID:12306	vitiligo	DOID:8538	reticulosarcoma	6.22503e-05	7	21	0	1
DOID:6364	migraine	DOID:678	progressive supranuclear palsy	6.22492e-05	69	1	0	1
DOID:674	cleft palate	DOID:1485	cystic fibrosis	6.16006e-05	10	28	0	1
DOID:1485	cystic fibrosis	DOID:2452	thrombophilia	6.14926e-05	28	6	0	1
DOID:9538	multiple myeloma	DOID:3371	chondrosarcoma	6.14505e-05	85	1	1	0.528055
DOID:7148	rheumatoid arthritis	DOID:11119	Gilles de la Tourette syndrome	6.12692e-05	81	17	0	1
DOID:11984	hypertrophic cardiomyopathy	DOID:799	varicose veins	6.12288e-05	21	1	0	1
DOID:3347	osteosarcoma	DOID:8577	ulcerative colitis	6.11246e-05	28	32	1	1
DOID:1612	breast cancer	DOID:12241	beta thalassemia	6.1035e-05	273	3	1	1
DOID:3310	atopic dermatitis	DOID:12894	Sjogren's syndrome	6.10004e-05	22	10	1	0.988403
DOID:678	progressive supranuclear palsy	DOID:12217	Lewy body dementia	6.04218e-05	1	3	0	1
DOID:12894	Sjogren's syndrome	DOID:2986	IgA glomerulonephritis	6.01177e-05	10	6	1	0.426342
DOID:9261	nasopharynx carcinoma	DOID:2452	thrombophilia	5.98662e-05	10	6	0	1
DOID:12858	Huntington's disease	DOID:2452	thrombophilia	5.96093e-05	19	6	0	1
DOID:2377	multiple sclerosis	DOID:5327	retinal detachment	5.90151e-05	20	1	0	1
DOID:9538	multiple myeloma	DOID:12236	primary biliary cirrhosis	5.88941e-05	85	10	1	1
DOID:8577	ulcerative colitis	DOID:13375	temporal arteritis	5.87401e-05	32	6	5	3.29765e-07
DOID:12858	Huntington's disease	DOID:12217	Lewy body dementia	5.85232e-05	19	3	0	1
DOID:674	cleft palate	DOID:10923	sickle cell anemia	5.85157e-05	10	17	1	0.821807
DOID:9538	multiple myeloma	DOID:1485	cystic fibrosis	5.84011e-05	85	28	0	1
DOID:2377	multiple sclerosis	DOID:12842	Guillain-Barre syndrome	5.83026e-05	20	1	1	0.233101
DOID:5688	Werner syndrome	DOID:12241	beta thalassemia	5.654e-05	1	3	0	1
DOID:5409	lung small cell carcinoma	DOID:6039	intraocular melanoma	5.6107e-05	29	1	0	1
DOID:8924	autoimmune thrombocytopenic purpura	DOID:3455	cerebrovascular accident	5.49389e-05	10	53	0	1
DOID:2377	multiple sclerosis	DOID:1123	spondyloarthropathy	5.47791e-05	20	2	0	1
DOID:8577	ulcerative colitis	DOID:2987	familial Mediterranean fever	5.46167e-05	32	4	1	0.683318
DOID:2738	pseudoxanthoma elasticum	DOID:12241	beta thalassemia	5.45136e-05	2	3	0	1
DOID:8577	ulcerative colitis	DOID:10923	sickle cell anemia	5.34184e-05	32	17	3	0.0440255
DOID:11054	urinary bladder cancer	DOID:10003	sensorineural hearing loss	5.33191e-05	51	6	0	1
DOID:12217	Lewy body dementia	DOID:7148	rheumatoid arthritis	5.30644e-05	3	81	0	1
DOID:7148	rheumatoid arthritis	DOID:799	varicose veins	5.2758e-05	81	1	0	1
DOID:13810	familial hypercholesterolemia	DOID:14499	Fabry disease	5.27568e-05	18	1	0	1
DOID:3310	atopic dermatitis	DOID:769	neuroblastoma	5.27518e-05	22	38	0	1
DOID:12132	Wegener's granulomatosis	DOID:3310	atopic dermatitis	5.26588e-05	15	22	2	0.182539
DOID:12858	Huntington's disease	DOID:8577	ulcerative colitis	5.23063e-05	19	32	0	1
DOID:8577	ulcerative colitis	DOID:14250	Down syndrome	5.22984e-05	32	1	0	1
DOID:4752	multiple system atrophy	DOID:11119	Gilles de la Tourette syndrome	5.17484e-05	4	17	0	1
DOID:9074	systemic lupus erythematosus	DOID:11119	Gilles de la Tourette syndrome	5.17319e-05	29	17	0	1
DOID:12132	Wegener's granulomatosis	DOID:2986	IgA glomerulonephritis	5.14401e-05	15	6	2	0.0298851
DOID:674	cleft palate	DOID:10003	sensorineural hearing loss	5.12663e-05	10	6	1	0.426342
DOID:12306	vitiligo	DOID:14221	metabolic syndrome X	5.0916e-05	7	14	0	1
DOID:5419	schizophrenia	DOID:12858	Huntington's disease	5.08621e-05	90	19	4	0.0885111
DOID:12894	Sjogren's syndrome	DOID:8538	reticulosarcoma	5.06487e-05	10	21	2	0.105734
DOID:674	cleft palate	DOID:12236	primary biliary cirrhosis	5.05073e-05	10	10	0	1
DOID:1612	breast cancer	DOID:11119	Gilles de la Tourette syndrome	5.04437e-05	273	17	0	1
DOID:12842	Guillain-Barre syndrome	DOID:3455	cerebrovascular accident	5.02217e-05	1	53	0	1
DOID:9074	systemic lupus erythematosus	DOID:799	varicose veins	5.01587e-05	29	1	0	1
DOID:893	Wilson disease	DOID:13809	familial combined hyperlipidemia	5.01498e-05	10	6	0	1
DOID:3347	osteosarcoma	DOID:6039	intraocular melanoma	5.00417e-05	28	1	0	1
DOID:5409	lung small cell carcinoma	DOID:8584	Burkitt's lymphoma	4.94283e-05	29	22	7	2.39111e-07
DOID:9538	multiple myeloma	DOID:10923	sickle cell anemia	4.92275e-05	85	17	3	0.267176
DOID:10003	sensorineural hearing loss	DOID:14221	metabolic syndrome X	4.8953e-05	6	14	0	1
DOID:11984	hypertrophic cardiomyopathy	DOID:14221	metabolic syndrome X	4.89501e-05	21	14	4	0.00033874
DOID:2452	thrombophilia	DOID:14250	Down syndrome	4.88459e-05	6	1	0	1
DOID:13810	familial hypercholesterolemia	DOID:1171	hyperlipoproteinemia type V	4.87537e-05	18	2	2	0.00496728
DOID:13810	familial hypercholesterolemia	DOID:3455	cerebrovascular accident	4.87529e-05	18	53	4	0.0169014
DOID:2986	IgA glomerulonephritis	DOID:10003	sensorineural hearing loss	4.84083e-05	6	6	2	0.0067412
DOID:3347	osteosarcoma	DOID:8584	Burkitt's lymphoma	4.82291e-05	28	22	8	3.59857e-09
DOID:13809	familial combined hyperlipidemia	DOID:1171	hyperlipoproteinemia type V	4.81658e-05	6	2	2	0.000767449
DOID:8584	Burkitt's lymphoma	DOID:769	neuroblastoma	4.79956e-05	22	38	8	3.88857e-08
DOID:3371	chondrosarcoma	DOID:4051	alveolar rhabdomyosarcoma	4.78306e-05	1	1	0	1
DOID:2988	antiphospholipid syndrome	DOID:3455	cerebrovascular accident	4.77757e-05	7	53	0	1
DOID:9255	frontotemporal dementia	DOID:12217	Lewy body dementia	4.77244e-05	4	3	1	0.171863
DOID:9261	nasopharynx carcinoma	DOID:6039	intraocular melanoma	4.76608e-05	10	1	0	1
DOID:2988	antiphospholipid syndrome	DOID:7148	rheumatoid arthritis	4.74617e-05	7	81	3	0.0407371
DOID:4752	multiple system atrophy	DOID:7148	rheumatoid arthritis	4.73906e-05	4	81	0	1
DOID:6364	migraine	DOID:9255	frontotemporal dementia	4.70918e-05	69	4	0	1
DOID:12894	Sjogren's syndrome	DOID:9119	acute myeloid leukemia	4.697e-05	10	80	2	0.477447
DOID:5419	schizophrenia	DOID:11984	hypertrophic cardiomyopathy	4.68382e-05	90	21	1	1
DOID:8924	autoimmune thrombocytopenic purpura	DOID:8577	ulcerative colitis	4.66935e-05	10	32	3	0.0121053
DOID:11054	urinary bladder cancer	DOID:11984	hypertrophic cardiomyopathy	4.66539e-05	51	21	1	1
DOID:13832	patent ductus arteriosus	DOID:2986	IgA glomerulonephritis	4.64684e-05	3	6	0	1
DOID:11054	urinary bladder cancer	DOID:12858	Huntington's disease	4.59813e-05	51	19	0	1
DOID:6364	migraine	DOID:11984	hypertrophic cardiomyopathy	4.59426e-05	69	21	2	1
DOID:9074	systemic lupus erythematosus	DOID:12217	Lewy body dementia	4.53816e-05	29	3	0	1
DOID:5409	lung small cell carcinoma	DOID:3310	atopic dermatitis	4.53601e-05	29	22	1	1
DOID:5327	retinal detachment	DOID:3455	cerebrovascular accident	4.51944e-05	1	53	0	1
DOID:6364	migraine	DOID:12894	Sjogren's syndrome	4.51315e-05	69	10	0	1
DOID:11984	hypertrophic cardiomyopathy	DOID:2986	IgA glomerulonephritis	4.47267e-05	21	6	0	1
DOID:9538	multiple myeloma	DOID:14250	Down syndrome	4.47051e-05	85	1	0	1
DOID:11054	urinary bladder cancer	DOID:12894	Sjogren's syndrome	4.43476e-05	51	10	0	1
DOID:2452	thrombophilia	DOID:12217	Lewy body dementia	4.40727e-05	6	3	0	1
DOID:6364	migraine	DOID:13832	patent ductus arteriosus	4.39825e-05	69	3	1	0.952584
DOID:13241	Behcet's disease	DOID:769	neuroblastoma	4.39798e-05	10	38	1	1
DOID:12704	ataxia telangiectasia	DOID:2738	pseudoxanthoma elasticum	4.37273e-05	1	2	0	1
DOID:9538	multiple myeloma	DOID:12306	vitiligo	4.36263e-05	85	7	1	1
DOID:3371	chondrosarcoma	DOID:769	neuroblastoma	4.33958e-05	1	38	0	1
DOID:6364	migraine	DOID:5409	lung small cell carcinoma	4.32428e-05	69	29	1	1
DOID:8538	reticulosarcoma	DOID:10003	sensorineural hearing loss	4.31669e-05	21	6	0	1
DOID:9119	acute myeloid leukemia	DOID:10003	sensorineural hearing loss	4.29335e-05	80	6	2	0.266628
DOID:3310	atopic dermatitis	DOID:9261	nasopharynx carcinoma	4.24942e-05	22	10	0	1
DOID:437	myasthenia gravis	DOID:1612	breast cancer	4.23826e-05	18	273	4	0.800774
DOID:437	myasthenia gravis	DOID:3310	atopic dermatitis	4.19471e-05	18	22	2	0.228381
DOID:6364	migraine	DOID:769	neuroblastoma	4.16668e-05	69	38	0	1
DOID:5409	lung small cell carcinoma	DOID:2986	IgA glomerulonephritis	4.16103e-05	29	6	0	1
DOID:6364	migraine	DOID:13641	exfoliation syndrome	4.15782e-05	69	4	0	1
DOID:8577	ulcerative colitis	DOID:11119	Gilles de la Tourette syndrome	4.14881e-05	32	17	1	1
DOID:8534	gastroesophageal reflux disease	DOID:7148	rheumatoid arthritis	4.13813e-05	22	81	3	0.37353
DOID:8584	Burkitt's lymphoma	DOID:9261	nasopharynx carcinoma	4.13246e-05	22	10	0	1
DOID:2986	IgA glomerulonephritis	DOID:769	neuroblastoma	4.11501e-05	6	38	0	1
DOID:3455	cerebrovascular accident	DOID:11870	Pick's disease	4.10738e-05	53	1	0	1
DOID:3310	atopic dermatitis	DOID:1485	cystic fibrosis	4.07932e-05	22	28	1	1
DOID:8538	reticulosarcoma	DOID:0050458	juvenile myelomonocytic leukemia	4.01736e-05	21	1	0	1
DOID:5419	schizophrenia	DOID:12894	Sjogren's syndrome	4.01524e-05	90	10	0	1
DOID:12716	newborn respiratory distress syndrome	DOID:7148	rheumatoid arthritis	3.96819e-05	8	81	3	0.0562636
DOID:13810	familial hypercholesterolemia	DOID:7148	rheumatoid arthritis	3.96732e-05	18	81	0	1
DOID:12132	Wegener's granulomatosis	DOID:9119	acute myeloid leukemia	3.9643e-05	15	80	2	0.788492
DOID:2986	IgA glomerulonephritis	DOID:10923	sickle cell anemia	3.95092e-05	6	17	1	0.588904
DOID:13241	Behcet's disease	DOID:8997	polycythemia vera	3.94563e-05	10	9	0	1
DOID:5409	lung small cell carcinoma	DOID:13832	patent ductus arteriosus	3.93287e-05	29	3	0	1
DOID:11054	urinary bladder cancer	DOID:13810	familial hypercholesterolemia	3.93065e-05	51	18	1	1
DOID:12132	Wegener's granulomatosis	DOID:8538	reticulosarcoma	3.92532e-05	15	21	2	0.171863
DOID:13241	Behcet's disease	DOID:10003	sensorineural hearing loss	3.90762e-05	10	6	3	0.000145947
DOID:1123	spondyloarthropathy	DOID:3455	cerebrovascular accident	3.89977e-05	2	53	0	1
DOID:6364	migraine	DOID:1485	cystic fibrosis	3.89583e-05	69	28	2	1
DOID:678	progressive supranuclear palsy	DOID:9255	frontotemporal dementia	3.88185e-05	1	4	0	1
DOID:12241	beta thalassemia	DOID:7148	rheumatoid arthritis	3.8741e-05	3	81	0	1
DOID:2986	IgA glomerulonephritis	DOID:9261	nasopharynx carcinoma	3.87106e-05	6	10	0	1
DOID:437	myasthenia gravis	DOID:2986	IgA glomerulonephritis	3.82818e-05	18	6	3	0.000714568
DOID:12217	Lewy body dementia	DOID:4752	multiple system atrophy	3.82776e-05	3	4	0	1
DOID:3455	cerebrovascular accident	DOID:12241	beta thalassemia	3.82318e-05	53	3	1	0.791809
DOID:1485	cystic fibrosis	DOID:2986	IgA glomerulonephritis	3.81315e-05	28	6	0	1
DOID:12132	Wegener's granulomatosis	DOID:13099	Moyamoya disease	3.79771e-05	15	2	0	1
DOID:1612	breast cancer	DOID:13375	temporal arteritis	3.78192e-05	273	6	2	1
DOID:2377	multiple sclerosis	DOID:799	varicose veins	3.73113e-05	20	1	0	1
DOID:9563	bronchiectasis	DOID:7148	rheumatoid arthritis	3.73071e-05	5	81	1	1
DOID:8632	Kaposi's sarcoma	DOID:7148	rheumatoid arthritis	3.7268e-05	8	81	1	1
DOID:3310	atopic dermatitis	DOID:13832	patent ductus arteriosus	3.72414e-05	22	3	0	1
DOID:10003	sensorineural hearing loss	DOID:12217	Lewy body dementia	3.71826e-05	6	3	0	1
DOID:11984	hypertrophic cardiomyopathy	DOID:9119	acute myeloid leukemia	3.71655e-05	21	80	0	1
DOID:3310	atopic dermatitis	DOID:11984	hypertrophic cardiomyopathy	3.71037e-05	22	21	1	1
DOID:2377	multiple sclerosis	DOID:678	progressive supranuclear palsy	3.70469e-05	20	1	1	0.233101
DOID:2986	IgA glomerulonephritis	DOID:13375	temporal arteritis	3.70413e-05	6	6	3	3.20754e-05
DOID:6364	migraine	DOID:12132	Wegener's granulomatosis	3.67223e-05	69	15	0	1
DOID:10003	sensorineural hearing loss	DOID:11119	Gilles de la Tourette syndrome	3.65818e-05	6	17	0	1
DOID:12306	vitiligo	DOID:674	cleft palate	3.65565e-05	7	10	0	1
DOID:13832	patent ductus arteriosus	DOID:13241	Behcet's disease	3.63413e-05	3	10	0	1
DOID:321	tropical spastic paraparesis	DOID:8970	subacute sclerosing panencephalitis	3.62426e-05	2	1	0	1
DOID:8691	mycosis fungoides	DOID:1612	breast cancer	3.61859e-05	9	273	3	0.569389
DOID:6364	migraine	DOID:10923	sickle cell anemia	3.60134e-05	69	17	1	1
DOID:13832	patent ductus arteriosus	DOID:769	neuroblastoma	3.6006e-05	3	38	0	1
DOID:9255	frontotemporal dementia	DOID:11119	Gilles de la Tourette syndrome	3.57701e-05	4	17	2	0.018021
DOID:2452	thrombophilia	DOID:13375	temporal arteritis	3.52013e-05	6	6	0	1
DOID:11984	hypertrophic cardiomyopathy	DOID:8538	reticulosarcoma	3.51598e-05	21	21	0	1
DOID:5409	lung small cell carcinoma	DOID:13241	Behcet's disease	3.50622e-05	29	10	2	0.154729
DOID:13099	Moyamoya disease	DOID:13375	temporal arteritis	3.4818e-05	2	6	0	1
DOID:1612	breast cancer	DOID:12217	Lewy body dementia	3.47878e-05	273	3	0	1
DOID:13241	Behcet's disease	DOID:9261	nasopharynx carcinoma	3.4656e-05	10	10	0	1
DOID:5409	lung small cell carcinoma	DOID:3371	chondrosarcoma	3.46053e-05	29	1	1	0.28541
DOID:3310	atopic dermatitis	DOID:13375	temporal arteritis	3.45702e-05	22	6	1	0.697174
DOID:11054	urinary bladder cancer	DOID:12132	Wegener's granulomatosis	3.45516e-05	51	15	1	1
DOID:12716	newborn respiratory distress syndrome	DOID:9074	systemic lupus erythematosus	3.43005e-05	8	29	1	1
DOID:5419	schizophrenia	DOID:13810	familial hypercholesterolemia	3.41631e-05	90	18	0	1
DOID:9074	systemic lupus erythematosus	DOID:4752	multiple system atrophy	3.404e-05	29	4	0	1
DOID:1612	breast cancer	DOID:2987	familial Mediterranean fever	3.40356e-05	273	4	1	1
DOID:13810	familial hypercholesterolemia	DOID:8538	reticulosarcoma	3.39678e-05	18	21	0	1
DOID:9538	multiple myeloma	DOID:12894	Sjogren's syndrome	3.39358e-05	85	10	2	0.512028
DOID:2452	thrombophilia	DOID:799	varicose veins	3.38916e-05	6	1	0	1
DOID:2224	hemorrhagic thrombocythemia	DOID:769	neuroblastoma	3.37857e-05	11	38	3	0.0233596
DOID:11383	cryptorchidism	DOID:12270	coloboma	3.35772e-05	3	1	0	1
DOID:3310	atopic dermatitis	DOID:2987	familial Mediterranean fever	3.35646e-05	22	4	0	1
DOID:9253	gastrointestinal stromal tumor	DOID:3969	papillary thyroid carcinoma	3.34197e-05	4	1	0	1
DOID:3310	atopic dermatitis	DOID:10003	sensorineural hearing loss	3.33688e-05	22	6	1	0.697174
DOID:12894	Sjogren's syndrome	DOID:14221	metabolic syndrome X	3.33037e-05	10	14	0	1
DOID:8924	autoimmune thrombocytopenic purpura	DOID:2986	IgA glomerulonephritis	3.31719e-05	10	6	1	0.426342
DOID:2377	multiple sclerosis	DOID:9255	frontotemporal dementia	3.31284e-05	20	4	0	1
DOID:12858	Huntington's disease	DOID:11870	Pick's disease	3.31098e-05	19	1	0	1
DOID:8534	gastroesophageal reflux disease	DOID:9074	systemic lupus erythematosus	3.29466e-05	22	29	2	0.380849
DOID:12241	beta thalassemia	DOID:14221	metabolic syndrome X	3.2876e-05	3	14	0	1
DOID:1123	spondyloarthropathy	DOID:8577	ulcerative colitis	3.27785e-05	2	32	1	0.446134
DOID:2987	familial Mediterranean fever	DOID:2986	IgA glomerulonephritis	3.27215e-05	4	6	1	0.257245
DOID:769	neuroblastoma	DOID:14250	Down syndrome	3.26954e-05	38	1	0	1
DOID:13810	familial hypercholesterolemia	DOID:9119	acute myeloid leukemia	3.26316e-05	18	80	1	1
DOID:3310	atopic dermatitis	DOID:8924	autoimmune thrombocytopenic purpura	3.24784e-05	22	10	0	1
DOID:2377	multiple sclerosis	DOID:8534	gastroesophageal reflux disease	3.24713e-05	20	22	0	1
DOID:9074	systemic lupus erythematosus	DOID:718	autoimmune hemolytic anemia	3.22562e-05	29	8	3	0.00537708
DOID:9074	systemic lupus erythematosus	DOID:12241	beta thalassemia	3.21592e-05	29	3	0	1
DOID:5409	lung small cell carcinoma	DOID:1485	cystic fibrosis	3.20931e-05	29	28	0	1
DOID:8924	autoimmune thrombocytopenic purpura	DOID:1612	breast cancer	3.19258e-05	10	273	5	0.0495156
DOID:12858	Huntington's disease	DOID:14221	metabolic syndrome X	3.17874e-05	19	14	0	1
DOID:2377	multiple sclerosis	DOID:2988	antiphospholipid syndrome	3.17254e-05	20	7	0	1
DOID:5419	schizophrenia	DOID:12241	beta thalassemia	3.16079e-05	90	3	0	1
DOID:674	cleft palate	DOID:12858	Huntington's disease	3.15456e-05	10	19	0	1
DOID:13099	Moyamoya disease	DOID:799	varicose veins	3.13855e-05	2	1	0	1
DOID:13832	patent ductus arteriosus	DOID:9261	nasopharynx carcinoma	3.13398e-05	3	10	0	1
DOID:13241	Behcet's disease	DOID:10300	Raynaud disease	3.13341e-05	10	9	0	1
DOID:769	neuroblastoma	DOID:12236	primary biliary cirrhosis	3.12592e-05	38	10	0	1
DOID:8577	ulcerative colitis	DOID:799	varicose veins	3.1259e-05	32	1	0	1
DOID:9119	acute myeloid leukemia	DOID:12241	beta thalassemia	3.10968e-05	80	3	2	0.107102
DOID:3371	chondrosarcoma	DOID:9261	nasopharynx carcinoma	3.10564e-05	1	10	0	1
DOID:678	progressive supranuclear palsy	DOID:529	blepharospasm	3.08564e-05	1	2	0	1
DOID:9563	bronchiectasis	DOID:2377	multiple sclerosis	3.06868e-05	5	20	0	1
DOID:13810	familial hypercholesterolemia	DOID:9074	systemic lupus erythematosus	3.06176e-05	18	29	0	1
DOID:674	cleft palate	DOID:11984	hypertrophic cardiomyopathy	3.0605e-05	10	21	0	1
DOID:11054	urinary bladder cancer	DOID:12241	beta thalassemia	3.05147e-05	51	3	0	1
DOID:5409	lung small cell carcinoma	DOID:2224	hemorrhagic thrombocythemia	3.04649e-05	29	11	1	1
DOID:12132	Wegener's granulomatosis	DOID:14221	metabolic syndrome X	3.04596e-05	15	14	0	1
DOID:699	mitochondrial myopathy	DOID:1612	breast cancer	3.02218e-05	3	273	1	1
DOID:437	myasthenia gravis	DOID:8538	reticulosarcoma	3.01763e-05	18	21	0	1
DOID:1485	cystic fibrosis	DOID:13241	Behcet's disease	3.01558e-05	28	10	0	1
DOID:13832	patent ductus arteriosus	DOID:1485	cystic fibrosis	3.01275e-05	3	28	1	0.52087
DOID:12716	newborn respiratory distress syndrome	DOID:3455	cerebrovascular accident	3.01098e-05	8	53	0	1
DOID:12236	primary biliary cirrhosis	DOID:10003	sensorineural hearing loss	3.00372e-05	10	6	0	1
DOID:8538	reticulosarcoma	DOID:12858	Huntington's disease	2.99281e-05	21	19	1	1
DOID:9563	bronchiectasis	DOID:9074	systemic lupus erythematosus	2.98269e-05	5	29	0	1
DOID:13241	Behcet's disease	DOID:10923	sickle cell anemia	2.98002e-05	10	17	1	0.821807
DOID:8577	ulcerative colitis	DOID:12217	Lewy body dementia	2.97327e-05	32	3	0	1
DOID:2452	thrombophilia	DOID:4752	multiple system atrophy	2.96465e-05	6	4	0	1
DOID:1485	cystic fibrosis	DOID:9261	nasopharynx carcinoma	2.93487e-05	28	10	0	1
DOID:2377	multiple sclerosis	DOID:8632	Kaposi's sarcoma	2.93073e-05	20	8	0	1
DOID:12704	ataxia telangiectasia	DOID:1612	breast cancer	2.93063e-05	1	273	1	1
DOID:6364	migraine	DOID:9261	nasopharynx carcinoma	2.92859e-05	69	10	0	1
DOID:8632	Kaposi's sarcoma	DOID:9074	systemic lupus erythematosus	2.92627e-05	8	29	2	0.115972
DOID:1485	cystic fibrosis	DOID:769	neuroblastoma	2.926e-05	28	38	0	1
DOID:2377	multiple sclerosis	DOID:13810	familial hypercholesterolemia	2.9245e-05	20	18	0	1
DOID:9538	multiple myeloma	DOID:10003	sensorineural hearing loss	2.92385e-05	85	6	3	0.0304738
DOID:3310	atopic dermatitis	DOID:10923	sickle cell anemia	2.92326e-05	22	17	0	1
DOID:12858	Huntington's disease	DOID:9119	acute myeloid leukemia	2.91905e-05	19	80	0	1
DOID:893	Wilson disease	DOID:8577	ulcerative colitis	2.91367e-05	10	32	0	1
DOID:13810	familial hypercholesterolemia	DOID:2452	thrombophilia	2.91283e-05	18	6	0	1
DOID:437	myasthenia gravis	DOID:10003	sensorineural hearing loss	2.90172e-05	18	6	3	0.000714568
DOID:12716	newborn respiratory distress syndrome	DOID:2377	multiple sclerosis	2.88928e-05	8	20	0	1
DOID:2377	multiple sclerosis	DOID:12241	beta thalassemia	2.86692e-05	20	3	0	1
DOID:6364	migraine	DOID:3347	osteosarcoma	2.85655e-05	69	28	0	1
DOID:13832	patent ductus arteriosus	DOID:10923	sickle cell anemia	2.84986e-05	3	17	0	1
DOID:8538	reticulosarcoma	DOID:12241	beta thalassemia	2.82084e-05	21	3	0	1
DOID:9261	nasopharynx carcinoma	DOID:12236	primary biliary cirrhosis	2.8164e-05	10	10	0	1
DOID:2987	familial Mediterranean fever	DOID:9119	acute myeloid leukemia	2.81496e-05	4	80	1	1
DOID:8534	gastroesophageal reflux disease	DOID:3455	cerebrovascular accident	2.79609e-05	22	53	0	1
DOID:5409	lung small cell carcinoma	DOID:12236	primary biliary cirrhosis	2.78305e-05	29	10	1	1
DOID:5409	lung small cell carcinoma	DOID:14250	Down syndrome	2.76842e-05	29	1	0	1
DOID:8577	ulcerative colitis	DOID:4752	multiple system atrophy	2.76338e-05	32	4	0	1
DOID:13641	exfoliation syndrome	DOID:7148	rheumatoid arthritis	2.75959e-05	4	81	0	1
DOID:1612	breast cancer	DOID:4752	multiple system atrophy	2.74481e-05	273	4	0	1
DOID:12716	newborn respiratory distress syndrome	DOID:8577	ulcerative colitis	2.73801e-05	8	32	0	1
DOID:1485	cystic fibrosis	DOID:1858	McCune Albright Syndrome	2.73453e-05	28	1	0	1
DOID:1612	breast cancer	DOID:799	varicose veins	2.73294e-05	273	1	0	1
DOID:674	cleft palate	DOID:13810	familial hypercholesterolemia	2.72713e-05	10	18	1	0.857746
DOID:3310	atopic dermatitis	DOID:3347	osteosarcoma	2.71493e-05	22	28	0	1
DOID:5419	schizophrenia	DOID:12132	Wegener's granulomatosis	2.70863e-05	90	15	0	1
DOID:3347	osteosarcoma	DOID:13832	patent ductus arteriosus	2.70793e-05	28	3	0	1
DOID:6364	migraine	DOID:14250	Down syndrome	2.70686e-05	69	1	0	1
DOID:5408	Paget's disease of bone	DOID:1123	spondyloarthropathy	2.70137e-05	2	2	0	1
DOID:3969	papillary thyroid carcinoma	DOID:7148	rheumatoid arthritis	2.68486e-05	1	81	0	1
DOID:8577	ulcerative colitis	DOID:2988	antiphospholipid syndrome	2.64596e-05	32	7	1	1
DOID:9538	multiple myeloma	DOID:12132	Wegener's granulomatosis	2.63152e-05	85	15	7	1.37311e-05
DOID:3347	osteosarcoma	DOID:2986	IgA glomerulonephritis	2.62951e-05	28	6	0	1
DOID:11870	Pick's disease	DOID:4752	multiple system atrophy	2.5871e-05	1	4	0	1
DOID:1485	cystic fibrosis	DOID:12236	primary biliary cirrhosis	2.58198e-05	28	10	1	1
DOID:674	cleft palate	DOID:12894	Sjogren's syndrome	2.57605e-05	10	10	0	1
DOID:437	myasthenia gravis	DOID:11054	urinary bladder cancer	2.56046e-05	18	51	0	1
DOID:437	myasthenia gravis	DOID:9119	acute myeloid leukemia	2.55959e-05	18	80	2	0.998547
DOID:13832	patent ductus arteriosus	DOID:12236	primary biliary cirrhosis	2.55824e-05	3	10	0	1
DOID:12306	vitiligo	DOID:10003	sensorineural hearing loss	2.55378e-05	7	6	0	1
DOID:13241	Behcet's disease	DOID:1123	spondyloarthropathy	2.53456e-05	10	2	1	0.233101
DOID:8691	mycosis fungoides	DOID:11054	urinary bladder cancer	2.53098e-05	9	51	2	0.261307
DOID:11119	Gilles de la Tourette syndrome	DOID:14221	metabolic syndrome X	2.52697e-05	17	14	0	1
DOID:6364	migraine	DOID:13375	temporal arteritis	2.52585e-05	69	6	0	1
DOID:5409	lung small cell carcinoma	DOID:12306	vitiligo	2.52556e-05	29	7	0	1
DOID:8538	reticulosarcoma	DOID:2987	familial Mediterranean fever	2.52549e-05	21	4	1	0.52087
DOID:1858	McCune Albright Syndrome	DOID:14250	Down syndrome	2.52182e-05	1	1	0	1
DOID:6364	migraine	DOID:2987	familial Mediterranean fever	2.51002e-05	69	4	0	1
DOID:12306	vitiligo	DOID:769	neuroblastoma	2.4988e-05	7	38	0	1
DOID:9253	gastrointestinal stromal tumor	DOID:7148	rheumatoid arthritis	2.49707e-05	4	81	0	1
DOID:2452	thrombophilia	DOID:12241	beta thalassemia	2.49633e-05	6	3	0	1
DOID:2988	antiphospholipid syndrome	DOID:2986	IgA glomerulonephritis	2.47777e-05	7	6	0	1
DOID:5419	schizophrenia	DOID:8632	Kaposi's sarcoma	2.47647e-05	90	8	0	1
DOID:3310	atopic dermatitis	DOID:11119	Gilles de la Tourette syndrome	2.45979e-05	22	17	0	1
DOID:1123	spondyloarthropathy	DOID:1612	breast cancer	2.45364e-05	2	273	2	0.240028
DOID:8538	reticulosarcoma	DOID:13375	temporal arteritis	2.45013e-05	21	6	0	1
DOID:8632	Kaposi's sarcoma	DOID:14221	metabolic syndrome X	2.4307e-05	8	14	0	1
DOID:5419	schizophrenia	DOID:437	myasthenia gravis	2.42021e-05	90	18	2	1
DOID:437	myasthenia gravis	DOID:14221	metabolic syndrome X	2.39264e-05	18	14	0	1
DOID:8632	Kaposi's sarcoma	DOID:3455	cerebrovascular accident	2.38539e-05	8	53	0	1
DOID:9563	bronchiectasis	DOID:8577	ulcerative colitis	2.37582e-05	5	32	1	0.792637
DOID:12132	Wegener's granulomatosis	DOID:8997	polycythemia vera	2.37509e-05	15	9	0	1
DOID:9563	bronchiectasis	DOID:3455	cerebrovascular accident	2.35365e-05	5	53	0	1
DOID:9538	multiple myeloma	DOID:437	myasthenia gravis	2.342e-05	85	18	3	0.286215
DOID:9074	systemic lupus erythematosus	DOID:11634	myxedema	2.33382e-05	29	2	0	1
DOID:3310	atopic dermatitis	DOID:14250	Down syndrome	2.32692e-05	22	1	0	1
DOID:6364	migraine	DOID:8924	autoimmune thrombocytopenic purpura	2.31713e-05	69	10	0	1
DOID:11054	urinary bladder cancer	DOID:11119	Gilles de la Tourette syndrome	2.31528e-05	51	17	0	1
DOID:5419	schizophrenia	DOID:12217	Lewy body dementia	2.31447e-05	90	3	1	1
DOID:8534	gastroesophageal reflux disease	DOID:1612	breast cancer	2.30767e-05	22	273	5	0.522167
DOID:9119	acute myeloid leukemia	DOID:13375	temporal arteritis	2.3038e-05	80	6	2	0.266628
DOID:5419	schizophrenia	DOID:3969	papillary thyroid carcinoma	2.28503e-05	90	1	0	1
DOID:5419	schizophrenia	DOID:9253	gastrointestinal stromal tumor	2.28413e-05	90	4	0	1
DOID:10923	sickle cell anemia	DOID:769	neuroblastoma	2.27756e-05	17	38	0	1
DOID:3347	osteosarcoma	DOID:2224	hemorrhagic thrombocythemia	2.26413e-05	28	11	1	1
DOID:2377	multiple sclerosis	DOID:9253	gastrointestinal stromal tumor	2.26275e-05	20	4	0	1
DOID:3389	Papillon-Lefevre disease	DOID:3310	atopic dermatitis	2.25937e-05	1	22	0	1
DOID:14323	Marfan syndrome	DOID:2738	pseudoxanthoma elasticum	2.24667e-05	3	2	0	1
DOID:699	mitochondrial myopathy	DOID:13809	familial combined hyperlipidemia	2.24238e-05	3	6	0	1
DOID:12217	Lewy body dementia	DOID:11870	Pick's disease	2.23924e-05	3	1	0	1
DOID:1612	breast cancer	DOID:5394	prolactinoma	2.2385e-05	273	8	1	1
DOID:2986	IgA glomerulonephritis	DOID:799	varicose veins	2.20756e-05	6	1	0	1
DOID:12236	primary biliary cirrhosis	DOID:13375	temporal arteritis	2.2006e-05	10	6	0	1
DOID:13832	patent ductus arteriosus	DOID:14250	Down syndrome	2.19637e-05	3	1	0	1
DOID:11054	urinary bladder cancer	DOID:13375	temporal arteritis	2.19229e-05	51	6	0	1
DOID:6364	migraine	DOID:11870	Pick's disease	2.18598e-05	69	1	0	1
DOID:9538	multiple myeloma	DOID:11984	hypertrophic cardiomyopathy	2.18081e-05	85	21	0	1
DOID:1612	breast cancer	DOID:2988	antiphospholipid syndrome	2.18022e-05	273	7	2	1
DOID:3347	osteosarcoma	DOID:13241	Behcet's disease	2.17216e-05	28	10	2	0.149877
DOID:8997	polycythemia vera	DOID:2988	antiphospholipid syndrome	2.16862e-05	9	7	1	0.440992
DOID:437	myasthenia gravis	DOID:12217	Lewy body dementia	2.14367e-05	18	3	1	0.40312
DOID:11870	Pick's disease	DOID:11119	Gilles de la Tourette syndrome	2.14144e-05	1	17	1	0.215439
DOID:14499	Fabry disease	DOID:14221	metabolic syndrome X	2.1316e-05	1	14	0	1
DOID:321	tropical spastic paraparesis	DOID:1612	breast cancer	2.12892e-05	2	273	1	1
DOID:2986	IgA glomerulonephritis	DOID:11119	Gilles de la Tourette syndrome	2.12279e-05	6	17	0	1
DOID:8997	polycythemia vera	DOID:12236	primary biliary cirrhosis	2.12165e-05	9	10	0	1
DOID:3687	MELAS syndrome	DOID:14499	Fabry disease	2.12154e-05	1	1	0	1
DOID:8632	Kaposi's sarcoma	DOID:9253	gastrointestinal stromal tumor	2.12087e-05	8	4	0	1
DOID:9253	gastrointestinal stromal tumor	DOID:14221	metabolic syndrome X	2.11272e-05	4	14	0	1
DOID:13810	familial hypercholesterolemia	DOID:8577	ulcerative colitis	2.10693e-05	18	32	0	1
DOID:12217	Lewy body dementia	DOID:14221	metabolic syndrome X	2.09338e-05	3	14	0	1
DOID:2986	IgA glomerulonephritis	DOID:14250	Down syndrome	2.0913e-05	6	1	0	1
DOID:437	myasthenia gravis	DOID:4752	multiple system atrophy	2.07576e-05	18	4	0	1
DOID:12306	vitiligo	DOID:9261	nasopharynx carcinoma	2.06906e-05	7	10	0	1
DOID:12716	newborn respiratory distress syndrome	DOID:3310	atopic dermatitis	2.06504e-05	8	22	1	0.843106
DOID:8577	ulcerative colitis	DOID:12241	beta thalassemia	2.06375e-05	32	3	0	1
DOID:3969	papillary thyroid carcinoma	DOID:14221	metabolic syndrome X	2.06173e-05	1	14	0	1
DOID:8632	Kaposi's sarcoma	DOID:8577	ulcerative colitis	2.0583e-05	8	32	1	1
DOID:769	neuroblastoma	DOID:10003	sensorineural hearing loss	2.05783e-05	38	6	0	1
DOID:3347	osteosarcoma	DOID:14250	Down syndrome	2.05664e-05	28	1	0	1
DOID:1123	spondyloarthropathy	DOID:2452	thrombophilia	2.05245e-05	2	6	0	1
DOID:2377	multiple sclerosis	DOID:3969	papillary thyroid carcinoma	2.05082e-05	20	1	0	1
DOID:5409	lung small cell carcinoma	DOID:10923	sickle cell anemia	2.04835e-05	29	17	0	1
DOID:8632	Kaposi's sarcoma	DOID:3969	papillary thyroid carcinoma	2.04413e-05	8	1	0	1
DOID:13641	exfoliation syndrome	DOID:12858	Huntington's disease	2.03994e-05	4	19	0	1
DOID:6364	migraine	DOID:12842	Guillain-Barre syndrome	2.03636e-05	69	1	0	1
DOID:8924	autoimmune thrombocytopenic purpura	DOID:8538	reticulosarcoma	2.03254e-05	10	21	1	0.957903
DOID:13641	exfoliation syndrome	DOID:9074	systemic lupus erythematosus	2.03053e-05	4	29	0	1
DOID:12858	Huntington's disease	DOID:2986	IgA glomerulonephritis	2.02502e-05	19	6	0	1
DOID:9538	multiple myeloma	DOID:13375	temporal arteritis	2.02064e-05	85	6	4	0.00131507
DOID:11984	hypertrophic cardiomyopathy	DOID:12236	primary biliary cirrhosis	2.02016e-05	21	10	0	1
DOID:2987	familial Mediterranean fever	DOID:14221	metabolic syndrome X	2.0197e-05	4	14	0	1
DOID:1949	cholecystitis	DOID:8577	ulcerative colitis	2.01642e-05	2	32	0	1
DOID:12842	Guillain-Barre syndrome	DOID:7148	rheumatoid arthritis	2.01026e-05	1	81	0	1
DOID:3347	osteosarcoma	DOID:1485	cystic fibrosis	2.01002e-05	28	28	0	1
DOID:6364	migraine	DOID:799	varicose veins	1.99223e-05	69	1	0	1
DOID:12894	Sjogren's syndrome	DOID:769	neuroblastoma	1.98955e-05	10	38	0	1
DOID:13810	familial hypercholesterolemia	DOID:2986	IgA glomerulonephritis	1.98912e-05	18	6	0	1
DOID:321	tropical spastic paraparesis	DOID:7148	rheumatoid arthritis	1.97549e-05	2	81	1	0.800774
DOID:9261	nasopharynx carcinoma	DOID:14250	Down syndrome	1.93855e-05	10	1	0	1
DOID:9253	gastrointestinal stromal tumor	DOID:3455	cerebrovascular accident	1.93458e-05	4	53	0	1
DOID:5327	retinal detachment	DOID:7148	rheumatoid arthritis	1.93326e-05	1	81	0	1
DOID:9261	nasopharynx carcinoma	DOID:10923	sickle cell anemia	1.92606e-05	10	17	1	0.821807
DOID:12716	newborn respiratory distress syndrome	DOID:1612	breast cancer	1.926e-05	8	273	1	1
DOID:11054	urinary bladder cancer	DOID:8924	autoimmune thrombocytopenic purpura	1.91946e-05	51	10	0	1
DOID:9538	multiple myeloma	DOID:12241	beta thalassemia	1.9146e-05	85	3	0	1
DOID:8924	autoimmune thrombocytopenic purpura	DOID:9119	acute myeloid leukemia	1.90835e-05	10	80	2	0.477447
DOID:674	cleft palate	DOID:12241	beta thalassemia	1.90361e-05	10	3	0	1
DOID:674	cleft palate	DOID:11119	Gilles de la Tourette syndrome	1.90152e-05	10	17	0	1
DOID:10003	sensorineural hearing loss	DOID:4752	multiple system atrophy	1.89016e-05	6	4	0	1
DOID:11984	hypertrophic cardiomyopathy	DOID:10003	sensorineural hearing loss	1.87973e-05	21	6	1	0.675112
DOID:3310	atopic dermatitis	DOID:1123	spondyloarthropathy	1.87687e-05	22	2	0	1
DOID:13375	temporal arteritis	DOID:14221	metabolic syndrome X	1.87633e-05	6	14	0	1
DOID:3347	osteosarcoma	DOID:12236	primary biliary cirrhosis	1.86679e-05	28	10	1	1
DOID:3455	cerebrovascular accident	DOID:3969	papillary thyroid carcinoma	1.86309e-05	53	1	0	1
DOID:8997	polycythemia vera	DOID:2987	familial Mediterranean fever	1.86029e-05	9	4	0	1
DOID:6364	migraine	DOID:5327	retinal detachment	1.85211e-05	69	1	0	1
DOID:9538	multiple myeloma	DOID:13810	familial hypercholesterolemia	1.84371e-05	85	18	1	1
DOID:12306	vitiligo	DOID:718	autoimmune hemolytic anemia	1.83922e-05	7	8	0	1
DOID:9538	multiple myeloma	DOID:12858	Huntington's disease	1.83786e-05	85	19	1	1
DOID:3310	atopic dermatitis	DOID:12858	Huntington's disease	1.83468e-05	22	19	0	1
DOID:678	progressive supranuclear palsy	DOID:12858	Huntington's disease	1.83265e-05	1	19	0	1
DOID:2986	IgA glomerulonephritis	DOID:12217	Lewy body dementia	1.82941e-05	6	3	0	1
DOID:13641	exfoliation syndrome	DOID:2452	thrombophilia	1.828e-05	4	6	0	1
DOID:11054	urinary bladder cancer	DOID:2987	familial Mediterranean fever	1.82353e-05	51	4	0	1
DOID:9074	systemic lupus erythematosus	DOID:3969	papillary thyroid carcinoma	1.80427e-05	29	1	0	1
DOID:9253	gastrointestinal stromal tumor	DOID:6039	intraocular melanoma	1.80301e-05	4	1	0	1
DOID:5419	schizophrenia	DOID:13375	temporal arteritis	1.79152e-05	90	6	0	1
DOID:11054	urinary bladder cancer	DOID:12217	Lewy body dementia	1.78906e-05	51	3	0	1
DOID:12306	vitiligo	DOID:11984	hypertrophic cardiomyopathy	1.7888e-05	7	21	0	1
DOID:8864	acute monocytic leukemia	DOID:8584	Burkitt's lymphoma	1.7784e-05	7	22	2	0.0683894
DOID:10300	Raynaud disease	DOID:799	varicose veins	1.77032e-05	9	1	0	1
DOID:5419	schizophrenia	DOID:4752	multiple system atrophy	1.75851e-05	90	4	0	1
DOID:8584	Burkitt's lymphoma	DOID:9253	gastrointestinal stromal tumor	1.75784e-05	22	4	0	1
DOID:8538	reticulosarcoma	DOID:11119	Gilles de la Tourette syndrome	1.75734e-05	21	17	0	1
DOID:8691	mycosis fungoides	DOID:8584	Burkitt's lymphoma	1.75656e-05	9	22	2	0.0978769
DOID:13809	familial combined hyperlipidemia	DOID:1612	breast cancer	1.75347e-05	6	273	1	1
DOID:8534	gastroesophageal reflux disease	DOID:2452	thrombophilia	1.74924e-05	22	6	1	0.697174
DOID:13241	Behcet's disease	DOID:12858	Huntington's disease	1.74655e-05	10	19	0	1
DOID:9253	gastrointestinal stromal tumor	DOID:9074	systemic lupus erythematosus	1.74485e-05	4	29	0	1
DOID:6039	intraocular melanoma	DOID:3969	papillary thyroid carcinoma	1.74159e-05	1	1	0	1
DOID:12132	Wegener's granulomatosis	DOID:674	cleft palate	1.73983e-05	15	10	0	1
DOID:2377	multiple sclerosis	DOID:1811	reflex sympathetic dystrophy	1.73933e-05	20	13	2	0.136902
DOID:10923	sickle cell anemia	DOID:12236	primary biliary cirrhosis	1.73678e-05	17	10	0	1
DOID:13641	exfoliation syndrome	DOID:8577	ulcerative colitis	1.7336e-05	4	32	0	1
DOID:1811	reflex sympathetic dystrophy	DOID:3455	cerebrovascular accident	1.72734e-05	13	53	0	1
DOID:9119	acute myeloid leukemia	DOID:11119	Gilles de la Tourette syndrome	1.71274e-05	80	17	0	1
DOID:1858	McCune Albright Syndrome	DOID:10923	sickle cell anemia	1.71133e-05	1	17	0	1
DOID:321	tropical spastic paraparesis	DOID:9074	systemic lupus erythematosus	1.70942e-05	2	29	1	0.419388
DOID:3347	osteosarcoma	DOID:10923	sickle cell anemia	1.70911e-05	28	17	0	1
DOID:13241	Behcet's disease	DOID:14250	Down syndrome	1.70898e-05	10	1	0	1
DOID:8632	Kaposi's sarcoma	DOID:6039	intraocular melanoma	1.69882e-05	8	1	0	1
DOID:5327	retinal detachment	DOID:9074	systemic lupus erythematosus	1.69629e-05	1	29	0	1
DOID:9538	multiple myeloma	DOID:8924	autoimmune thrombocytopenic purpura	1.6927e-05	85	10	4	0.00982867
DOID:12704	ataxia telangiectasia	DOID:11054	urinary bladder cancer	1.69105e-05	1	51	1	0.393347
DOID:674	cleft palate	DOID:8632	Kaposi's sarcoma	1.68912e-05	10	8	0	1
DOID:6364	migraine	DOID:2988	antiphospholipid syndrome	1.68644e-05	69	7	1	1
DOID:8924	autoimmune thrombocytopenic purpura	DOID:14221	metabolic syndrome X	1.6844e-05	10	14	0	1
DOID:11984	hypertrophic cardiomyopathy	DOID:769	neuroblastoma	1.68366e-05	21	38	0	1
DOID:2377	multiple sclerosis	DOID:321	tropical spastic paraparesis	1.67875e-05	20	2	1	0.33856
DOID:12306	vitiligo	DOID:1485	cystic fibrosis	1.67355e-05	7	28	0	1
DOID:3762	cytochrome-c oxidase deficiency	DOID:13810	familial hypercholesterolemia	1.67348e-05	1	18	0	1
DOID:12306	vitiligo	DOID:13832	patent ductus arteriosus	1.67246e-05	7	3	0	1
DOID:11054	urinary bladder cancer	DOID:699	mitochondrial myopathy	1.65147e-05	51	3	0	1
DOID:8538	reticulosarcoma	DOID:1123	spondyloarthropathy	1.64836e-05	21	2	1	0.348454
DOID:12894	Sjogren's syndrome	DOID:9261	nasopharynx carcinoma	1.64504e-05	10	10	0	1
DOID:1123	spondyloarthropathy	DOID:3429	inclusion body myositis	1.64232e-05	2	1	0	1
DOID:13241	Behcet's disease	DOID:718	autoimmune hemolytic anemia	1.64023e-05	10	8	2	0.0250883
DOID:2377	multiple sclerosis	DOID:699	mitochondrial myopathy	1.63827e-05	20	3	1	0.426342
DOID:12894	Sjogren's syndrome	DOID:1123	spondyloarthropathy	1.63571e-05	10	2	1	0.233101
DOID:674	cleft palate	DOID:3969	papillary thyroid carcinoma	1.63282e-05	10	1	0	1
DOID:13241	Behcet's disease	DOID:11119	Gilles de la Tourette syndrome	1.632e-05	10	17	0	1
DOID:5409	lung small cell carcinoma	DOID:12894	Sjogren's syndrome	1.63053e-05	29	10	1	1
DOID:5419	schizophrenia	DOID:2987	familial Mediterranean fever	1.62287e-05	90	4	0	1
DOID:12306	vitiligo	DOID:13375	temporal arteritis	1.61571e-05	7	6	0	1
DOID:674	cleft palate	DOID:9253	gastrointestinal stromal tumor	1.61061e-05	10	4	0	1
DOID:699	mitochondrial myopathy	DOID:7148	rheumatoid arthritis	1.60477e-05	3	81	1	1
DOID:1123	spondyloarthropathy	DOID:2986	IgA glomerulonephritis	1.6045e-05	2	6	0	1
DOID:12716	newborn respiratory distress syndrome	DOID:2452	thrombophilia	1.60387e-05	8	6	0	1
DOID:13810	familial hypercholesterolemia	DOID:13832	patent ductus arteriosus	1.59987e-05	18	3	0	1
DOID:9563	bronchiectasis	DOID:3310	atopic dermatitis	1.59646e-05	5	22	0	1
DOID:5409	lung small cell carcinoma	DOID:10003	sensorineural hearing loss	1.5865e-05	29	6	0	1
DOID:12894	Sjogren's syndrome	DOID:10003	sensorineural hearing loss	1.58103e-05	10	6	1	0.426342
DOID:5419	schizophrenia	DOID:8924	autoimmune thrombocytopenic purpura	1.57863e-05	90	10	0	1
DOID:12894	Sjogren's syndrome	DOID:13375	temporal arteritis	1.57621e-05	10	6	1	0.426342
DOID:12894	Sjogren's syndrome	DOID:8997	polycythemia vera	1.57475e-05	10	9	0	1
DOID:12169	carpal tunnel syndrome	DOID:1811	reflex sympathetic dystrophy	1.57439e-05	1	13	0	1
DOID:8864	acute monocytic leukemia	DOID:1612	breast cancer	1.57415e-05	7	273	1	1
DOID:9538	multiple myeloma	DOID:2987	familial Mediterranean fever	1.5699e-05	85	4	1	1
DOID:6364	migraine	DOID:13810	familial hypercholesterolemia	1.56987e-05	69	18	2	0.821807
DOID:9261	nasopharynx carcinoma	DOID:2224	hemorrhagic thrombocythemia	1.56202e-05	10	11	0	1
DOID:3310	atopic dermatitis	DOID:4752	multiple system atrophy	1.55964e-05	22	4	0	1
DOID:3310	atopic dermatitis	DOID:12217	Lewy body dementia	1.55157e-05	22	3	0	1
DOID:9563	bronchiectasis	DOID:2986	IgA glomerulonephritis	1.54224e-05	5	6	0	1
DOID:12306	vitiligo	DOID:3347	osteosarcoma	1.53794e-05	7	28	0	1

## Sheet: OMIM-DO
DO_ID	OMIM_ID
DOID:6255	102200
DOID:13166	103920
DOID:1123	106300
DOID:2988	107320
DOID:8534	109350
DOID:13241	109650
DOID:12236	109720
DOID:11054	109800
DOID:8584	113970
DOID:1612	114480
DOID:12169	115430
DOID:674	119540
DOID:12270	120200
DOID:13269	121300
DOID:2377	126200
DOID:12217	127750
DOID:11119	137580
DOID:12842	139393
DOID:12858	143100
DOID:13810	143890
DOID:13809	144250
DOID:1171	144650
DOID:4752	146500
DOID:3261	147060
DOID:3429	147421
DOID:8632	148000
DOID:8864	151380
DOID:9074	152700
DOID:14323	154700
DOID:6039	155720
DOID:6364	157300
DOID:2951	158280
DOID:321	159580
DOID:2106	160800
DOID:9261	161550
DOID:2986	161950
DOID:0050429	169600
DOID:13381	170900
DOID:11870	172700
DOID:1858	174800
DOID:3132	176100
DOID:11983	176270
DOID:0050477	177200
DOID:13641	177650
DOID:10300	179600
DOID:7148	180300
DOID:5419	181500
DOID:6498	182000
DOID:5409	182280
DOID:13366	184850
DOID:13375	187360
DOID:6419	187500
DOID:2224	187950
DOID:8924	188030
DOID:2452	188050
DOID:3969	188550
DOID:12098	190400
DOID:14250	190685
DOID:799	192200
DOID:11984	192600
DOID:12306	193200
DOID:384	194200
DOID:0050605	201100
DOID:4252	203450
DOID:0050473	203800
DOID:1388	205400
DOID:718	205700
DOID:12704	208900
DOID:9563	211400
DOID:3371	215300
DOID:3302	215400
DOID:11383	219050
DOID:1485	219700
DOID:9266	220100
DOID:3762	220110
DOID:13724	240400
DOID:11459	243200
DOID:3389	245000
DOID:2987	249100
DOID:699	251900
DOID:13099	252350
DOID:437	254200
DOID:8691	254400
DOID:9538	254500
DOID:11634	255900
DOID:769	256700
DOID:3347	259500
DOID:8970	260470
DOID:8997	263300
DOID:2738	264800
DOID:13042	265380
DOID:8577	266600
DOID:12716	267450
DOID:8538	267730
DOID:4051	268220
DOID:12894	270150
DOID:14501	270200
DOID:5688	277700
DOID:893	277900
DOID:14499	301500
DOID:10003	304400
DOID:12387	304800
DOID:1838	309400
DOID:5327	312530
DOID:3687	540000
DOID:9255	600274
DOID:5394	600634
DOID:1949	600803
DOID:678	601104
DOID:3455	601367
DOID:9119	601626
DOID:5408	602080
DOID:3310	603165
DOID:12241	603902
DOID:10923	603903
DOID:1811	604335
DOID:0050628	604348
DOID:14221	605552
DOID:12731	606177
DOID:12399	606349
DOID:0050561	606369
DOID:9253	606764
DOID:529	606798
DOID:13832	607411
DOID:0050458	607785
DOID:5425	608115
DOID:12132	608710
