# Supplementary material for: SemFunSim: A New Method for Measuring Disease Similarity by Integrating Semantic and Gene Functional Association
Source: PLoS One. 2014 Jun 16;9(6):e99415. doi: 10.1371/journal.pone.0099415 (PMC4059643; doi:10.1371/journal.pone.0099415)
Supplement: Dataset S8 — Similarities between 44 diseases without PTCs and 916 diseases with PTCs in CTD measured by SemFunSim. We calculated the similarities between 44 diseases (without PTCs in CTD) and 916 diseases (with PTCs in CTD) based on SemFunSim. These 44 diseases without PTCs in CTD and the similarities are listed. (XLSX) [file pone.0099415.s011.xlsx]

## Sheet: Similarities
DOID_1	Disease_1 (with PTC documented in CTD)	DOID_2	Disease_2 (without PTC documented in CTD)	Similarity	Order (SemFunSim)
DOID:5082	liver cirrhosis	DOID:900	hepatopulmonary syndrome	0.0346041	1
DOID:12987	agranulocytosis	DOID:614	lymphopenia	0.0166542	2
DOID:1227	neutropenia	DOID:614	lymphopenia	0.0156603	3
DOID:9080	macroglobulinemia	DOID:13372	alpha 1-antitrypsin deficiency	0.0142407	4
DOID:2237	hepatitis	DOID:900	hepatopulmonary syndrome	0.00887218	5
DOID:893	wilson disease	DOID:2352	hemochromatosis	0.00861578	6
DOID:418	systemic scleroderma	DOID:853	polymyalgia rheumatica	0.00716539	7
DOID:2044	drug-induced hepatitis	DOID:900	hepatopulmonary syndrome	0.00710263	8
DOID:437	myasthenia gravis	DOID:0050214	lambert-eaton myasthenic syndrome	0.00643685	9
DOID:12930	dilated cardiomyopathy	DOID:397	restrictive cardiomyopathy	0.00643466	10
DOID:11335	sarcoidosis	DOID:2917	cryoglobulinemia	0.00606995	11
DOID:10322	berylliosis	DOID:10320	asbestosis	0.00599882	12
DOID:10322	berylliosis	DOID:841	extrinsic allergic alveolitis	0.00574618	13
DOID:5295	intestinal disease	DOID:900	hepatopulmonary syndrome	0.00564064	14
DOID:780	placenta disease	DOID:3385	bacterial vaginosis	0.00498966	15
DOID:7998	hyperthyroidism	DOID:0050328	congenital hypothyroidism	0.00460855	16
DOID:9741	biliary tract disease	DOID:900	hepatopulmonary syndrome	0.00453864	17
DOID:4138	bile duct disease	DOID:900	hepatopulmonary syndrome	0.0045222	18
DOID:0050589	inflammatory bowel disease	DOID:900	hepatopulmonary syndrome	0.00446818	19
DOID:12236	primary biliary cirrhosis	DOID:900	hepatopulmonary syndrome	0.00420741	20
DOID:403	mouth disease	DOID:900	hepatopulmonary syndrome	0.00409705	21
DOID:11984	hypertrophic cardiomyopathy	DOID:397	restrictive cardiomyopathy	0.00404209	22
DOID:1749	squamous cell carcinoma	DOID:3111	cystadenocarcinoma	0.0037764	23
DOID:11633	thyroid hormone resistance syndrome	DOID:0050328	congenital hypothyroidism	0.00373478	24
DOID:13378	kawasaki disease	DOID:0050120	hemophagocytic lymphohistiocytosis	0.00324692	25
DOID:8778	crohn's disease	DOID:900	hepatopulmonary syndrome	0.00323756	26
DOID:8577	ulcerative colitis	DOID:900	hepatopulmonary syndrome	0.00309301	27
DOID:999	eosinophilia	DOID:614	lymphopenia	0.00308556	28
DOID:14018	alcoholic liver cirrhosis	DOID:900	hepatopulmonary syndrome	0.00292905	29
DOID:13580	cholestasis	DOID:900	hepatopulmonary syndrome	0.00279597	30
DOID:7188	autoimmune thyroiditis	DOID:0050328	congenital hypothyroidism	0.00259287	31
DOID:1091	tooth disease	DOID:900	hepatopulmonary syndrome	0.00241485	32
DOID:12176	goiter	DOID:0050328	congenital hypothyroidism	0.0023017	33
DOID:3388	periodontal disease	DOID:900	hepatopulmonary syndrome	0.00220454	34
DOID:9455	lipid storage disease	DOID:2352	hemochromatosis	0.00218707	35
DOID:1168	familial hyperlipidemia	DOID:2352	hemochromatosis	0.00214866	36
DOID:824	periodontitis	DOID:900	hepatopulmonary syndrome	0.00183928	37
DOID:11634	myxedema	DOID:0050328	congenital hypothyroidism	0.00166349	38
DOID:350	mastocytosis	DOID:614	lymphopenia	0.00161681	39
DOID:1100	ovarian disease	DOID:3385	bacterial vaginosis	0.00158866	40
DOID:76	stomach disease	DOID:900	hepatopulmonary syndrome	0.00153094	41
DOID:9452	fatty liver disease	DOID:2352	hemochromatosis	0.00144651	42
DOID:2320	obstructive lung disease	DOID:841	extrinsic allergic alveolitis	0.00144603	43
DOID:5353	colonic disease	DOID:900	hepatopulmonary syndrome	0.00142002	44
DOID:7997	thyrotoxicosis	DOID:0050328	congenital hypothyroidism	0.0013954	45
DOID:6050	esophageal disease	DOID:900	hepatopulmonary syndrome	0.00139454	46
DOID:3030	mucinous adenocarcinoma	DOID:3111	cystadenocarcinoma	0.00130668	47
DOID:9074	systemic lupus erythematosus	DOID:853	polymyalgia rheumatica	0.00129649	48
DOID:9446	cholangitis	DOID:900	hepatopulmonary syndrome	0.00126595	49
DOID:874	bacterial pneumonia	DOID:0050156	idiopathic pulmonary fibrosis	0.00125826	50
DOID:1176	bronchial disease	DOID:841	extrinsic allergic alveolitis	0.0012366	51
DOID:2841	asthma	DOID:841	extrinsic allergic alveolitis	0.00123575	52
DOID:9080	macroglobulinemia	DOID:2352	hemochromatosis	0.00120181	53
DOID:440	neuromuscular disease	DOID:853	polymyalgia rheumatica	0.0011785	54
DOID:750	peptic ulcer	DOID:900	hepatopulmonary syndrome	0.00117178	55
DOID:4468	clear cell adenocarcinoma	DOID:3111	cystadenocarcinoma	0.00114009	56
DOID:1909	melanoma	DOID:3111	cystadenocarcinoma	0.00110692	57
DOID:48	male reproductive system disease	DOID:3385	bacterial vaginosis	0.0011029	58
DOID:1837	diabetic ketoacidosis	DOID:11714	gestational diabetes	0.00106353	59
DOID:11476	osteoporosis	DOID:13533	osteopetrosis	0.00100928	60
DOID:9970	obesity	DOID:11714	gestational diabetes	0.00100241	61
DOID:4029	gastritis	DOID:900	hepatopulmonary syndrome	0.000966682	62
DOID:2671	transitional cell carcinoma	DOID:3111	cystadenocarcinoma	0.000941974	63
DOID:4194	glucose metabolism disease	DOID:2352	hemochromatosis	0.000938687	64
DOID:14268	sclerosing cholangitis	DOID:900	hepatopulmonary syndrome	0.000928993	65
DOID:9351	diabetes mellitus	DOID:2352	hemochromatosis	0.000926952	66
DOID:2018	hyperinsulinism	DOID:11714	gestational diabetes	0.000913455	67
DOID:1285	rectal disease	DOID:900	hepatopulmonary syndrome	0.000903466	68
DOID:5223	infertility	DOID:3385	bacterial vaginosis	0.000902219	69
DOID:3083	chronic obstructive pulmonary disease	DOID:841	extrinsic allergic alveolitis	0.000866615	70
DOID:9455	lipid storage disease	DOID:13372	alpha 1-antitrypsin deficiency	0.000848761	71
DOID:14221	metabolic syndrome x	DOID:11714	gestational diabetes	0.000814644	72
DOID:437	myasthenia gravis	DOID:853	polymyalgia rheumatica	0.000798398	73
DOID:13810	familial hypercholesterolemia	DOID:2352	hemochromatosis	0.00078672	74
DOID:3113	papillary carcinoma	DOID:3111	cystadenocarcinoma	0.000753369	75
DOID:1168	familial hyperlipidemia	DOID:13372	alpha 1-antitrypsin deficiency	0.000715699	76
DOID:10762	portal hypertension	DOID:900	hepatopulmonary syndrome	0.000713683	77
DOID:9206	barrett's esophagus	DOID:900	hepatopulmonary syndrome	0.000672263	78
DOID:5679	retinal disease	DOID:5723	optic atrophy	0.000646311	79
DOID:47	prostate disease	DOID:3385	bacterial vaginosis	0.000637949	80
DOID:331	central nervous system disease	DOID:900	hepatopulmonary syndrome	0.000631258	81
DOID:1168	familial hyperlipidemia	DOID:14692	smith-lemli-opitz syndrome	0.00061678	82
DOID:674	cleft palate	DOID:13714	anodontia	0.000605651	83
DOID:9296	cleft lip	DOID:13714	anodontia	0.000601716	84
DOID:4195	hyperglycemia	DOID:11714	gestational diabetes	0.000599926	85
DOID:11963	esophagitis	DOID:900	hepatopulmonary syndrome	0.000582071	86
DOID:2320	obstructive lung disease	DOID:0050156	idiopathic pulmonary fibrosis	0.000573502	87
DOID:9452	fatty liver disease	DOID:13372	alpha 1-antitrypsin deficiency	0.0005618	88
DOID:178	vascular disease	DOID:900	hepatopulmonary syndrome	0.000558942	89
DOID:1724	duodenal ulcer	DOID:900	hepatopulmonary syndrome	0.000554625	90
DOID:10575	calcium metabolism disease	DOID:11714	gestational diabetes	0.000551843	91
DOID:182	calcinosis	DOID:11714	gestational diabetes	0.000545911	92
DOID:3112	papillary adenocarcinoma	DOID:3111	cystadenocarcinoma	0.000545526	93
DOID:0000000	gallbladder disease	DOID:900	hepatopulmonary syndrome	0.000541026	94
DOID:12336	male infertility	DOID:3385	bacterial vaginosis	0.000534089	95
DOID:2825	nose disease	DOID:841	extrinsic allergic alveolitis	0.000519779	96
DOID:8466	retinal degeneration	DOID:5723	optic atrophy	0.000501472	97
DOID:1176	bronchial disease	DOID:0050156	idiopathic pulmonary fibrosis	0.000500881	98
DOID:2841	asthma	DOID:0050156	idiopathic pulmonary fibrosis	0.000494037	99
DOID:1289	neurodegenerative disease	DOID:900	hepatopulmonary syndrome	0.000483754	100
DOID:114	heart disease	DOID:900	hepatopulmonary syndrome	0.00046883	101
DOID:1247	blood coagulation disease	DOID:614	lymphopenia	0.000467689	102
DOID:11832	visual epilepsy	DOID:5723	optic atrophy	0.000458008	103
DOID:0080001	bone disease	DOID:900	hepatopulmonary syndrome	0.00045632	104
DOID:557	kidney disease	DOID:900	hepatopulmonary syndrome	0.000451646	105
DOID:896	metal metabolism disorder	DOID:13372	alpha 1-antitrypsin deficiency	0.000448412	106
DOID:10211	cholelithiasis	DOID:900	hepatopulmonary syndrome	0.000445873	107
DOID:171	neuroectodermal tumor	DOID:3111	cystadenocarcinoma	0.000445818	108
DOID:10808	gastric ulcer	DOID:900	hepatopulmonary syndrome	0.00044008	109
DOID:3119	gastrointestinal system cancer	DOID:3111	cystadenocarcinoma	0.000437826	110
DOID:4483	rhinitis	DOID:841	extrinsic allergic alveolitis	0.000431752	111
DOID:936	brain disease	DOID:900	hepatopulmonary syndrome	0.000424298	112
DOID:4552	large cell carcinoma	DOID:3111	cystadenocarcinoma	0.000419186	113
DOID:2355	anemia	DOID:614	lymphopenia	0.000416148	114
DOID:5093	thoracic cancer	DOID:3111	cystadenocarcinoma	0.000411868	115
DOID:1612	breast cancer	DOID:3111	cystadenocarcinoma	0.00041095	116
DOID:10603	glucose intolerance	DOID:11714	gestational diabetes	0.000405156	117
DOID:13810	familial hypercholesterolemia	DOID:14692	smith-lemli-opitz syndrome	0.000404013	118
DOID:9279	hyperhomocysteinemia	DOID:2352	hemochromatosis	0.000401511	119
DOID:850	lung disease	DOID:900	hepatopulmonary syndrome	0.000399788	120
DOID:9970	obesity	DOID:2352	hemochromatosis	0.000389016	121
DOID:1852	intrahepatic cholestasis	DOID:900	hepatopulmonary syndrome	0.000377234	122
DOID:1074	kidney failure	DOID:900	hepatopulmonary syndrome	0.000375204	123
DOID:10763	hypertension	DOID:900	hepatopulmonary syndrome	0.0003751	124
DOID:14228	oligospermia	DOID:3385	bacterial vaginosis	0.000371769	125
DOID:11151	cholecystolithiasis	DOID:900	hepatopulmonary syndrome	0.000371074	126
DOID:680	tauopathy	DOID:900	hepatopulmonary syndrome	0.000369154	127
DOID:10652	alzheimer's disease	DOID:900	hepatopulmonary syndrome	0.000369102	128
DOID:13809	familial combined hyperlipidemia	DOID:14692	smith-lemli-opitz syndrome	0.000363611	129
DOID:3393	coronary heart disease	DOID:397	restrictive cardiomyopathy	0.000361397	130
DOID:3083	chronic obstructive pulmonary disease	DOID:0050156	idiopathic pulmonary fibrosis	0.000354228	131
DOID:2320	obstructive lung disease	DOID:900	hepatopulmonary syndrome	0.000352963	132
DOID:2326	gastroenteritis	DOID:900	hepatopulmonary syndrome	0.000348533	133
DOID:26	pancreas disease	DOID:0050328	congenital hypothyroidism	0.000347546	134
DOID:417	hypersensitivity reaction type ii disease	DOID:900	hepatopulmonary syndrome	0.000345535	135
DOID:2531	hematologic cancer	DOID:3111	cystadenocarcinoma	0.000344191	136
DOID:3394	ischemic heart disease	DOID:397	restrictive cardiomyopathy	0.00034143	137
DOID:74	hematopoietic system disease	DOID:900	hepatopulmonary syndrome	0.000334168	138
DOID:120	female reproductive organ cancer	DOID:3111	cystadenocarcinoma	0.000326277	139
DOID:2018	hyperinsulinism	DOID:0050328	congenital hypothyroidism	0.000324152	140
DOID:2868	arterial occlusive disease	DOID:900	hepatopulmonary syndrome	0.000323958	141
DOID:2349	arteriosclerosis	DOID:900	hepatopulmonary syndrome	0.000317495	142
DOID:3082	interstitial lung disease	DOID:0050156	idiopathic pulmonary fibrosis	0.000315063	143
DOID:3363	coronary arteriosclerosis	DOID:397	restrictive cardiomyopathy	0.00031374	144
DOID:3342	bone inflammation disease	DOID:900	hepatopulmonary syndrome	0.000313024	145
DOID:2213	hemorrhagic disease	DOID:614	lymphopenia	0.000312307	146
DOID:1837	diabetic ketoacidosis	DOID:2352	hemochromatosis	0.000311557	147
DOID:1936	atherosclerosis	DOID:900	hepatopulmonary syndrome	0.000309486	148
DOID:4481	allergic rhinitis	DOID:841	extrinsic allergic alveolitis	0.000309314	149
DOID:229	female reproductive system disease	DOID:900	hepatopulmonary syndrome	0.000307921	150
DOID:3393	coronary heart disease	DOID:900	hepatopulmonary syndrome	0.000304887	151
DOID:5614	eye disease	DOID:900	hepatopulmonary syndrome	0.000304038	152
DOID:2218	blood platelet disease	DOID:614	lymphopenia	0.000300086	153
DOID:14221	metabolic syndrome x	DOID:2352	hemochromatosis	0.000293131	154
DOID:37	skin disease	DOID:900	hepatopulmonary syndrome	0.000292574	155
DOID:1240	leukemia	DOID:3111	cystadenocarcinoma	0.000291126	156
DOID:848	arthritis	DOID:900	hepatopulmonary syndrome	0.000291082	157
DOID:2452	thrombophilia	DOID:614	lymphopenia	0.000285042	158
DOID:440	neuromuscular disease	DOID:5723	optic atrophy	0.000283422	159
DOID:4961	bone marrow disease	DOID:614	lymphopenia	0.000283226	160
DOID:2394	ovarian cancer	DOID:3111	cystadenocarcinoma	0.000280914	161
DOID:9884	muscular dystrophy	DOID:853	polymyalgia rheumatica	0.000279855	162
DOID:9651	systolic heart failure	DOID:9775	diastolic heart failure	0.00027748	163
DOID:65	connective tissue disease	DOID:900	hepatopulmonary syndrome	0.000276839	164
DOID:6713	cerebrovascular disease	DOID:900	hepatopulmonary syndrome	0.000275296	165
DOID:3363	coronary arteriosclerosis	DOID:900	hepatopulmonary syndrome	0.000274905	166
DOID:417	hypersensitivity reaction type ii disease	DOID:614	lymphopenia	0.000272808	167
DOID:2320	obstructive lung disease	DOID:10320	asbestosis	0.000270747	168
DOID:1168	familial hyperlipidemia	DOID:11714	gestational diabetes	0.000268546	169
DOID:11162	respiratory failure	DOID:841	extrinsic allergic alveolitis	0.000263876	170
DOID:3394	ischemic heart disease	DOID:900	hepatopulmonary syndrome	0.000261291	171
DOID:1588	thrombocytopenia	DOID:614	lymphopenia	0.000256975	172
DOID:0080001	bone disease	DOID:853	polymyalgia rheumatica	0.000253895	173
DOID:5844	myocardial infarction	DOID:397	restrictive cardiomyopathy	0.000253678	174
DOID:7148	rheumatoid arthritis	DOID:900	hepatopulmonary syndrome	0.000252798	175
DOID:13250	diarrhea	DOID:900	hepatopulmonary syndrome	0.000250383	176
DOID:170	endocrine gland cancer	DOID:3111	cystadenocarcinoma	0.000247321	177
DOID:4194	glucose metabolism disease	DOID:13372	alpha 1-antitrypsin deficiency	0.000245709	178
DOID:9351	diabetes mellitus	DOID:13372	alpha 1-antitrypsin deficiency	0.000243998	179
DOID:10575	calcium metabolism disease	DOID:2352	hemochromatosis	0.000243717	180
DOID:11476	osteoporosis	DOID:900	hepatopulmonary syndrome	0.000243563	181
DOID:1176	bronchial disease	DOID:900	hepatopulmonary syndrome	0.000242526	182
DOID:4194	glucose metabolism disease	DOID:900	hepatopulmonary syndrome	0.000241755	183
DOID:1387	hypolipoproteinemia	DOID:14692	smith-lemli-opitz syndrome	0.000241575	184
DOID:2841	asthma	DOID:900	hepatopulmonary syndrome	0.000240918	185
DOID:9351	diabetes mellitus	DOID:900	hepatopulmonary syndrome	0.000240135	186
DOID:182	calcinosis	DOID:2352	hemochromatosis	0.000235542	187
DOID:3083	chronic obstructive pulmonary disease	DOID:900	hepatopulmonary syndrome	0.000234562	188
DOID:3388	periodontal disease	DOID:13711	dental fluorosis	0.000232602	189
DOID:2741	bilirubin metabolic disorder	DOID:2352	hemochromatosis	0.000232065	190
DOID:3342	bone inflammation disease	DOID:853	polymyalgia rheumatica	0.000228263	191
DOID:3083	chronic obstructive pulmonary disease	DOID:10320	asbestosis	0.000227108	192
DOID:1210	optic neuritis	DOID:5723	optic atrophy	0.000226819	193
DOID:5679	retinal disease	DOID:900	hepatopulmonary syndrome	0.000226308	194
DOID:848	arthritis	DOID:853	polymyalgia rheumatica	0.00022497	195
DOID:3455	cerebrovascular accident	DOID:900	hepatopulmonary syndrome	0.000222546	196
DOID:3342	bone inflammation disease	DOID:13533	osteopetrosis	0.000222493	197
DOID:699	mitochondrial myopathy	DOID:2352	hemochromatosis	0.000222406	198
DOID:9667	placental abruption	DOID:3385	bacterial vaginosis	0.000220822	199
DOID:1926	gaucher's disease	DOID:2352	hemochromatosis	0.000220024	200
DOID:1176	bronchial disease	DOID:10320	asbestosis	0.000218655	201
DOID:2841	asthma	DOID:10320	asbestosis	0.000218607	202
DOID:11054	urinary bladder cancer	DOID:3111	cystadenocarcinoma	0.000217633	203
DOID:1682	congenital heart defect	DOID:13714	anodontia	0.000215835	204
DOID:5773	oral submucous fibrosis	DOID:900	hepatopulmonary syndrome	0.000214558	205
DOID:9455	lipid storage disease	DOID:11714	gestational diabetes	0.00021072	206
DOID:539	ophthalmoplegia	DOID:5723	optic atrophy	0.000210353	207
DOID:848	arthritis	DOID:13533	osteopetrosis	0.000207657	208
DOID:3093	nervous system cancer	DOID:3111	cystadenocarcinoma	0.000207503	209
DOID:10591	pre-eclampsia	DOID:900	hepatopulmonary syndrome	0.000206891	210
DOID:1247	blood coagulation disease	DOID:900	hepatopulmonary syndrome	0.000206627	211
DOID:7148	rheumatoid arthritis	DOID:853	polymyalgia rheumatica	0.000205881	212
DOID:11613	hyperandrogenism	DOID:3385	bacterial vaginosis	0.000205017	213
DOID:2018	hyperinsulinism	DOID:2352	hemochromatosis	0.000199761	214
DOID:13810	familial hypercholesterolemia	DOID:13372	alpha 1-antitrypsin deficiency	0.000199505	215
DOID:2825	nose disease	DOID:0050156	idiopathic pulmonary fibrosis	0.000197635	216
DOID:11512	hepatic vein thrombosis	DOID:900	hepatopulmonary syndrome	0.000194027	217
DOID:5844	myocardial infarction	DOID:900	hepatopulmonary syndrome	0.000192503	218
DOID:3119	gastrointestinal system cancer	DOID:900	hepatopulmonary syndrome	0.000191961	219
DOID:7148	rheumatoid arthritis	DOID:13533	osteopetrosis	0.00019104	220
DOID:0050127	sinusitis	DOID:841	extrinsic allergic alveolitis	0.00018679	221
DOID:326	ischemia	DOID:900	hepatopulmonary syndrome	0.00018516	222
DOID:13809	familial combined hyperlipidemia	DOID:2352	hemochromatosis	0.000183655	223
DOID:9074	systemic lupus erythematosus	DOID:900	hepatopulmonary syndrome	0.000181755	224
DOID:3492	mixed connective tissue disease	DOID:853	polymyalgia rheumatica	0.000180802	225
DOID:8692	myeloid leukemia	DOID:3111	cystadenocarcinoma	0.000180647	226
DOID:0060058	lymphoma	DOID:3111	cystadenocarcinoma	0.000179791	227
DOID:26	pancreas disease	DOID:900	hepatopulmonary syndrome	0.00017924	228
DOID:9563	bronchiectasis	DOID:841	extrinsic allergic alveolitis	0.000177994	229
DOID:11162	respiratory failure	DOID:0050156	idiopathic pulmonary fibrosis	0.00017744	230
DOID:13268	porphyria	DOID:2352	hemochromatosis	0.000173629	231
DOID:2583	agammaglobulinemia	DOID:614	lymphopenia	0.000173399	232
DOID:3213	demyelinating disease	DOID:900	hepatopulmonary syndrome	0.000172811	233
DOID:8515	cor pulmonale	DOID:9775	diastolic heart failure	0.000172798	234
DOID:1686	glaucoma	DOID:5723	optic atrophy	0.000171756	235
DOID:780	placenta disease	DOID:900	hepatopulmonary syndrome	0.000171383	236
DOID:9074	systemic lupus erythematosus	DOID:614	lymphopenia	0.00016996	237
DOID:2377	multiple sclerosis	DOID:900	hepatopulmonary syndrome	0.000169208	238
DOID:12449	aplastic anemia	DOID:614	lymphopenia	0.000168905	239
DOID:14557	primary pulmonary hypertension	DOID:9775	diastolic heart failure	0.00016831	240
DOID:5093	thoracic cancer	DOID:900	hepatopulmonary syndrome	0.000166742	241
DOID:1612	breast cancer	DOID:900	hepatopulmonary syndrome	0.000166531	242
DOID:1067	open-angle glaucoma	DOID:5723	optic atrophy	0.000165179	243
DOID:8677	perinatal necrotizing enterocolitis	DOID:900	hepatopulmonary syndrome	0.000164544	244
DOID:2452	thrombophilia	DOID:900	hepatopulmonary syndrome	0.000164226	245
DOID:169	neuroendocrine tumor	DOID:3111	cystadenocarcinoma	0.000163925	246
DOID:3908	non-small cell lung carcinoma	DOID:3111	cystadenocarcinoma	0.00016243	247
DOID:2723	dermatitis	DOID:900	hepatopulmonary syndrome	0.000160854	248
DOID:3145	hyperlipoproteinemia type iii	DOID:14692	smith-lemli-opitz syndrome	0.00016084	249
DOID:12375	bronchopneumonia	DOID:0050156	idiopathic pulmonary fibrosis	0.000160447	250
DOID:2316	brain ischemia	DOID:900	hepatopulmonary syndrome	0.000159698	251
DOID:9452	fatty liver disease	DOID:11714	gestational diabetes	0.000158152	252
DOID:3620	central nervous system cancer	DOID:3111	cystadenocarcinoma	0.000156442	253
DOID:583	hemolytic anemia	DOID:614	lymphopenia	0.000154255	254
DOID:8466	retinal degeneration	DOID:900	hepatopulmonary syndrome	0.000153707	255
DOID:4483	rhinitis	DOID:0050156	idiopathic pulmonary fibrosis	0.000153399	256
DOID:2742	auditory system disease	DOID:5723	optic atrophy	0.000152151	257
DOID:2531	hematologic cancer	DOID:900	hepatopulmonary syndrome	0.000151639	258
DOID:9119	acute myeloid leukemia	DOID:3111	cystadenocarcinoma	0.000151028	259
DOID:824	periodontitis	DOID:13711	dental fluorosis	0.000150175	260
DOID:3493	signet ring cell adenocarcinoma	DOID:3111	cystadenocarcinoma	0.000146812	261
DOID:2018	hyperinsulinism	DOID:900	hepatopulmonary syndrome	0.000146016	262
DOID:10952	nephritis	DOID:900	hepatopulmonary syndrome	0.000143429	263
DOID:263	kidney cancer	DOID:3111	cystadenocarcinoma	0.000142827	264
DOID:363	uterine cancer	DOID:3111	cystadenocarcinoma	0.000140879	265
DOID:4481	allergic rhinitis	DOID:0050156	idiopathic pulmonary fibrosis	0.000140582	266
DOID:8538	reticulosarcoma	DOID:3111	cystadenocarcinoma	0.000140374	267
DOID:14504	niemann-pick disease	DOID:0050120	hemophagocytic lymphohistiocytosis	0.000140313	268
DOID:9675	pulmonary emphysema	DOID:841	extrinsic allergic alveolitis	0.000139436	269
DOID:9279	hyperhomocysteinemia	DOID:13372	alpha 1-antitrypsin deficiency	0.000138761	270
DOID:8534	gastroesophageal reflux disease	DOID:900	hepatopulmonary syndrome	0.000134967	271
DOID:854	collagen disease	DOID:900	hepatopulmonary syndrome	0.000134517	272
DOID:2921	glomerulonephritis	DOID:900	hepatopulmonary syndrome	0.000134474	273
DOID:331	central nervous system disease	DOID:11714	gestational diabetes	0.000134268	274
DOID:10608	celiac disease	DOID:614	lymphopenia	0.000131768	275
DOID:2871	endometrial carcinoma	DOID:3111	cystadenocarcinoma	0.000131268	276
DOID:1307	dementia	DOID:900	hepatopulmonary syndrome	0.000129199	277
DOID:9074	systemic lupus erythematosus	DOID:9808	goodpasture syndrome	0.000128738	278
DOID:679	basal ganglia disease	DOID:900	hepatopulmonary syndrome	0.000128119	279
DOID:1100	ovarian disease	DOID:900	hepatopulmonary syndrome	0.000125689	280
DOID:341	peripheral vascular disease	DOID:900	hepatopulmonary syndrome	0.000125501	281
DOID:4830	adenosquamous carcinoma	DOID:3111	cystadenocarcinoma	0.000125416	282
DOID:1240	leukemia	DOID:900	hepatopulmonary syndrome	0.000125347	283
DOID:417	hypersensitivity reaction type ii disease	DOID:2917	cryoglobulinemia	0.000125066	284
DOID:9637	stomatitis	DOID:900	hepatopulmonary syndrome	0.000124134	285
DOID:3133	acute porphyria	DOID:2352	hemochromatosis	0.000123164	286
DOID:178	vascular disease	DOID:11714	gestational diabetes	0.000122413	287
DOID:14330	parkinson's disease	DOID:900	hepatopulmonary syndrome	0.000122339	288
DOID:11394	adult respiratory distress syndrome	DOID:841	extrinsic allergic alveolitis	0.000121378	289
DOID:4960	bone marrow cancer	DOID:3111	cystadenocarcinoma	0.000121153	290
DOID:1205	hypersensitivity reaction type i disease	DOID:614	lymphopenia	0.000119628	291
DOID:893	wilson disease	DOID:900	hepatopulmonary syndrome	0.000118869	292
DOID:9884	muscular dystrophy	DOID:0050214	lambert-eaton myasthenic syndrome	0.00011767	293
DOID:3119	gastrointestinal system cancer	DOID:11714	gestational diabetes	0.000117391	294
DOID:1205	hypersensitivity reaction type i disease	DOID:900	hepatopulmonary syndrome	0.000116909	295
DOID:178	vascular disease	DOID:397	restrictive cardiomyopathy	0.000116823	296
DOID:631	fibromyalgia	DOID:853	polymyalgia rheumatica	0.00011589	297
DOID:10003	sensorineural hearing loss	DOID:5723	optic atrophy	0.000115269	298
DOID:13543	hyperparathyroidism	DOID:0050328	congenital hypothyroidism	0.00011463	299
DOID:11476	osteoporosis	DOID:853	polymyalgia rheumatica	0.000114494	300
DOID:9080	macroglobulinemia	DOID:11714	gestational diabetes	0.000114425	301
DOID:12986	leukostasis	DOID:614	lymphopenia	0.000114311	302
DOID:4195	hyperglycemia	DOID:2352	hemochromatosis	0.000113844	303
DOID:120	female reproductive organ cancer	DOID:900	hepatopulmonary syndrome	0.0001129	304
DOID:1826	epilepsy syndrome	DOID:900	hepatopulmonary syndrome	0.000112731	305
DOID:114	heart disease	DOID:11714	gestational diabetes	0.00011176	306
DOID:3429	inclusion body myositis	DOID:853	polymyalgia rheumatica	0.000111381	307
DOID:3082	interstitial lung disease	DOID:900	hepatopulmonary syndrome	0.000111112	308
DOID:6000	congestive heart failure	DOID:900	hepatopulmonary syndrome	0.000111068	309
DOID:10533	viral pneumonia	DOID:0050156	idiopathic pulmonary fibrosis	0.000110991	310
DOID:2741	bilirubin metabolic disorder	DOID:13372	alpha 1-antitrypsin deficiency	0.000110246	311
DOID:1289	neurodegenerative disease	DOID:11714	gestational diabetes	0.000110243	312
DOID:0080001	bone disease	DOID:11714	gestational diabetes	0.000108152	313
DOID:2942	bronchiolitis	DOID:841	extrinsic allergic alveolitis	0.000106623	314
DOID:1926	gaucher's disease	DOID:13372	alpha 1-antitrypsin deficiency	0.000106384	315
DOID:9970	obesity	DOID:13372	alpha 1-antitrypsin deficiency	0.00010632	316
DOID:1529	penile disease	DOID:3385	bacterial vaginosis	0.000104241	317
DOID:5408	paget's disease of bone	DOID:13533	osteopetrosis	0.000103345	318
DOID:13832	patent ductus arteriosus	DOID:13714	anodontia	0.000101952	319
DOID:557	kidney disease	DOID:11714	gestational diabetes	0.000101833	320
DOID:0050445	x-linked hypophosphatemia	DOID:2352	hemochromatosis	0.000100638	321
DOID:332	amyotrophic lateral sclerosis	DOID:900	hepatopulmonary syndrome	0.000100491	322
DOID:48	male reproductive system disease	DOID:900	hepatopulmonary syndrome	0.000100329	323
DOID:418	systemic scleroderma	DOID:900	hepatopulmonary syndrome	9.98865e-05	324
DOID:9538	multiple myeloma	DOID:3111	cystadenocarcinoma	9.9661e-05	325
DOID:5093	thoracic cancer	DOID:11714	gestational diabetes	9.93893e-05	326
DOID:1612	breast cancer	DOID:11714	gestational diabetes	9.92586e-05	327
DOID:10608	celiac disease	DOID:900	hepatopulmonary syndrome	9.88047e-05	328
DOID:50	thyroid gland disease	DOID:900	hepatopulmonary syndrome	9.8256e-05	329
DOID:4371	schnitzler syndrome	DOID:2917	cryoglobulinemia	9.74605e-05	330
DOID:14221	metabolic syndrome x	DOID:13372	alpha 1-antitrypsin deficiency	9.68965e-05	331
DOID:9970	obesity	DOID:900	hepatopulmonary syndrome	9.68005e-05	332
DOID:12716	newborn respiratory distress syndrome	DOID:841	extrinsic allergic alveolitis	9.66754e-05	333
DOID:417	hypersensitivity reaction type ii disease	DOID:0050120	hemophagocytic lymphohistiocytosis	9.64074e-05	334
DOID:2355	anemia	DOID:900	hepatopulmonary syndrome	9.58113e-05	335
DOID:2403	aneurysm disease	DOID:900	hepatopulmonary syndrome	9.56432e-05	336
DOID:2321	dyspepsia	DOID:900	hepatopulmonary syndrome	9.50335e-05	337
DOID:83	cataract	DOID:5723	optic atrophy	9.48145e-05	338
DOID:2531	hematologic cancer	DOID:11714	gestational diabetes	9.42625e-05	339
DOID:526	human immunodeficiency virus infectious disease	DOID:900	hepatopulmonary syndrome	9.40363e-05	340
DOID:3407	carotid artery disease	DOID:900	hepatopulmonary syndrome	9.38533e-05	341
DOID:865	vasculitis	DOID:900	hepatopulmonary syndrome	9.27109e-05	342
DOID:896	metal metabolism disorder	DOID:11714	gestational diabetes	9.19859e-05	343
DOID:9074	systemic lupus erythematosus	DOID:2917	cryoglobulinemia	9.17342e-05	344
DOID:12554	hemolytic-uremic syndrome	DOID:614	lymphopenia	9.06303e-05	345
DOID:2394	ovarian cancer	DOID:900	hepatopulmonary syndrome	8.93968e-05	346
DOID:331	central nervous system disease	DOID:3385	bacterial vaginosis	8.86202e-05	347
DOID:2747	glycogen storage disease	DOID:2352	hemochromatosis	8.81542e-05	348
DOID:1074	kidney failure	DOID:11714	gestational diabetes	8.81483e-05	349
DOID:331	central nervous system disease	DOID:2352	hemochromatosis	8.69075e-05	350
DOID:850	lung disease	DOID:11714	gestational diabetes	8.65341e-05	351
DOID:178	vascular disease	DOID:3385	bacterial vaginosis	8.65085e-05	352
DOID:11162	respiratory failure	DOID:10320	asbestosis	8.6317e-05	353
DOID:936	brain disease	DOID:11714	gestational diabetes	8.59357e-05	354
DOID:2825	nose disease	DOID:10320	asbestosis	8.55168e-05	355
DOID:3827	congenital diaphragmatic hernia	DOID:13714	anodontia	8.47709e-05	356
DOID:1307	dementia	DOID:11714	gestational diabetes	8.42987e-05	357
DOID:170	endocrine gland cancer	DOID:900	hepatopulmonary syndrome	8.41211e-05	358
DOID:10763	hypertension	DOID:397	restrictive cardiomyopathy	8.39656e-05	359
DOID:8398	osteoarthritis	DOID:900	hepatopulmonary syndrome	8.33009e-05	360
DOID:6364	migraine	DOID:900	hepatopulmonary syndrome	8.32897e-05	361
DOID:2059	vulvar disease	DOID:3385	bacterial vaginosis	8.2546e-05	362
DOID:11758	iron deficiency anemia	DOID:2352	hemochromatosis	8.22608e-05	363
DOID:576	proteinuria	DOID:900	hepatopulmonary syndrome	8.17389e-05	364
DOID:417	hypersensitivity reaction type ii disease	DOID:11714	gestational diabetes	8.165e-05	365
DOID:680	tauopathy	DOID:11714	gestational diabetes	8.14718e-05	366
DOID:10652	alzheimer's disease	DOID:11714	gestational diabetes	8.13916e-05	367
DOID:10763	hypertension	DOID:11714	gestational diabetes	8.12332e-05	368
DOID:418	systemic scleroderma	DOID:614	lymphopenia	8.11169e-05	369
DOID:1686	glaucoma	DOID:900	hepatopulmonary syndrome	8.09289e-05	370
DOID:2986	iga glomerulonephritis	DOID:900	hepatopulmonary syndrome	8.09097e-05	371
DOID:440	neuromuscular disease	DOID:900	hepatopulmonary syndrome	8.09063e-05	372
DOID:9675	pulmonary emphysema	DOID:10320	asbestosis	8.05982e-05	373
DOID:767	muscular atrophy	DOID:853	polymyalgia rheumatica	8.02807e-05	374
DOID:0060058	lymphoma	DOID:900	hepatopulmonary syndrome	8.02803e-05	375
DOID:4483	rhinitis	DOID:10320	asbestosis	8.00453e-05	376
DOID:1749	squamous cell carcinoma	DOID:900	hepatopulmonary syndrome	7.99005e-05	377
DOID:12716	newborn respiratory distress syndrome	DOID:0050156	idiopathic pulmonary fibrosis	7.96628e-05	378
DOID:11394	adult respiratory distress syndrome	DOID:0050156	idiopathic pulmonary fibrosis	7.95619e-05	379
DOID:3093	nervous system cancer	DOID:900	hepatopulmonary syndrome	7.94323e-05	380
DOID:11054	urinary bladder cancer	DOID:900	hepatopulmonary syndrome	7.93593e-05	381
DOID:2868	arterial occlusive disease	DOID:11714	gestational diabetes	7.92624e-05	382
DOID:1240	leukemia	DOID:11714	gestational diabetes	7.87933e-05	383
DOID:3304	germinoma	DOID:3111	cystadenocarcinoma	7.8715e-05	384
DOID:3454	brain infarction	DOID:900	hepatopulmonary syndrome	7.8642e-05	385
DOID:2349	arteriosclerosis	DOID:11714	gestational diabetes	7.82108e-05	386
DOID:2320	obstructive lung disease	DOID:11714	gestational diabetes	7.81941e-05	387
DOID:850	lung disease	DOID:3385	bacterial vaginosis	7.76603e-05	388
DOID:14221	metabolic syndrome x	DOID:900	hepatopulmonary syndrome	7.75211e-05	389
DOID:13976	peptic esophagitis	DOID:900	hepatopulmonary syndrome	7.6922e-05	390
DOID:2868	arterial occlusive disease	DOID:397	restrictive cardiomyopathy	7.6614e-05	391
DOID:8692	myeloid leukemia	DOID:900	hepatopulmonary syndrome	7.65752e-05	392
DOID:120	female reproductive organ cancer	DOID:11714	gestational diabetes	7.64611e-05	393
DOID:10575	calcium metabolism disease	DOID:13372	alpha 1-antitrypsin deficiency	7.63795e-05	394
DOID:0080001	bone disease	DOID:3385	bacterial vaginosis	7.62976e-05	395
DOID:1837	diabetic ketoacidosis	DOID:13372	alpha 1-antitrypsin deficiency	7.58044e-05	396
DOID:182	calcinosis	DOID:13372	alpha 1-antitrypsin deficiency	7.56653e-05	397
DOID:1936	atherosclerosis	DOID:11714	gestational diabetes	7.56579e-05	398
DOID:178	vascular disease	DOID:2352	hemochromatosis	7.53035e-05	399
DOID:74	hematopoietic system disease	DOID:11714	gestational diabetes	7.52403e-05	400
DOID:699	mitochondrial myopathy	DOID:13372	alpha 1-antitrypsin deficiency	7.50778e-05	401
DOID:3393	coronary heart disease	DOID:11714	gestational diabetes	7.50532e-05	402
DOID:10608	celiac disease	DOID:9808	goodpasture syndrome	7.46489e-05	403
DOID:3132	porphyria cutanea tarda	DOID:2352	hemochromatosis	7.45089e-05	404
DOID:3119	gastrointestinal system cancer	DOID:2352	hemochromatosis	7.4434e-05	405
DOID:3342	bone inflammation disease	DOID:11714	gestational diabetes	7.41979e-05	406
DOID:5409	lung small cell carcinoma	DOID:3111	cystadenocarcinoma	7.41875e-05	407
DOID:769	neuroblastoma	DOID:3111	cystadenocarcinoma	7.40874e-05	408
DOID:4248	coronary stenosis	DOID:397	restrictive cardiomyopathy	7.38456e-05	409
DOID:9663	aphthous stomatitis	DOID:900	hepatopulmonary syndrome	7.37644e-05	410
DOID:9993	hypoglycemia	DOID:11714	gestational diabetes	7.36606e-05	411
DOID:2349	arteriosclerosis	DOID:397	restrictive cardiomyopathy	7.36057e-05	412
DOID:1586	rheumatic fever	DOID:853	polymyalgia rheumatica	7.33164e-05	413
DOID:5679	retinal disease	DOID:8463	corneal ulcer	7.29936e-05	414
DOID:8947	diabetic retinopathy	DOID:900	hepatopulmonary syndrome	7.29368e-05	415
DOID:1936	atherosclerosis	DOID:397	restrictive cardiomyopathy	7.27741e-05	416
DOID:2320	obstructive lung disease	DOID:3385	bacterial vaginosis	7.2436e-05	417
DOID:10595	charcot-marie-tooth disease	DOID:853	polymyalgia rheumatica	7.23944e-05	418
DOID:4961	bone marrow disease	DOID:900	hepatopulmonary syndrome	7.23524e-05	419
DOID:2742	auditory system disease	DOID:900	hepatopulmonary syndrome	7.23371e-05	420
DOID:114	heart disease	DOID:3385	bacterial vaginosis	7.20305e-05	421
DOID:526	human immunodeficiency virus infectious disease	DOID:11714	gestational diabetes	7.15493e-05	422
DOID:1289	neurodegenerative disease	DOID:3385	bacterial vaginosis	7.1351e-05	423
DOID:1432	blindness	DOID:5723	optic atrophy	7.13508e-05	424
DOID:5419	schizophrenia	DOID:900	hepatopulmonary syndrome	7.09393e-05	425
DOID:848	arthritis	DOID:11714	gestational diabetes	7.05973e-05	426
DOID:3310	atopic dermatitis	DOID:900	hepatopulmonary syndrome	6.98747e-05	427
DOID:418	systemic scleroderma	DOID:9808	goodpasture syndrome	6.98317e-05	428
DOID:1289	neurodegenerative disease	DOID:2352	hemochromatosis	6.96542e-05	429
DOID:37	skin disease	DOID:11714	gestational diabetes	6.92212e-05	430
DOID:1205	hypersensitivity reaction type i disease	DOID:2917	cryoglobulinemia	6.88028e-05	431
DOID:4440	seminoma	DOID:3111	cystadenocarcinoma	6.85511e-05	432
DOID:13089	intracranial arterial disease	DOID:900	hepatopulmonary syndrome	6.80482e-05	433
DOID:229	female reproductive system disease	DOID:11714	gestational diabetes	6.79725e-05	434
DOID:450	myotonic disease	DOID:853	polymyalgia rheumatica	6.77103e-05	435
DOID:74	hematopoietic system disease	DOID:0050120	hemophagocytic lymphohistiocytosis	6.7644e-05	436
DOID:6000	congestive heart failure	DOID:397	restrictive cardiomyopathy	6.72602e-05	437
DOID:0080001	bone disease	DOID:2352	hemochromatosis	6.71851e-05	438
DOID:4989	pancreatitis	DOID:0050328	congenital hypothyroidism	6.69584e-05	439
DOID:3363	coronary arteriosclerosis	DOID:11714	gestational diabetes	6.69527e-05	440
DOID:74	hematopoietic system disease	DOID:2352	hemochromatosis	6.68383e-05	441
DOID:3347	osteosarcoma	DOID:3111	cystadenocarcinoma	6.65716e-05	442
DOID:8805	intermediate coronary syndrome	DOID:397	restrictive cardiomyopathy	6.65411e-05	443
DOID:557	kidney disease	DOID:2352	hemochromatosis	6.61805e-05	444
DOID:2089	constipation	DOID:900	hepatopulmonary syndrome	6.61566e-05	445
DOID:417	hypersensitivity reaction type ii disease	DOID:3385	bacterial vaginosis	6.59085e-05	446
DOID:557	kidney disease	DOID:3385	bacterial vaginosis	6.58916e-05	447
DOID:7998	hyperthyroidism	DOID:900	hepatopulmonary syndrome	6.55009e-05	448
DOID:9119	acute myeloid leukemia	DOID:900	hepatopulmonary syndrome	6.54871e-05	449
DOID:5614	eye disease	DOID:11714	gestational diabetes	6.51786e-05	450
DOID:3527	cerebral arterial disease	DOID:900	hepatopulmonary syndrome	6.51358e-05	451
DOID:11722	myotonic dystrophy	DOID:853	polymyalgia rheumatica	6.49745e-05	452
DOID:418	systemic scleroderma	DOID:2917	cryoglobulinemia	6.45737e-05	453
DOID:409	liver disease	DOID:11714	gestational diabetes	6.42538e-05	454
DOID:6432	pulmonary hypertension	DOID:900	hepatopulmonary syndrome	6.4252e-05	455
DOID:1838	menkes disease	DOID:2352	hemochromatosis	6.39857e-05	456
DOID:5093	thoracic cancer	DOID:2352	hemochromatosis	6.3873e-05	457
DOID:4194	glucose metabolism disease	DOID:3111	cystadenocarcinoma	6.37912e-05	458
DOID:26	pancreas disease	DOID:11714	gestational diabetes	6.37534e-05	459
DOID:2531	hematologic cancer	DOID:2352	hemochromatosis	6.37124e-05	460
DOID:1612	breast cancer	DOID:2352	hemochromatosis	6.3666e-05	461
DOID:9675	pulmonary emphysema	DOID:0050156	idiopathic pulmonary fibrosis	6.35654e-05	462
DOID:14203	childhood type dermatomyositis	DOID:853	polymyalgia rheumatica	6.33714e-05	463
DOID:10459	common cold	DOID:841	extrinsic allergic alveolitis	6.33168e-05	464
DOID:37	skin disease	DOID:3385	bacterial vaginosis	6.33035e-05	465
DOID:65	connective tissue disease	DOID:13533	osteopetrosis	6.32827e-05	466
DOID:75	lymphatic system disease	DOID:900	hepatopulmonary syndrome	6.32317e-05	467
DOID:2825	nose disease	DOID:900	hepatopulmonary syndrome	6.2995e-05	468
DOID:10763	hypertension	DOID:3385	bacterial vaginosis	6.29517e-05	469
DOID:9351	diabetes mellitus	DOID:3111	cystadenocarcinoma	6.29072e-05	470
DOID:8398	osteoarthritis	DOID:853	polymyalgia rheumatica	6.28147e-05	471
DOID:676	juvenile rheumatoid arthritis	DOID:853	polymyalgia rheumatica	6.27781e-05	472
DOID:3342	bone inflammation disease	DOID:3385	bacterial vaginosis	6.26949e-05	473
DOID:11335	sarcoidosis	DOID:614	lymphopenia	6.23034e-05	474
DOID:10591	pre-eclampsia	DOID:397	restrictive cardiomyopathy	6.22007e-05	475
DOID:65	connective tissue disease	DOID:11714	gestational diabetes	6.19937e-05	476
DOID:331	central nervous system disease	DOID:3111	cystadenocarcinoma	6.19491e-05	477
DOID:1176	bronchial disease	DOID:3385	bacterial vaginosis	6.18355e-05	478
DOID:3627	aortic aneurysm	DOID:900	hepatopulmonary syndrome	6.17332e-05	479
DOID:14499	fabry disease	DOID:13372	alpha 1-antitrypsin deficiency	6.16982e-05	480
DOID:7148	rheumatoid arthritis	DOID:11714	gestational diabetes	6.16334e-05	481
DOID:8538	reticulosarcoma	DOID:900	hepatopulmonary syndrome	6.14472e-05	482
DOID:1875	impotence	DOID:3385	bacterial vaginosis	6.11896e-05	483
DOID:10603	glucose intolerance	DOID:2352	hemochromatosis	6.11467e-05	484
DOID:3394	ischemic heart disease	DOID:11714	gestational diabetes	6.09586e-05	485
DOID:2841	asthma	DOID:3385	bacterial vaginosis	6.09012e-05	486
DOID:1909	melanoma	DOID:900	hepatopulmonary syndrome	6.08181e-05	487
DOID:114	heart disease	DOID:2352	hemochromatosis	6.08036e-05	488
DOID:848	arthritis	DOID:3385	bacterial vaginosis	6.07137e-05	489
DOID:1387	hypolipoproteinemia	DOID:2352	hemochromatosis	6.03214e-05	490
DOID:1342	congenital hypoplastic anemia	DOID:614	lymphopenia	5.9794e-05	491
DOID:11476	osteoporosis	DOID:11714	gestational diabetes	5.97165e-05	492
DOID:381	arthropathy	DOID:900	hepatopulmonary syndrome	5.93099e-05	493
DOID:3620	central nervous system cancer	DOID:900	hepatopulmonary syndrome	5.90937e-05	494
DOID:936	brain disease	DOID:3385	bacterial vaginosis	5.88465e-05	495
DOID:3908	non-small cell lung carcinoma	DOID:900	hepatopulmonary syndrome	5.87469e-05	496
DOID:2213	hemorrhagic disease	DOID:900	hepatopulmonary syndrome	5.86586e-05	497
DOID:9261	nasopharynx carcinoma	DOID:3111	cystadenocarcinoma	5.86308e-05	498
DOID:65	connective tissue disease	DOID:3385	bacterial vaginosis	5.86015e-05	499
DOID:1067	open-angle glaucoma	DOID:900	hepatopulmonary syndrome	5.85246e-05	500
DOID:10608	celiac disease	DOID:2917	cryoglobulinemia	5.78628e-05	501
DOID:6713	cerebrovascular disease	DOID:397	restrictive cardiomyopathy	5.78348e-05	502
DOID:7147	ankylosing spondylitis	DOID:853	polymyalgia rheumatica	5.7652e-05	503
DOID:8398	osteoarthritis	DOID:13533	osteopetrosis	5.75708e-05	504
DOID:0050127	sinusitis	DOID:0050156	idiopathic pulmonary fibrosis	5.72401e-05	505
DOID:8466	retinal degeneration	DOID:8463	corneal ulcer	5.68058e-05	506
DOID:674	cleft palate	DOID:900	hepatopulmonary syndrome	5.67143e-05	507
DOID:74	hematopoietic system disease	DOID:3385	bacterial vaginosis	5.65486e-05	508
DOID:9074	systemic lupus erythematosus	DOID:0050120	hemophagocytic lymphohistiocytosis	5.63955e-05	509
DOID:1205	hypersensitivity reaction type i disease	DOID:9808	goodpasture syndrome	5.63826e-05	510
DOID:13241	behcet's disease	DOID:900	hepatopulmonary syndrome	5.63357e-05	511
DOID:0001816	angiosarcoma	DOID:3111	cystadenocarcinoma	5.61198e-05	512
DOID:170	endocrine gland cancer	DOID:11714	gestational diabetes	5.61117e-05	513
DOID:2394	ovarian cancer	DOID:11714	gestational diabetes	5.60224e-05	514
DOID:1837	diabetic ketoacidosis	DOID:900	hepatopulmonary syndrome	5.60035e-05	515
DOID:4248	coronary stenosis	DOID:900	hepatopulmonary syndrome	5.6001e-05	516
DOID:3324	mood disorder	DOID:900	hepatopulmonary syndrome	5.57658e-05	517
DOID:10575	calcium metabolism disease	DOID:900	hepatopulmonary syndrome	5.55308e-05	518
DOID:5295	intestinal disease	DOID:11714	gestational diabetes	5.55069e-05	519
DOID:850	lung disease	DOID:2352	hemochromatosis	5.54949e-05	520
DOID:75	lymphatic system disease	DOID:614	lymphopenia	5.53322e-05	521
DOID:263	kidney cancer	DOID:900	hepatopulmonary syndrome	5.53205e-05	522
DOID:9500	leukocyte disease	DOID:900	hepatopulmonary syndrome	5.53098e-05	523
DOID:11335	sarcoidosis	DOID:900	hepatopulmonary syndrome	5.52865e-05	524
DOID:9884	muscular dystrophy	DOID:5723	optic atrophy	5.52316e-05	525
DOID:9296	cleft lip	DOID:900	hepatopulmonary syndrome	5.5205e-05	526
DOID:12351	alcoholic hepatitis	DOID:900	hepatopulmonary syndrome	5.51602e-05	527
DOID:12336	male infertility	DOID:900	hepatopulmonary syndrome	5.51472e-05	528
DOID:0060058	lymphoma	DOID:11714	gestational diabetes	5.51342e-05	529
DOID:331	central nervous system disease	DOID:5723	optic atrophy	5.51031e-05	530
DOID:182	calcinosis	DOID:900	hepatopulmonary syndrome	5.47861e-05	531
DOID:936	brain disease	DOID:2352	hemochromatosis	5.4744e-05	532
DOID:7148	rheumatoid arthritis	DOID:3385	bacterial vaginosis	5.47248e-05	533
DOID:2018	hyperinsulinism	DOID:13372	alpha 1-antitrypsin deficiency	5.46882e-05	534
DOID:14654	prostatitis	DOID:3385	bacterial vaginosis	5.43104e-05	535
DOID:13636	fanconi's anemia	DOID:614	lymphopenia	5.42732e-05	536
DOID:1176	bronchial disease	DOID:11714	gestational diabetes	5.41572e-05	537
DOID:2841	asthma	DOID:11714	gestational diabetes	5.40681e-05	538
DOID:1240	leukemia	DOID:2352	hemochromatosis	5.40254e-05	539
DOID:8499	night blindness	DOID:5723	optic atrophy	5.37478e-05	540
DOID:6713	cerebrovascular disease	DOID:11714	gestational diabetes	5.36798e-05	541
DOID:2174	ocular cancer	DOID:3111	cystadenocarcinoma	5.35876e-05	542
DOID:12236	primary biliary cirrhosis	DOID:614	lymphopenia	5.32434e-05	543
DOID:12466	secondary hyperparathyroidism	DOID:0050328	congenital hypothyroidism	5.32074e-05	544
DOID:319	spinal cord disease	DOID:900	hepatopulmonary syndrome	5.30473e-05	545
DOID:2513	basal cell carcinoma	DOID:3111	cystadenocarcinoma	5.29108e-05	546
DOID:3342	bone inflammation disease	DOID:2352	hemochromatosis	5.28117e-05	547
DOID:13268	porphyria	DOID:13372	alpha 1-antitrypsin deficiency	5.26049e-05	548
DOID:14499	fabry disease	DOID:2352	hemochromatosis	5.25442e-05	549
DOID:2868	arterial occlusive disease	DOID:3385	bacterial vaginosis	5.24812e-05	550
DOID:3455	cerebrovascular accident	DOID:397	restrictive cardiomyopathy	5.22971e-05	551
DOID:409	liver disease	DOID:3385	bacterial vaginosis	5.21108e-05	552
DOID:1074	kidney failure	DOID:2352	hemochromatosis	5.20501e-05	553
DOID:6132	bronchitis	DOID:841	extrinsic allergic alveolitis	5.20435e-05	554
DOID:417	hypersensitivity reaction type ii disease	DOID:2352	hemochromatosis	5.19801e-05	555
DOID:13378	kawasaki disease	DOID:6376	hypersplenism	5.18663e-05	556
DOID:13241	behcet's disease	DOID:9808	goodpasture syndrome	5.18564e-05	557
DOID:8692	myeloid leukemia	DOID:11714	gestational diabetes	5.18361e-05	558
DOID:3008	invasive ductal carcinoma	DOID:3111	cystadenocarcinoma	5.18053e-05	559
DOID:3087	gingivitis	DOID:900	hepatopulmonary syndrome	5.1189e-05	560
DOID:1074	kidney failure	DOID:3385	bacterial vaginosis	5.11506e-05	561
DOID:3393	coronary heart disease	DOID:3385	bacterial vaginosis	5.10691e-05	562
DOID:4960	bone marrow cancer	DOID:900	hepatopulmonary syndrome	5.10461e-05	563
DOID:2349	arteriosclerosis	DOID:3385	bacterial vaginosis	5.08719e-05	564
DOID:9455	lipid storage disease	DOID:905	zellweger syndrome	5.06847e-05	565
DOID:10763	hypertension	DOID:2352	hemochromatosis	5.0631e-05	566
DOID:1749	squamous cell carcinoma	DOID:11714	gestational diabetes	5.06214e-05	567
DOID:7693	abdominal aortic aneurysm	DOID:900	hepatopulmonary syndrome	5.05529e-05	568
DOID:13241	behcet's disease	DOID:614	lymphopenia	5.05228e-05	569
DOID:4079	heart valve disease	DOID:397	restrictive cardiomyopathy	5.03277e-05	570
DOID:1936	atherosclerosis	DOID:3385	bacterial vaginosis	5.03232e-05	571
DOID:4079	heart valve disease	DOID:900	hepatopulmonary syndrome	5.03173e-05	572
DOID:381	arthropathy	DOID:853	polymyalgia rheumatica	5.01361e-05	573
DOID:437	myasthenia gravis	DOID:9808	goodpasture syndrome	5.00283e-05	574
DOID:11054	urinary bladder cancer	DOID:11714	gestational diabetes	4.97306e-05	575
DOID:1307	dementia	DOID:2352	hemochromatosis	4.97149e-05	576
DOID:1289	neurodegenerative disease	DOID:3111	cystadenocarcinoma	4.96954e-05	577
DOID:2320	obstructive lung disease	DOID:2352	hemochromatosis	4.96284e-05	578
DOID:3083	chronic obstructive pulmonary disease	DOID:11714	gestational diabetes	4.96163e-05	579
DOID:5679	retinal disease	DOID:11714	gestational diabetes	4.95551e-05	580
DOID:13810	familial hypercholesterolemia	DOID:11714	gestational diabetes	4.94877e-05	581
DOID:13543	hyperparathyroidism	DOID:900	hepatopulmonary syndrome	4.91146e-05	582
DOID:9553	adrenal gland disease	DOID:0050328	congenital hypothyroidism	4.90137e-05	583
DOID:11162	respiratory failure	DOID:900	hepatopulmonary syndrome	4.90091e-05	584
DOID:680	tauopathy	DOID:2352	hemochromatosis	4.89588e-05	585
DOID:5295	intestinal disease	DOID:3385	bacterial vaginosis	4.89507e-05	586
DOID:5082	liver cirrhosis	DOID:11714	gestational diabetes	4.89234e-05	587
DOID:9681	cervical incompetence	DOID:3385	bacterial vaginosis	4.89092e-05	588
DOID:10652	alzheimer's disease	DOID:2352	hemochromatosis	4.88598e-05	589
DOID:9540	vascular skin disease	DOID:900	hepatopulmonary syndrome	4.87922e-05	590
DOID:680	tauopathy	DOID:3385	bacterial vaginosis	4.87796e-05	591
DOID:10652	alzheimer's disease	DOID:3385	bacterial vaginosis	4.87772e-05	592
DOID:3093	nervous system cancer	DOID:11714	gestational diabetes	4.8773e-05	593
DOID:3910	lung adenocarcinoma	DOID:3111	cystadenocarcinoma	4.86978e-05	594
DOID:0050589	inflammatory bowel disease	DOID:11714	gestational diabetes	4.8657e-05	595
DOID:11713	diabetic angiopathy	DOID:900	hepatopulmonary syndrome	4.84795e-05	596
DOID:848	arthritis	DOID:2352	hemochromatosis	4.83916e-05	597
DOID:8924	autoimmune thrombocytopenic purpura	DOID:9808	goodpasture syndrome	4.82724e-05	598
DOID:5223	infertility	DOID:900	hepatopulmonary syndrome	4.81814e-05	599
DOID:13001	carotid stenosis	DOID:900	hepatopulmonary syndrome	4.80168e-05	600
DOID:9074	systemic lupus erythematosus	DOID:11714	gestational diabetes	4.66283e-05	601
DOID:1574	alcohol abuse	DOID:900	hepatopulmonary syndrome	4.65875e-05	602
DOID:1883	hepatitis c	DOID:900	hepatopulmonary syndrome	4.64723e-05	603
DOID:2527	nephrosis	DOID:900	hepatopulmonary syndrome	4.61985e-05	604
DOID:178	vascular disease	DOID:3111	cystadenocarcinoma	4.61492e-05	605
DOID:229	female reproductive system disease	DOID:2352	hemochromatosis	4.60076e-05	606
DOID:4483	rhinitis	DOID:900	hepatopulmonary syndrome	4.59233e-05	607
DOID:3363	coronary arteriosclerosis	DOID:3385	bacterial vaginosis	4.58707e-05	608
DOID:3083	chronic obstructive pulmonary disease	DOID:3385	bacterial vaginosis	4.58545e-05	609
DOID:10595	charcot-marie-tooth disease	DOID:5723	optic atrophy	4.58308e-05	610
DOID:1247	blood coagulation disease	DOID:11714	gestational diabetes	4.5666e-05	611
DOID:12132	wegener's granulomatosis	DOID:9808	goodpasture syndrome	4.5594e-05	612
DOID:409	liver disease	DOID:2352	hemochromatosis	4.55924e-05	613
DOID:13241	behcet's disease	DOID:2917	cryoglobulinemia	4.55611e-05	614
DOID:10591	pre-eclampsia	DOID:3385	bacterial vaginosis	4.5448e-05	615
DOID:120	female reproductive organ cancer	DOID:2352	hemochromatosis	4.5384e-05	616
DOID:0050589	inflammatory bowel disease	DOID:3385	bacterial vaginosis	4.5226e-05	617
DOID:5844	myocardial infarction	DOID:11714	gestational diabetes	4.51639e-05	618
DOID:12930	dilated cardiomyopathy	DOID:900	hepatopulmonary syndrome	4.51493e-05	619
DOID:3455	cerebrovascular accident	DOID:11714	gestational diabetes	4.51199e-05	620
DOID:9655	oral mucosa leukoplakia	DOID:900	hepatopulmonary syndrome	4.50488e-05	621
DOID:12849	autistic disorder	DOID:900	hepatopulmonary syndrome	4.50285e-05	622
DOID:10591	pre-eclampsia	DOID:11714	gestational diabetes	4.50007e-05	623
DOID:5614	eye disease	DOID:3385	bacterial vaginosis	4.49558e-05	624
DOID:11758	iron deficiency anemia	DOID:614	lymphopenia	4.49059e-05	625
DOID:557	kidney disease	DOID:3111	cystadenocarcinoma	4.47613e-05	626
DOID:10582	refsum disease	DOID:905	zellweger syndrome	4.47102e-05	627
DOID:2747	glycogen storage disease	DOID:13372	alpha 1-antitrypsin deficiency	4.46894e-05	628
DOID:37	skin disease	DOID:2352	hemochromatosis	4.46429e-05	629
DOID:331	central nervous system disease	DOID:841	extrinsic allergic alveolitis	4.46171e-05	630
DOID:12894	sjogren's syndrome	DOID:614	lymphopenia	4.45757e-05	631
DOID:4989	pancreatitis	DOID:900	hepatopulmonary syndrome	4.45537e-05	632
DOID:1205	hypersensitivity reaction type i disease	DOID:0050120	hemophagocytic lymphohistiocytosis	4.44899e-05	633
DOID:680	tauopathy	DOID:12705	friedreich ataxia	4.43326e-05	634
DOID:12306	vitiligo	DOID:614	lymphopenia	4.42923e-05	635
DOID:635	acquired immunodeficiency syndrome	DOID:900	hepatopulmonary syndrome	4.4243e-05	636
DOID:3429	inclusion body myositis	DOID:0050214	lambert-eaton myasthenic syndrome	4.40841e-05	637
DOID:65	connective tissue disease	DOID:2352	hemochromatosis	4.39049e-05	638
DOID:3393	coronary heart disease	DOID:2352	hemochromatosis	4.37916e-05	639
DOID:1682	congenital heart defect	DOID:900	hepatopulmonary syndrome	4.37909e-05	640
DOID:5419	schizophrenia	DOID:11714	gestational diabetes	4.3741e-05	641
DOID:9667	placental abruption	DOID:12215	oligohydramnios	4.37318e-05	642
DOID:2218	blood platelet disease	DOID:900	hepatopulmonary syndrome	4.36223e-05	643
DOID:2723	dermatitis	DOID:3385	bacterial vaginosis	4.35794e-05	644
DOID:10608	celiac disease	DOID:0050120	hemophagocytic lymphohistiocytosis	4.35483e-05	645
DOID:4247	coronary restenosis	DOID:397	restrictive cardiomyopathy	4.34621e-05	646
DOID:12466	secondary hyperparathyroidism	DOID:900	hepatopulmonary syndrome	4.33311e-05	647
DOID:526	human immunodeficiency virus infectious disease	DOID:2352	hemochromatosis	4.33237e-05	648
DOID:8538	reticulosarcoma	DOID:11714	gestational diabetes	4.32934e-05	649
DOID:6713	cerebrovascular disease	DOID:3385	bacterial vaginosis	4.32598e-05	650
DOID:0080001	bone disease	DOID:3111	cystadenocarcinoma	4.32292e-05	651
DOID:13544	low tension glaucoma	DOID:5723	optic atrophy	4.31413e-05	652
DOID:3213	demyelinating disease	DOID:3385	bacterial vaginosis	4.30919e-05	653
DOID:5082	liver cirrhosis	DOID:3385	bacterial vaginosis	4.30474e-05	654
DOID:10652	alzheimer's disease	DOID:12705	friedreich ataxia	4.30078e-05	655
DOID:2868	arterial occlusive disease	DOID:2352	hemochromatosis	4.27674e-05	656
DOID:9119	acute myeloid leukemia	DOID:11714	gestational diabetes	4.27394e-05	657
DOID:2377	multiple sclerosis	DOID:3385	bacterial vaginosis	4.27254e-05	658
DOID:8947	diabetic retinopathy	DOID:8463	corneal ulcer	4.24649e-05	659
DOID:5773	oral submucous fibrosis	DOID:13711	dental fluorosis	4.22117e-05	660
DOID:850	lung disease	DOID:3111	cystadenocarcinoma	4.21946e-05	661
DOID:2349	arteriosclerosis	DOID:2352	hemochromatosis	4.21894e-05	662
DOID:437	myasthenia gravis	DOID:614	lymphopenia	4.20743e-05	663
DOID:3394	ischemic heart disease	DOID:3385	bacterial vaginosis	4.19279e-05	664
DOID:9074	systemic lupus erythematosus	DOID:13533	osteopetrosis	4.1828e-05	665
DOID:178	vascular disease	DOID:841	extrinsic allergic alveolitis	4.18078e-05	666
DOID:3213	demyelinating disease	DOID:11714	gestational diabetes	4.1806e-05	667
DOID:4247	coronary restenosis	DOID:900	hepatopulmonary syndrome	4.15919e-05	668
DOID:1936	atherosclerosis	DOID:2352	hemochromatosis	4.14903e-05	669
DOID:0080001	bone disease	DOID:841	extrinsic allergic alveolitis	4.14501e-05	670
DOID:5425	ovarian hyperstimulation syndrome	DOID:3385	bacterial vaginosis	4.13018e-05	671
DOID:114	heart disease	DOID:3111	cystadenocarcinoma	4.12501e-05	672
DOID:9538	multiple myeloma	DOID:900	hepatopulmonary syndrome	4.11678e-05	673
DOID:9074	systemic lupus erythematosus	DOID:3385	bacterial vaginosis	4.10696e-05	674
DOID:11823	hepatorenal syndrome	DOID:900	hepatopulmonary syndrome	4.10581e-05	675
DOID:6132	bronchitis	DOID:10320	asbestosis	4.10219e-05	676
DOID:363	uterine cancer	DOID:900	hepatopulmonary syndrome	4.08636e-05	677
DOID:1289	neurodegenerative disease	DOID:5723	optic atrophy	4.0716e-05	678
DOID:8506	bullous pemphigoid	DOID:9808	goodpasture syndrome	4.06702e-05	679
DOID:11847	coronary thrombosis	DOID:397	restrictive cardiomyopathy	4.05917e-05	680
DOID:10941	intracranial aneurysm	DOID:900	hepatopulmonary syndrome	4.03384e-05	681
DOID:5614	eye disease	DOID:2352	hemochromatosis	4.03185e-05	682
DOID:7188	autoimmune thyroiditis	DOID:614	lymphopenia	4.02342e-05	683
DOID:9282	ocular hypertension	DOID:5723	optic atrophy	4.01938e-05	684
DOID:2377	multiple sclerosis	DOID:11714	gestational diabetes	4.0011e-05	685
DOID:9993	hypoglycemia	DOID:0050328	congenital hypothyroidism	3.99234e-05	686
DOID:896	metal metabolism disorder	DOID:905	zellweger syndrome	3.98838e-05	687
DOID:11465	autonomic nervous system disease	DOID:900	hepatopulmonary syndrome	3.98386e-05	688
DOID:3145	hyperlipoproteinemia type iii	DOID:2352	hemochromatosis	3.97783e-05	689
DOID:4988	alcoholic pancreatitis	DOID:0050328	congenital hypothyroidism	3.97637e-05	690
DOID:11394	adult respiratory distress syndrome	DOID:10320	asbestosis	3.96605e-05	691
DOID:403	mouth disease	DOID:11714	gestational diabetes	3.92848e-05	692
DOID:10124	corneal disease	DOID:5723	optic atrophy	3.90721e-05	693
DOID:2320	obstructive lung disease	DOID:3111	cystadenocarcinoma	3.90416e-05	694
DOID:11088	asphyxia neonatorum	DOID:841	extrinsic allergic alveolitis	3.87328e-05	695
DOID:2048	autoimmune hepatitis	DOID:9808	goodpasture syndrome	3.86962e-05	696
DOID:11613	hyperandrogenism	DOID:0050328	congenital hypothyroidism	3.86757e-05	697
DOID:3602	toxic encephalopathy	DOID:900	hepatopulmonary syndrome	3.86495e-05	698
DOID:11476	osteoporosis	DOID:3385	bacterial vaginosis	3.86491e-05	699
DOID:1588	thrombocytopenia	DOID:900	hepatopulmonary syndrome	3.8568e-05	700
DOID:2452	thrombophilia	DOID:11714	gestational diabetes	3.84998e-05	701
DOID:7148	rheumatoid arthritis	DOID:2352	hemochromatosis	3.84968e-05	702
DOID:1909	melanoma	DOID:11714	gestational diabetes	3.83761e-05	703
DOID:326	ischemia	DOID:397	restrictive cardiomyopathy	3.81977e-05	704
DOID:437	myasthenia gravis	DOID:2917	cryoglobulinemia	3.80689e-05	705
DOID:1074	kidney failure	DOID:3111	cystadenocarcinoma	3.80382e-05	706
DOID:1205	hypersensitivity reaction type i disease	DOID:3385	bacterial vaginosis	3.78905e-05	707
DOID:4195	hyperglycemia	DOID:13372	alpha 1-antitrypsin deficiency	3.78343e-05	708
DOID:403	mouth disease	DOID:3385	bacterial vaginosis	3.78247e-05	709
DOID:2275	pharyngitis	DOID:841	extrinsic allergic alveolitis	3.7659e-05	710
DOID:417	hypersensitivity reaction type ii disease	DOID:841	extrinsic allergic alveolitis	3.76172e-05	711
DOID:184	bone cancer	DOID:3111	cystadenocarcinoma	3.75066e-05	712
DOID:3908	non-small cell lung carcinoma	DOID:11714	gestational diabetes	3.74278e-05	713
DOID:3363	coronary arteriosclerosis	DOID:2352	hemochromatosis	3.73454e-05	714
DOID:2871	endometrial carcinoma	DOID:900	hepatopulmonary syndrome	3.72487e-05	715
DOID:3087	gingivitis	DOID:13711	dental fluorosis	3.7243e-05	716
DOID:9452	fatty liver disease	DOID:905	zellweger syndrome	3.72252e-05	717
DOID:2048	autoimmune hepatitis	DOID:614	lymphopenia	3.7162e-05	718
DOID:2645	benign mesothelioma	DOID:3111	cystadenocarcinoma	3.71138e-05	719
DOID:9563	bronchiectasis	DOID:0050156	idiopathic pulmonary fibrosis	3.69953e-05	720
DOID:1089	tethered spinal cord syndrome	DOID:900	hepatopulmonary syndrome	3.69726e-05	721
DOID:381	arthropathy	DOID:13533	osteopetrosis	3.68513e-05	722
DOID:1289	neurodegenerative disease	DOID:841	extrinsic allergic alveolitis	3.68359e-05	723
DOID:3455	cerebrovascular accident	DOID:3385	bacterial vaginosis	3.68294e-05	724
DOID:3342	bone inflammation disease	DOID:841	extrinsic allergic alveolitis	3.6816e-05	725
DOID:8283	peritonitis	DOID:900	hepatopulmonary syndrome	3.66942e-05	726
DOID:780	placenta disease	DOID:11714	gestational diabetes	3.65047e-05	727
DOID:3324	mood disorder	DOID:11714	gestational diabetes	3.65043e-05	728
DOID:8577	ulcerative colitis	DOID:3385	bacterial vaginosis	3.64747e-05	729
DOID:6713	cerebrovascular disease	DOID:2352	hemochromatosis	3.64227e-05	730
DOID:615	leukopenia	DOID:900	hepatopulmonary syndrome	3.63989e-05	731
DOID:74	hematopoietic system disease	DOID:2917	cryoglobulinemia	3.63965e-05	732
DOID:676	juvenile rheumatoid arthritis	DOID:13533	osteopetrosis	3.63718e-05	733
DOID:2723	dermatitis	DOID:11714	gestational diabetes	3.63339e-05	734
DOID:326	ischemia	DOID:11714	gestational diabetes	3.62702e-05	735
DOID:5082	liver cirrhosis	DOID:2352	hemochromatosis	3.60224e-05	736
DOID:2723	dermatitis	DOID:3138	acanthosis nigricans	3.58397e-05	737
DOID:3192	neurilemmoma	DOID:3111	cystadenocarcinoma	3.56972e-05	738
DOID:3082	interstitial lung disease	DOID:3385	bacterial vaginosis	3.55284e-05	739
DOID:4194	glucose metabolism disease	DOID:3385	bacterial vaginosis	3.54734e-05	740
DOID:936	brain disease	DOID:3111	cystadenocarcinoma	3.53136e-05	741
DOID:114	heart disease	DOID:841	extrinsic allergic alveolitis	3.53133e-05	742
DOID:3394	ischemic heart disease	DOID:2352	hemochromatosis	3.52855e-05	743
DOID:3620	central nervous system cancer	DOID:11714	gestational diabetes	3.52516e-05	744
DOID:5679	retinal disease	DOID:3385	bacterial vaginosis	3.52219e-05	745
DOID:9351	diabetes mellitus	DOID:3385	bacterial vaginosis	3.52193e-05	746
DOID:2394	ovarian cancer	DOID:2352	hemochromatosis	3.51818e-05	747
DOID:5295	intestinal disease	DOID:2352	hemochromatosis	3.51449e-05	748
DOID:848	arthritis	DOID:841	extrinsic allergic alveolitis	3.50879e-05	749
DOID:3093	nervous system cancer	DOID:2352	hemochromatosis	3.50279e-05	750
DOID:1883	hepatitis c	DOID:11714	gestational diabetes	3.50172e-05	751
DOID:170	endocrine gland cancer	DOID:2352	hemochromatosis	3.49924e-05	752
DOID:8778	crohn's disease	DOID:3385	bacterial vaginosis	3.49714e-05	753
DOID:8778	crohn's disease	DOID:11714	gestational diabetes	3.48276e-05	754
DOID:1184	nephrotic syndrome	DOID:900	hepatopulmonary syndrome	3.47934e-05	755
DOID:12306	vitiligo	DOID:2917	cryoglobulinemia	3.46616e-05	756
DOID:417	hypersensitivity reaction type ii disease	DOID:3111	cystadenocarcinoma	3.45322e-05	757
DOID:1307	dementia	DOID:3111	cystadenocarcinoma	3.44589e-05	758
DOID:14504	niemann-pick disease	DOID:2352	hemochromatosis	3.42995e-05	759
DOID:8924	autoimmune thrombocytopenic purpura	DOID:2917	cryoglobulinemia	3.42721e-05	760
DOID:2228	thrombocytosis	DOID:614	lymphopenia	3.42514e-05	761
DOID:3312	bipolar disorder	DOID:900	hepatopulmonary syndrome	3.41356e-05	762
DOID:65	connective tissue disease	DOID:841	extrinsic allergic alveolitis	3.4033e-05	763
DOID:7147	ankylosing spondylitis	DOID:900	hepatopulmonary syndrome	3.39843e-05	764
DOID:1247	blood coagulation disease	DOID:2352	hemochromatosis	3.39579e-05	765
DOID:680	tauopathy	DOID:3111	cystadenocarcinoma	3.38891e-05	766
DOID:12236	primary biliary cirrhosis	DOID:2917	cryoglobulinemia	3.38876e-05	767
DOID:10652	alzheimer's disease	DOID:3111	cystadenocarcinoma	3.38581e-05	768
DOID:583	hemolytic anemia	DOID:900	hepatopulmonary syndrome	3.37833e-05	769
DOID:4960	bone marrow cancer	DOID:11714	gestational diabetes	3.37712e-05	770
DOID:13934	facial paralysis	DOID:5723	optic atrophy	3.37334e-05	771
DOID:557	kidney disease	DOID:841	extrinsic allergic alveolitis	3.37334e-05	772
DOID:341	peripheral vascular disease	DOID:11714	gestational diabetes	3.37078e-05	773
DOID:2316	brain ischemia	DOID:397	restrictive cardiomyopathy	3.36775e-05	774
DOID:0060058	lymphoma	DOID:2352	hemochromatosis	3.36444e-05	775
DOID:1749	squamous cell carcinoma	DOID:2352	hemochromatosis	3.35055e-05	776
DOID:8506	bullous pemphigoid	DOID:2917	cryoglobulinemia	3.35044e-05	777
DOID:263	kidney cancer	DOID:11714	gestational diabetes	3.34947e-05	778
DOID:5844	myocardial infarction	DOID:3385	bacterial vaginosis	3.3488e-05	779
DOID:676	juvenile rheumatoid arthritis	DOID:900	hepatopulmonary syndrome	3.34375e-05	780
DOID:3083	chronic obstructive pulmonary disease	DOID:2352	hemochromatosis	3.33937e-05	781
DOID:11476	osteoporosis	DOID:2352	hemochromatosis	3.33888e-05	782
DOID:12842	guillain-barre syndrome	DOID:9808	goodpasture syndrome	3.33377e-05	783
DOID:12132	wegener's granulomatosis	DOID:2917	cryoglobulinemia	3.33264e-05	784
DOID:1176	bronchial disease	DOID:2352	hemochromatosis	3.31579e-05	785
DOID:2841	asthma	DOID:2352	hemochromatosis	3.30714e-05	786
DOID:2355	anemia	DOID:2352	hemochromatosis	3.29107e-05	787
DOID:326	ischemia	DOID:3385	bacterial vaginosis	3.28988e-05	788
DOID:3021	acute kidney failure	DOID:900	hepatopulmonary syndrome	3.28489e-05	789
DOID:9074	systemic lupus erythematosus	DOID:2352	hemochromatosis	3.28311e-05	790
DOID:13378	kawasaki disease	DOID:614	lymphopenia	3.28073e-05	791
DOID:37	skin disease	DOID:841	extrinsic allergic alveolitis	3.26724e-05	792
DOID:10952	nephritis	DOID:3385	bacterial vaginosis	3.2642e-05	793
DOID:8577	ulcerative colitis	DOID:11714	gestational diabetes	3.26244e-05	794
DOID:74	hematopoietic system disease	DOID:9808	goodpasture syndrome	3.25866e-05	795
DOID:7148	rheumatoid arthritis	DOID:841	extrinsic allergic alveolitis	3.24343e-05	796
DOID:9810	polyarteritis nodosa	DOID:900	hepatopulmonary syndrome	3.24235e-05	797
DOID:13378	kawasaki disease	DOID:900	hepatopulmonary syndrome	3.24235e-05	798
DOID:11832	visual epilepsy	DOID:900	hepatopulmonary syndrome	3.22374e-05	799
DOID:8692	myeloid leukemia	DOID:2352	hemochromatosis	3.22125e-05	800
DOID:4481	allergic rhinitis	DOID:900	hepatopulmonary syndrome	3.2156e-05	801
DOID:421	hair disease	DOID:900	hepatopulmonary syndrome	3.20817e-05	802
DOID:11054	urinary bladder cancer	DOID:2352	hemochromatosis	3.20326e-05	803
DOID:341	peripheral vascular disease	DOID:397	restrictive cardiomyopathy	3.18044e-05	804
DOID:12270	coloboma	DOID:13714	anodontia	3.17961e-05	805
DOID:2316	brain ischemia	DOID:11714	gestational diabetes	3.17311e-05	806
DOID:2921	glomerulonephritis	DOID:3385	bacterial vaginosis	3.16866e-05	807
DOID:874	bacterial pneumonia	DOID:841	extrinsic allergic alveolitis	3.16544e-05	808
DOID:936	brain disease	DOID:5723	optic atrophy	3.14703e-05	809
DOID:635	acquired immunodeficiency syndrome	DOID:11714	gestational diabetes	3.14453e-05	810
DOID:11984	hypertrophic cardiomyopathy	DOID:900	hepatopulmonary syndrome	3.13311e-05	811
DOID:12716	newborn respiratory distress syndrome	DOID:10320	asbestosis	3.13124e-05	812
DOID:1949	cholecystitis	DOID:900	hepatopulmonary syndrome	3.1312e-05	813
DOID:3455	cerebrovascular accident	DOID:2352	hemochromatosis	3.12328e-05	814
DOID:74	hematopoietic system disease	DOID:3111	cystadenocarcinoma	3.12302e-05	815
DOID:936	brain disease	DOID:12705	friedreich ataxia	3.11958e-05	816
DOID:1168	familial hyperlipidemia	DOID:900	hepatopulmonary syndrome	3.11388e-05	817
DOID:11335	sarcoidosis	DOID:9808	goodpasture syndrome	3.10567e-05	818
DOID:1247	blood coagulation disease	DOID:3385	bacterial vaginosis	3.09692e-05	819
DOID:2742	auditory system disease	DOID:8463	corneal ulcer	3.09199e-05	820
DOID:11396	pulmonary edema	DOID:0050156	idiopathic pulmonary fibrosis	3.08658e-05	821
DOID:2316	brain ischemia	DOID:3385	bacterial vaginosis	3.08642e-05	822
DOID:2703	synovitis	DOID:853	polymyalgia rheumatica	3.08237e-05	823
DOID:363	uterine cancer	DOID:11714	gestational diabetes	3.07947e-05	824
DOID:1003	pelvic inflammatory disease	DOID:3385	bacterial vaginosis	3.07635e-05	825
DOID:1388	tangier disease	DOID:14692	smith-lemli-opitz syndrome	3.06865e-05	826
DOID:2988	antiphospholipid syndrome	DOID:9808	goodpasture syndrome	3.06501e-05	827
DOID:10952	nephritis	DOID:11714	gestational diabetes	3.0553e-05	828
DOID:8466	retinal degeneration	DOID:11714	gestational diabetes	3.0477e-05	829
DOID:1205	hypersensitivity reaction type i disease	DOID:11714	gestational diabetes	3.03569e-05	830
DOID:13241	behcet's disease	DOID:0050120	hemophagocytic lymphohistiocytosis	3.03437e-05	831
DOID:331	central nervous system disease	DOID:614	lymphopenia	3.03255e-05	832
DOID:10247	pleurisy	DOID:841	extrinsic allergic alveolitis	3.03142e-05	833
DOID:10608	celiac disease	DOID:3385	bacterial vaginosis	3.02594e-05	834
DOID:418	systemic scleroderma	DOID:0050120	hemophagocytic lymphohistiocytosis	3.0222e-05	835
DOID:3213	demyelinating disease	DOID:2352	hemochromatosis	3.01828e-05	836
DOID:12132	wegener's granulomatosis	DOID:614	lymphopenia	3.0178e-05	837
DOID:1686	glaucoma	DOID:8463	corneal ulcer	3.0115e-05	838
DOID:47	prostate disease	DOID:900	hepatopulmonary syndrome	2.99815e-05	839
DOID:50	thyroid gland disease	DOID:11714	gestational diabetes	2.99794e-05	840
DOID:12306	vitiligo	DOID:9808	goodpasture syndrome	2.99554e-05	841
DOID:1557	hypersensitivity reaction type iii disease	DOID:2917	cryoglobulinemia	2.99024e-05	842
DOID:9553	adrenal gland disease	DOID:900	hepatopulmonary syndrome	2.98724e-05	843
DOID:2998	testicular cancer	DOID:3111	cystadenocarcinoma	2.98528e-05	844
DOID:2477	motor peripheral neuropathy	DOID:5723	optic atrophy	2.97443e-05	845
DOID:0050589	inflammatory bowel disease	DOID:2352	hemochromatosis	2.97442e-05	846
DOID:2377	multiple sclerosis	DOID:2352	hemochromatosis	2.96716e-05	847
DOID:1091	tooth disease	DOID:3385	bacterial vaginosis	2.96463e-05	848
DOID:5419	schizophrenia	DOID:2352	hemochromatosis	2.95193e-05	849
DOID:3342	bone inflammation disease	DOID:3111	cystadenocarcinoma	2.94233e-05	850
DOID:2921	glomerulonephritis	DOID:11714	gestational diabetes	2.93808e-05	851
DOID:4947	cholangiocarcinoma	DOID:3111	cystadenocarcinoma	2.93699e-05	852
DOID:3133	acute porphyria	DOID:13372	alpha 1-antitrypsin deficiency	2.92952e-05	853
DOID:9253	gastrointestinal stromal tumor	DOID:3111	cystadenocarcinoma	2.92447e-05	854
DOID:1067	open-angle glaucoma	DOID:8463	corneal ulcer	2.89884e-05	855
DOID:1091	tooth disease	DOID:1762	cheilitis	2.89791e-05	856
DOID:2048	autoimmune hepatitis	DOID:2917	cryoglobulinemia	2.89377e-05	857
DOID:3388	periodontal disease	DOID:1762	cheilitis	2.89261e-05	858
DOID:1574	alcohol abuse	DOID:11714	gestational diabetes	2.88721e-05	859
DOID:7188	autoimmune thyroiditis	DOID:2917	cryoglobulinemia	2.88501e-05	860
DOID:5614	eye disease	DOID:3111	cystadenocarcinoma	2.87647e-05	861
DOID:5679	retinal disease	DOID:2352	hemochromatosis	2.87256e-05	862
DOID:10763	hypertension	DOID:841	extrinsic allergic alveolitis	2.86579e-05	863
DOID:12894	sjogren's syndrome	DOID:2917	cryoglobulinemia	2.86368e-05	864
DOID:9538	multiple myeloma	DOID:11714	gestational diabetes	2.86189e-05	865
DOID:12236	primary biliary cirrhosis	DOID:9808	goodpasture syndrome	2.85747e-05	866
DOID:854	collagen disease	DOID:3385	bacterial vaginosis	2.85401e-05	867
DOID:4194	glucose metabolism disease	DOID:905	zellweger syndrome	2.85182e-05	868
DOID:3083	chronic obstructive pulmonary disease	DOID:3111	cystadenocarcinoma	2.84738e-05	869
DOID:1100	ovarian disease	DOID:11714	gestational diabetes	2.84711e-05	870
DOID:8432	polycythemia	DOID:614	lymphopenia	2.84665e-05	871
DOID:7188	autoimmune thyroiditis	DOID:9808	goodpasture syndrome	2.84579e-05	872
DOID:9351	diabetes mellitus	DOID:905	zellweger syndrome	2.84301e-05	873
DOID:37	skin disease	DOID:420	hypertrichosis	2.84229e-05	874
DOID:12987	agranulocytosis	DOID:900	hepatopulmonary syndrome	2.84085e-05	875
DOID:2531	hematologic cancer	DOID:3385	bacterial vaginosis	2.84074e-05	876
DOID:409	liver disease	DOID:841	extrinsic allergic alveolitis	2.82331e-05	877
DOID:9455	lipid storage disease	DOID:900	hepatopulmonary syndrome	2.82271e-05	878
DOID:6000	congestive heart failure	DOID:11714	gestational diabetes	2.82166e-05	879
DOID:986	alopecia areata	DOID:2917	cryoglobulinemia	2.82111e-05	880
DOID:10608	celiac disease	DOID:11714	gestational diabetes	2.82064e-05	881
DOID:26	pancreas disease	DOID:3385	bacterial vaginosis	2.8202e-05	882
DOID:12849	autistic disorder	DOID:11714	gestational diabetes	2.81197e-05	883
DOID:3388	periodontal disease	DOID:3385	bacterial vaginosis	2.80967e-05	884
DOID:936	brain disease	DOID:841	extrinsic allergic alveolitis	2.80914e-05	885
DOID:10003	sensorineural hearing loss	DOID:900	hepatopulmonary syndrome	2.79929e-05	886
DOID:10591	pre-eclampsia	DOID:2352	hemochromatosis	2.79765e-05	887
DOID:14330	parkinson's disease	DOID:12705	friedreich ataxia	2.78982e-05	888
DOID:37	skin disease	DOID:3111	cystadenocarcinoma	2.78866e-05	889
DOID:1883	hepatitis c	DOID:2352	hemochromatosis	2.78351e-05	890
DOID:74	hematopoietic system disease	DOID:841	extrinsic allergic alveolitis	2.77876e-05	891
DOID:8924	autoimmune thrombocytopenic purpura	DOID:614	lymphopenia	2.77607e-05	892
DOID:674	cleft palate	DOID:11714	gestational diabetes	2.7758e-05	893
DOID:2942	bronchiolitis	DOID:0050156	idiopathic pulmonary fibrosis	2.76947e-05	894
DOID:11088	asphyxia neonatorum	DOID:10320	asbestosis	2.76634e-05	895
DOID:11997	spermatocele	DOID:3385	bacterial vaginosis	2.76588e-05	896
DOID:2723	dermatitis	DOID:2352	hemochromatosis	2.76226e-05	897
DOID:1417	choroid disease	DOID:8463	corneal ulcer	2.75951e-05	898
DOID:14503	neuronal ceroid-lipofuscinosis	DOID:2352	hemochromatosis	2.75754e-05	899
DOID:1210	optic neuritis	DOID:0050214	lambert-eaton myasthenic syndrome	2.75575e-05	900
DOID:526	human immunodeficiency virus infectious disease	DOID:3111	cystadenocarcinoma	2.75421e-05	901
DOID:3119	gastrointestinal system cancer	DOID:3385	bacterial vaginosis	2.75357e-05	902
DOID:10763	hypertension	DOID:3111	cystadenocarcinoma	2.75126e-05	903
DOID:1826	epilepsy syndrome	DOID:11714	gestational diabetes	2.74224e-05	904
DOID:229	female reproductive system disease	DOID:841	extrinsic allergic alveolitis	2.73889e-05	905
DOID:403	mouth disease	DOID:2352	hemochromatosis	2.72622e-05	906
DOID:848	arthritis	DOID:3111	cystadenocarcinoma	2.72346e-05	907
DOID:679	basal ganglia disease	DOID:11714	gestational diabetes	2.71675e-05	908
DOID:9296	cleft lip	DOID:11714	gestational diabetes	2.70901e-05	909
DOID:9074	systemic lupus erythematosus	DOID:841	extrinsic allergic alveolitis	2.70678e-05	910
DOID:13141	uveitis	DOID:8463	corneal ulcer	2.70629e-05	911
DOID:10124	corneal disease	DOID:900	hepatopulmonary syndrome	2.69409e-05	912
DOID:8538	reticulosarcoma	DOID:2352	hemochromatosis	2.68728e-05	913
DOID:12894	sjogren's syndrome	DOID:9808	goodpasture syndrome	2.68547e-05	914
DOID:0050127	sinusitis	DOID:10320	asbestosis	2.67719e-05	915
DOID:9884	muscular dystrophy	DOID:900	hepatopulmonary syndrome	2.67067e-05	916
DOID:986	alopecia areata	DOID:614	lymphopenia	2.65842e-05	917
DOID:2355	anemia	DOID:0050120	hemophagocytic lymphohistiocytosis	2.65651e-05	918
DOID:2825	nose disease	DOID:3385	bacterial vaginosis	2.656e-05	919
DOID:865	vasculitis	DOID:3385	bacterial vaginosis	2.65338e-05	920
DOID:865	vasculitis	DOID:11714	gestational diabetes	2.6529e-05	921
DOID:2452	thrombophilia	DOID:2352	hemochromatosis	2.65155e-05	922
DOID:53	pituitary gland disease	DOID:0050328	congenital hypothyroidism	2.64559e-05	923
DOID:5844	myocardial infarction	DOID:2352	hemochromatosis	2.6441e-05	924
DOID:780	placenta disease	DOID:2352	hemochromatosis	2.63695e-05	925
DOID:12842	guillain-barre syndrome	DOID:2917	cryoglobulinemia	2.63376e-05	926
DOID:3620	central nervous system cancer	DOID:2352	hemochromatosis	2.63309e-05	927
DOID:2871	endometrial carcinoma	DOID:11714	gestational diabetes	2.63293e-05	928
DOID:14330	parkinson's disease	DOID:11714	gestational diabetes	2.62954e-05	929
DOID:824	periodontitis	DOID:3385	bacterial vaginosis	2.62753e-05	930
DOID:12306	vitiligo	DOID:900	hepatopulmonary syndrome	2.62276e-05	931
DOID:9119	acute myeloid leukemia	DOID:2352	hemochromatosis	2.61082e-05	932
DOID:1247	blood coagulation disease	DOID:2917	cryoglobulinemia	2.60938e-05	933
DOID:4001	ovarian carcinoma	DOID:3111	cystadenocarcinoma	2.60583e-05	934
DOID:1100	ovarian disease	DOID:12215	oligohydramnios	2.58731e-05	935
DOID:1273	respiratory syncytial virus infectious disease	DOID:900	hepatopulmonary syndrome	2.58284e-05	936
DOID:8466	retinal degeneration	DOID:3385	bacterial vaginosis	2.57975e-05	937
DOID:26	pancreas disease	DOID:2352	hemochromatosis	2.57865e-05	938
DOID:1074	kidney failure	DOID:841	extrinsic allergic alveolitis	2.57628e-05	939
DOID:1247	blood coagulation disease	DOID:0050120	hemophagocytic lymphohistiocytosis	2.57545e-05	940
DOID:229	female reproductive system disease	DOID:3111	cystadenocarcinoma	2.57526e-05	941
DOID:10892	hypospadias	DOID:13714	anodontia	2.57429e-05	942
DOID:2868	arterial occlusive disease	DOID:3111	cystadenocarcinoma	2.56976e-05	943
DOID:409	liver disease	DOID:3111	cystadenocarcinoma	2.56867e-05	944
DOID:680	tauopathy	DOID:5723	optic atrophy	2.56764e-05	945
DOID:10652	alzheimer's disease	DOID:5723	optic atrophy	2.56756e-05	946
DOID:1909	melanoma	DOID:2352	hemochromatosis	2.56315e-05	947
DOID:11335	sarcoidosis	DOID:0050120	hemophagocytic lymphohistiocytosis	2.56236e-05	948
DOID:341	peripheral vascular disease	DOID:3385	bacterial vaginosis	2.5589e-05	949
DOID:4195	hyperglycemia	DOID:900	hepatopulmonary syndrome	2.5589e-05	950
DOID:1289	neurodegenerative disease	DOID:614	lymphopenia	2.5582e-05	951
DOID:3213	demyelinating disease	DOID:841	extrinsic allergic alveolitis	2.55705e-05	952
DOID:854	collagen disease	DOID:11714	gestational diabetes	2.55384e-05	953
DOID:2377	multiple sclerosis	DOID:841	extrinsic allergic alveolitis	2.55298e-05	954
DOID:2043	hepatitis b	DOID:900	hepatopulmonary syndrome	2.54636e-05	955
DOID:2349	arteriosclerosis	DOID:3111	cystadenocarcinoma	2.5437e-05	956
DOID:50	thyroid gland disease	DOID:3385	bacterial vaginosis	2.5271e-05	957
DOID:1240	leukemia	DOID:3385	bacterial vaginosis	2.51931e-05	958
DOID:11123	henoch-schoenlein purpura	DOID:2917	cryoglobulinemia	2.51435e-05	959
DOID:12306	vitiligo	DOID:0050120	hemophagocytic lymphohistiocytosis	2.50733e-05	960
DOID:3394	ischemic heart disease	DOID:9775	diastolic heart failure	2.50404e-05	961
DOID:4961	bone marrow disease	DOID:0050120	hemophagocytic lymphohistiocytosis	2.50337e-05	962
DOID:10159	osteonecrosis	DOID:900	hepatopulmonary syndrome	2.499e-05	963
DOID:0080001	bone disease	DOID:614	lymphopenia	2.49005e-05	964
DOID:2868	arterial occlusive disease	DOID:841	extrinsic allergic alveolitis	2.48904e-05	965
DOID:3213	demyelinating disease	DOID:12705	friedreich ataxia	2.48308e-05	966
DOID:2377	multiple sclerosis	DOID:12705	friedreich ataxia	2.4823e-05	967
DOID:1247	blood coagulation disease	DOID:9808	goodpasture syndrome	2.48081e-05	968
DOID:5295	intestinal disease	DOID:841	extrinsic allergic alveolitis	2.47818e-05	969
DOID:11758	iron deficiency anemia	DOID:11714	gestational diabetes	2.47547e-05	970
DOID:3393	coronary heart disease	DOID:3111	cystadenocarcinoma	2.47414e-05	971
DOID:2355	anemia	DOID:11714	gestational diabetes	2.47029e-05	972
DOID:3393	coronary heart disease	DOID:9775	diastolic heart failure	2.46842e-05	973
DOID:48	male reproductive system disease	DOID:11714	gestational diabetes	2.46616e-05	974
DOID:326	ischemia	DOID:2352	hemochromatosis	2.46613e-05	975
DOID:12449	aplastic anemia	DOID:900	hepatopulmonary syndrome	2.46044e-05	976
DOID:1826	epilepsy syndrome	DOID:3385	bacterial vaginosis	2.45758e-05	977
DOID:1936	atherosclerosis	DOID:3111	cystadenocarcinoma	2.45659e-05	978
DOID:8488	polyhydramnios	DOID:12215	oligohydramnios	2.44898e-05	979
DOID:3393	coronary heart disease	DOID:841	extrinsic allergic alveolitis	2.4381e-05	980
DOID:5614	eye disease	DOID:841	extrinsic allergic alveolitis	2.43637e-05	981
DOID:9500	leukocyte disease	DOID:0050120	hemophagocytic lymphohistiocytosis	2.43575e-05	982
DOID:2789	parasitic protozoa infectious disease	DOID:900	hepatopulmonary syndrome	2.43315e-05	983
DOID:1417	choroid disease	DOID:5723	optic atrophy	2.42736e-05	984
DOID:576	proteinuria	DOID:11714	gestational diabetes	2.41961e-05	985
DOID:1091	tooth disease	DOID:11714	gestational diabetes	2.41959e-05	986
DOID:2378	relapsing-remitting multiple sclerosis	DOID:900	hepatopulmonary syndrome	2.40861e-05	987
DOID:4960	bone marrow cancer	DOID:2352	hemochromatosis	2.40592e-05	988
DOID:3363	coronary arteriosclerosis	DOID:9775	diastolic heart failure	2.40587e-05	989
DOID:3407	carotid artery disease	DOID:397	restrictive cardiomyopathy	2.40284e-05	990
DOID:2349	arteriosclerosis	DOID:841	extrinsic allergic alveolitis	2.40279e-05	991
DOID:3082	interstitial lung disease	DOID:11714	gestational diabetes	2.39924e-05	992
DOID:1094	attention deficit hyperactivity disorder	DOID:900	hepatopulmonary syndrome	2.39403e-05	993
DOID:11830	myopia	DOID:5723	optic atrophy	2.38972e-05	994
DOID:178	vascular disease	DOID:614	lymphopenia	2.386e-05	995
DOID:9681	cervical incompetence	DOID:12215	oligohydramnios	2.38482e-05	996
DOID:769	neuroblastoma	DOID:900	hepatopulmonary syndrome	2.38471e-05	997
DOID:2741	bilirubin metabolic disorder	DOID:11714	gestational diabetes	2.38091e-05	998
DOID:7148	rheumatoid arthritis	DOID:3111	cystadenocarcinoma	2.37092e-05	999
DOID:865	vasculitis	DOID:397	restrictive cardiomyopathy	2.3682e-05	1000
DOID:1227	neutropenia	DOID:900	hepatopulmonary syndrome	2.36085e-05	1001
DOID:3310	atopic dermatitis	DOID:3385	bacterial vaginosis	2.35766e-05	1002
DOID:1936	atherosclerosis	DOID:841	extrinsic allergic alveolitis	2.35687e-05	1003
DOID:65	connective tissue disease	DOID:3111	cystadenocarcinoma	2.3537e-05	1004
DOID:5223	infertility	DOID:12215	oligohydramnios	2.33452e-05	1005
DOID:3908	non-small cell lung carcinoma	DOID:2352	hemochromatosis	2.33015e-05	1006
DOID:421	hair disease	DOID:3138	acanthosis nigricans	2.32919e-05	1007
DOID:850	lung disease	DOID:614	lymphopenia	2.32111e-05	1008
DOID:4481	allergic rhinitis	DOID:10320	asbestosis	2.32071e-05	1009
DOID:5082	liver cirrhosis	DOID:841	extrinsic allergic alveolitis	2.31575e-05	1010
DOID:0050589	inflammatory bowel disease	DOID:841	extrinsic allergic alveolitis	2.31304e-05	1011
DOID:986	alopecia areata	DOID:9808	goodpasture syndrome	2.31214e-05	1012
DOID:10159	osteonecrosis	DOID:13533	osteopetrosis	2.29807e-05	1013
DOID:9993	hypoglycemia	DOID:2352	hemochromatosis	2.2956e-05	1014
DOID:418	systemic scleroderma	DOID:3385	bacterial vaginosis	2.29209e-05	1015
DOID:48	male reproductive system disease	DOID:12215	oligohydramnios	2.2878e-05	1016
DOID:2237	hepatitis	DOID:11714	gestational diabetes	2.28658e-05	1017
DOID:331	central nervous system disease	DOID:853	polymyalgia rheumatica	2.28519e-05	1018
DOID:14228	oligospermia	DOID:900	hepatopulmonary syndrome	2.28496e-05	1019
DOID:76	stomach disease	DOID:3385	bacterial vaginosis	2.28305e-05	1020
DOID:8778	crohn's disease	DOID:2352	hemochromatosis	2.27811e-05	1021
DOID:2452	thrombophilia	DOID:0050120	hemophagocytic lymphohistiocytosis	2.27605e-05	1022
DOID:11830	myopia	DOID:8463	corneal ulcer	2.27112e-05	1023
DOID:674	cleft palate	DOID:2352	hemochromatosis	2.26499e-05	1024
DOID:399	tuberculosis	DOID:900	hepatopulmonary syndrome	2.26442e-05	1025
DOID:5093	thoracic cancer	DOID:3385	bacterial vaginosis	2.26025e-05	1026
DOID:5409	lung small cell carcinoma	DOID:900	hepatopulmonary syndrome	2.25448e-05	1027
DOID:1612	breast cancer	DOID:3385	bacterial vaginosis	2.2497e-05	1028
DOID:9296	cleft lip	DOID:2352	hemochromatosis	2.24774e-05	1029
DOID:9970	obesity	DOID:3111	cystadenocarcinoma	2.24281e-05	1030
DOID:4483	rhinitis	DOID:3385	bacterial vaginosis	2.23941e-05	1031
DOID:674	cleft palate	DOID:0050665	fetal alcohol syndrome	2.23792e-05	1032
DOID:679	basal ganglia disease	DOID:3385	bacterial vaginosis	2.23784e-05	1033
DOID:9296	cleft lip	DOID:0050665	fetal alcohol syndrome	2.23764e-05	1034
DOID:2986	iga glomerulonephritis	DOID:3385	bacterial vaginosis	2.23624e-05	1035
DOID:1176	bronchial disease	DOID:3111	cystadenocarcinoma	2.23589e-05	1036
DOID:2723	dermatitis	DOID:841	extrinsic allergic alveolitis	2.23384e-05	1037
DOID:2320	obstructive lung disease	DOID:614	lymphopenia	2.23304e-05	1038
DOID:3969	papillary thyroid carcinoma	DOID:3111	cystadenocarcinoma	2.22376e-05	1039
DOID:6132	bronchitis	DOID:0050156	idiopathic pulmonary fibrosis	2.22245e-05	1040
DOID:2018	hyperinsulinism	DOID:3385	bacterial vaginosis	2.22172e-05	1041
DOID:2988	antiphospholipid syndrome	DOID:2917	cryoglobulinemia	2.2183e-05	1042
DOID:8577	ulcerative colitis	DOID:2352	hemochromatosis	2.21762e-05	1043
DOID:2841	asthma	DOID:3111	cystadenocarcinoma	2.21675e-05	1044
DOID:3388	periodontal disease	DOID:11714	gestational diabetes	2.20736e-05	1045
DOID:3394	ischemic heart disease	DOID:3111	cystadenocarcinoma	2.20164e-05	1046
DOID:4535	hypotrichosis	DOID:900	hepatopulmonary syndrome	2.19021e-05	1047
DOID:5679	retinal disease	DOID:3111	cystadenocarcinoma	2.18298e-05	1048
DOID:3363	coronary arteriosclerosis	DOID:3111	cystadenocarcinoma	2.18241e-05	1049
DOID:9455	lipid storage disease	DOID:14692	smith-lemli-opitz syndrome	2.17548e-05	1050
DOID:8398	osteoarthritis	DOID:11714	gestational diabetes	2.17268e-05	1051
DOID:11476	osteoporosis	DOID:3111	cystadenocarcinoma	2.17251e-05	1052
DOID:1682	congenital heart defect	DOID:11714	gestational diabetes	2.16584e-05	1053
DOID:635	acquired immunodeficiency syndrome	DOID:2352	hemochromatosis	2.16574e-05	1054
DOID:178	vascular disease	DOID:853	polymyalgia rheumatica	2.15813e-05	1055
DOID:13809	familial combined hyperlipidemia	DOID:13372	alpha 1-antitrypsin deficiency	2.15541e-05	1056
DOID:121	vaginal disease	DOID:12215	oligohydramnios	2.15487e-05	1057
DOID:2237	hepatitis	DOID:3385	bacterial vaginosis	2.15428e-05	1058
DOID:13809	familial combined hyperlipidemia	DOID:11714	gestational diabetes	2.15169e-05	1059
DOID:2403	aneurysm disease	DOID:397	restrictive cardiomyopathy	2.15121e-05	1060
DOID:3394	ischemic heart disease	DOID:841	extrinsic allergic alveolitis	2.14759e-05	1061
DOID:75	lymphatic system disease	DOID:3385	bacterial vaginosis	2.14703e-05	1062
DOID:2170	vaginitis	DOID:12215	oligohydramnios	2.14516e-05	1063
DOID:14330	parkinson's disease	DOID:3385	bacterial vaginosis	2.14455e-05	1064
DOID:680	tauopathy	DOID:841	extrinsic allergic alveolitis	2.14007e-05	1065
DOID:10652	alzheimer's disease	DOID:841	extrinsic allergic alveolitis	2.14e-05	1066
DOID:2316	brain ischemia	DOID:2352	hemochromatosis	2.13944e-05	1067
DOID:6225	cronkhite-canada syndrome	DOID:900	hepatopulmonary syndrome	2.13478e-05	1068
DOID:8506	bullous pemphigoid	DOID:614	lymphopenia	2.1337e-05	1069
DOID:10591	pre-eclampsia	DOID:841	extrinsic allergic alveolitis	2.12947e-05	1070
DOID:557	kidney disease	DOID:614	lymphopenia	2.12915e-05	1071
DOID:8466	retinal degeneration	DOID:2352	hemochromatosis	2.12844e-05	1072
DOID:13832	patent ductus arteriosus	DOID:900	hepatopulmonary syndrome	2.12822e-05	1073
DOID:5844	myocardial infarction	DOID:9775	diastolic heart failure	2.12574e-05	1074
DOID:9263	homocystinuria	DOID:2352	hemochromatosis	2.1252e-05	1075
DOID:3342	bone inflammation disease	DOID:614	lymphopenia	2.12467e-05	1076
DOID:5295	intestinal disease	DOID:3111	cystadenocarcinoma	2.12081e-05	1077
DOID:2452	thrombophilia	DOID:3385	bacterial vaginosis	2.12045e-05	1078
DOID:7998	hyperthyroidism	DOID:3385	bacterial vaginosis	2.12035e-05	1079
DOID:1557	hypersensitivity reaction type iii disease	DOID:900	hepatopulmonary syndrome	2.11784e-05	1080
DOID:3363	coronary arteriosclerosis	DOID:841	extrinsic allergic alveolitis	2.11362e-05	1081
DOID:3454	brain infarction	DOID:397	restrictive cardiomyopathy	2.10988e-05	1082
DOID:6713	cerebrovascular disease	DOID:841	extrinsic allergic alveolitis	2.10472e-05	1083
DOID:7147	ankylosing spondylitis	DOID:13533	osteopetrosis	2.10195e-05	1084
DOID:12297	vogt-koyanagi-harada disease	DOID:9808	goodpasture syndrome	2.10159e-05	1085
DOID:2773	contact dermatitis	DOID:900	hepatopulmonary syndrome	2.09761e-05	1086
DOID:9500	leukocyte disease	DOID:3385	bacterial vaginosis	2.09551e-05	1087
DOID:11335	sarcoidosis	DOID:3385	bacterial vaginosis	2.08621e-05	1088
DOID:9452	fatty liver disease	DOID:14692	smith-lemli-opitz syndrome	2.08334e-05	1089
DOID:10952	nephritis	DOID:2352	hemochromatosis	2.08197e-05	1090
DOID:890	mitochondrial encephalomyopathy	DOID:2352	hemochromatosis	2.08024e-05	1091
DOID:9279	hyperhomocysteinemia	DOID:11714	gestational diabetes	2.07706e-05	1092
DOID:8725	vascular dementia	DOID:900	hepatopulmonary syndrome	2.07661e-05	1093
DOID:178	vascular disease	DOID:13372	alpha 1-antitrypsin deficiency	2.07267e-05	1094
DOID:7998	hyperthyroidism	DOID:11714	gestational diabetes	2.07083e-05	1095
DOID:12132	wegener's granulomatosis	DOID:900	hepatopulmonary syndrome	2.06911e-05	1096
DOID:3587	pancreatic ductal carcinoma	DOID:3111	cystadenocarcinoma	2.06559e-05	1097
DOID:2977	primary hyperoxaluria	DOID:2352	hemochromatosis	2.06508e-05	1098
DOID:0050169	cutaneous lupus erythematosus	DOID:9808	goodpasture syndrome	2.06352e-05	1099
DOID:848	arthritis	DOID:614	lymphopenia	2.06297e-05	1100
DOID:331	central nervous system disease	DOID:13372	alpha 1-antitrypsin deficiency	2.06182e-05	1101
DOID:263	kidney cancer	DOID:2352	hemochromatosis	2.06085e-05	1102
DOID:6713	cerebrovascular disease	DOID:3111	cystadenocarcinoma	2.0531e-05	1103
DOID:676	juvenile rheumatoid arthritis	DOID:3385	bacterial vaginosis	2.04856e-05	1104
DOID:114	heart disease	DOID:614	lymphopenia	2.04495e-05	1105
DOID:341	peripheral vascular disease	DOID:2352	hemochromatosis	2.0437e-05	1106
DOID:850	lung disease	DOID:853	polymyalgia rheumatica	2.04293e-05	1107
DOID:2987	familial mediterranean fever	DOID:9808	goodpasture syndrome	2.03885e-05	1108
DOID:1205	hypersensitivity reaction type i disease	DOID:2352	hemochromatosis	2.03161e-05	1109
DOID:11830	myopia	DOID:900	hepatopulmonary syndrome	2.02624e-05	1110
DOID:8850	salivary gland cancer	DOID:3111	cystadenocarcinoma	2.02002e-05	1111
DOID:3213	demyelinating disease	DOID:3111	cystadenocarcinoma	2.0131e-05	1112
DOID:8997	polycythemia vera	DOID:614	lymphopenia	2.01292e-05	1113
DOID:679	basal ganglia disease	DOID:2352	hemochromatosis	2.00431e-05	1114
DOID:13241	behcet's disease	DOID:3385	bacterial vaginosis	2.00402e-05	1115
DOID:715	t-cell leukemia	DOID:3111	cystadenocarcinoma	2.0023e-05	1116
DOID:8398	osteoarthritis	DOID:3385	bacterial vaginosis	2.00187e-05	1117
DOID:2921	glomerulonephritis	DOID:2352	hemochromatosis	1.99902e-05	1118
DOID:8955	sideroblastic anemia	DOID:614	lymphopenia	1.99523e-05	1119
DOID:440	neuromuscular disease	DOID:11714	gestational diabetes	1.99317e-05	1120
DOID:4961	bone marrow disease	DOID:11714	gestational diabetes	1.99285e-05	1121
DOID:1289	neurodegenerative disease	DOID:853	polymyalgia rheumatica	1.99196e-05	1122
DOID:1059	intellectual disability	DOID:900	hepatopulmonary syndrome	1.98856e-05	1123
DOID:2377	multiple sclerosis	DOID:3111	cystadenocarcinoma	1.98149e-05	1124
DOID:2355	anemia	DOID:3385	bacterial vaginosis	1.98043e-05	1125
DOID:2030	anxiety disorder	DOID:900	hepatopulmonary syndrome	1.97815e-05	1126
DOID:5419	schizophrenia	DOID:3111	cystadenocarcinoma	1.97697e-05	1127
DOID:4029	gastritis	DOID:3385	bacterial vaginosis	1.9734e-05	1128
DOID:14330	parkinson's disease	DOID:2352	hemochromatosis	1.9729e-05	1129
DOID:4331	burning mouth syndrome	DOID:900	hepatopulmonary syndrome	1.97222e-05	1130
DOID:3310	atopic dermatitis	DOID:3138	acanthosis nigricans	1.96087e-05	1131
DOID:3132	porphyria cutanea tarda	DOID:13372	alpha 1-antitrypsin deficiency	1.95302e-05	1132
DOID:13001	carotid stenosis	DOID:397	restrictive cardiomyopathy	1.95172e-05	1133
DOID:5327	retinal detachment	DOID:5723	optic atrophy	1.94982e-05	1134
DOID:7148	rheumatoid arthritis	DOID:614	lymphopenia	1.94524e-05	1135
DOID:824	periodontitis	DOID:11714	gestational diabetes	1.94481e-05	1136
DOID:854	collagen disease	DOID:2352	hemochromatosis	1.93772e-05	1137
DOID:6000	congestive heart failure	DOID:3385	bacterial vaginosis	1.93734e-05	1138
DOID:3312	bipolar disorder	DOID:11714	gestational diabetes	1.93612e-05	1139
DOID:12894	sjogren's syndrome	DOID:900	hepatopulmonary syndrome	1.93589e-05	1140
DOID:2986	iga glomerulonephritis	DOID:11714	gestational diabetes	1.93533e-05	1141
DOID:1557	hypersensitivity reaction type iii disease	DOID:614	lymphopenia	1.93477e-05	1142
DOID:403	mouth disease	DOID:3111	cystadenocarcinoma	1.93434e-05	1143
DOID:8805	intermediate coronary syndrome	DOID:900	hepatopulmonary syndrome	1.93112e-05	1144
DOID:114	heart disease	DOID:853	polymyalgia rheumatica	1.92854e-05	1145
DOID:8986	narcolepsy	DOID:900	hepatopulmonary syndrome	1.92831e-05	1146
DOID:2789	parasitic protozoa infectious disease	DOID:11714	gestational diabetes	1.92748e-05	1147
DOID:418	systemic scleroderma	DOID:11714	gestational diabetes	1.92606e-05	1148
DOID:2320	obstructive lung disease	DOID:853	polymyalgia rheumatica	1.9253e-05	1149
DOID:2043	hepatitis b	DOID:11714	gestational diabetes	1.92384e-05	1150
DOID:824	periodontitis	DOID:1762	cheilitis	1.91769e-05	1151
DOID:3407	carotid artery disease	DOID:3385	bacterial vaginosis	1.91622e-05	1152
DOID:2987	familial mediterranean fever	DOID:2917	cryoglobulinemia	1.91191e-05	1153
DOID:8577	ulcerative colitis	DOID:841	extrinsic allergic alveolitis	1.91183e-05	1154
DOID:576	proteinuria	DOID:3385	bacterial vaginosis	1.91112e-05	1155
DOID:381	arthropathy	DOID:3385	bacterial vaginosis	1.91061e-05	1156
DOID:1100	ovarian disease	DOID:2352	hemochromatosis	1.90996e-05	1157
DOID:780	placenta disease	DOID:841	extrinsic allergic alveolitis	1.90489e-05	1158
DOID:5241	hemangioblastoma	DOID:2634	cystadenoma	1.90347e-05	1159
DOID:9261	nasopharynx carcinoma	DOID:900	hepatopulmonary syndrome	1.9021e-05	1160
DOID:8947	diabetic retinopathy	DOID:11714	gestational diabetes	1.89901e-05	1161
DOID:5679	retinal disease	DOID:841	extrinsic allergic alveolitis	1.89451e-05	1162
DOID:2747	glycogen storage disease	DOID:11714	gestational diabetes	1.89175e-05	1163
DOID:5082	liver cirrhosis	DOID:3111	cystadenocarcinoma	1.88246e-05	1164
DOID:2742	auditory system disease	DOID:3385	bacterial vaginosis	1.87423e-05	1165
DOID:11476	osteoporosis	DOID:841	extrinsic allergic alveolitis	1.87383e-05	1166
DOID:403	mouth disease	DOID:841	extrinsic allergic alveolitis	1.87375e-05	1167
DOID:3324	mood disorder	DOID:2352	hemochromatosis	1.87077e-05	1168
DOID:13641	exfoliation syndrome	DOID:8463	corneal ulcer	1.8688e-05	1169
DOID:854	collagen disease	DOID:13533	osteopetrosis	1.86776e-05	1170
DOID:2671	transitional cell carcinoma	DOID:900	hepatopulmonary syndrome	1.86715e-05	1171
DOID:987	alopecia	DOID:900	hepatopulmonary syndrome	1.86567e-05	1172
DOID:14203	childhood type dermatomyositis	DOID:0050214	lambert-eaton myasthenic syndrome	1.86499e-05	1173
DOID:11394	adult respiratory distress syndrome	DOID:900	hepatopulmonary syndrome	1.86224e-05	1174
DOID:417	hypersensitivity reaction type ii disease	DOID:853	polymyalgia rheumatica	1.86131e-05	1175
DOID:6050	esophageal disease	DOID:3385	bacterial vaginosis	1.86043e-05	1176
DOID:3347	osteosarcoma	DOID:900	hepatopulmonary syndrome	1.85251e-05	1177
DOID:2742	auditory system disease	DOID:11714	gestational diabetes	1.85119e-05	1178
DOID:3247	rhabdomyosarcoma	DOID:3111	cystadenocarcinoma	1.84799e-05	1179
DOID:2403	aneurysm disease	DOID:11714	gestational diabetes	1.84691e-05	1180
DOID:1205	hypersensitivity reaction type i disease	DOID:841	extrinsic allergic alveolitis	1.84607e-05	1181
DOID:14221	metabolic syndrome x	DOID:3111	cystadenocarcinoma	1.84447e-05	1182
DOID:557	kidney disease	DOID:853	polymyalgia rheumatica	1.84286e-05	1183
DOID:1557	hypersensitivity reaction type iii disease	DOID:9808	goodpasture syndrome	1.84275e-05	1184
DOID:75	lymphatic system disease	DOID:2917	cryoglobulinemia	1.84111e-05	1185
DOID:399	tuberculosis	DOID:11714	gestational diabetes	1.83762e-05	1186
DOID:1574	alcohol abuse	DOID:2352	hemochromatosis	1.83698e-05	1187
DOID:6196	reactive arthritis	DOID:853	polymyalgia rheumatica	1.83611e-05	1188
DOID:12365	malaria	DOID:900	hepatopulmonary syndrome	1.83028e-05	1189
DOID:8670	eating disorder	DOID:11714	gestational diabetes	1.82806e-05	1190
DOID:65	connective tissue disease	DOID:614	lymphopenia	1.82766e-05	1191
DOID:10754	otitis media	DOID:8463	corneal ulcer	1.82161e-05	1192
DOID:2452	thrombophilia	DOID:2917	cryoglobulinemia	1.8165e-05	1193
DOID:120	female reproductive organ cancer	DOID:3385	bacterial vaginosis	1.81631e-05	1194
DOID:8632	kaposi's sarcoma	DOID:3111	cystadenocarcinoma	1.81528e-05	1195
DOID:0060058	lymphoma	DOID:3385	bacterial vaginosis	1.81496e-05	1196
DOID:3082	interstitial lung disease	DOID:2352	hemochromatosis	1.81392e-05	1197
DOID:3407	carotid artery disease	DOID:11714	gestational diabetes	1.81117e-05	1198
DOID:9500	leukocyte disease	DOID:9808	goodpasture syndrome	1.81061e-05	1199
DOID:2987	familial mediterranean fever	DOID:614	lymphopenia	1.80986e-05	1200
DOID:10923	sickle cell anemia	DOID:900	hepatopulmonary syndrome	1.80838e-05	1201
DOID:12297	vogt-koyanagi-harada disease	DOID:2917	cryoglobulinemia	1.80605e-05	1202
DOID:9477	pulmonary embolism	DOID:900	hepatopulmonary syndrome	1.80597e-05	1203
DOID:9538	multiple myeloma	DOID:2352	hemochromatosis	1.8049e-05	1204
DOID:2825	nose disease	DOID:11714	gestational diabetes	1.7958e-05	1205
DOID:1176	bronchial disease	DOID:614	lymphopenia	1.79449e-05	1206
DOID:2841	asthma	DOID:614	lymphopenia	1.79379e-05	1207
DOID:1920	hyperuricemia	DOID:11714	gestational diabetes	1.79183e-05	1208
DOID:865	vasculitis	DOID:2352	hemochromatosis	1.78939e-05	1209
DOID:4233	clear cell sarcoma	DOID:3111	cystadenocarcinoma	1.78639e-05	1210
DOID:3455	cerebrovascular accident	DOID:841	extrinsic allergic alveolitis	1.78552e-05	1211
DOID:9500	leukocyte disease	DOID:2917	cryoglobulinemia	1.78363e-05	1212
DOID:1168	familial hyperlipidemia	DOID:905	zellweger syndrome	1.7809e-05	1213
DOID:76	stomach disease	DOID:11714	gestational diabetes	1.78014e-05	1214
DOID:10608	celiac disease	DOID:2352	hemochromatosis	1.7784e-05	1215
DOID:12858	huntington's disease	DOID:900	hepatopulmonary syndrome	1.77602e-05	1216
DOID:4676	uremia	DOID:900	hepatopulmonary syndrome	1.77483e-05	1217
DOID:1074	kidney failure	DOID:614	lymphopenia	1.76927e-05	1218
DOID:8991	cervix uteri carcinoma in situ	DOID:3111	cystadenocarcinoma	1.76621e-05	1219
DOID:37	skin disease	DOID:853	polymyalgia rheumatica	1.76585e-05	1220
DOID:12236	primary biliary cirrhosis	DOID:0050120	hemophagocytic lymphohistiocytosis	1.76364e-05	1221
DOID:332	amyotrophic lateral sclerosis	DOID:12705	friedreich ataxia	1.75777e-05	1222
DOID:6364	migraine	DOID:3385	bacterial vaginosis	1.75235e-05	1223
DOID:8778	crohn's disease	DOID:841	extrinsic allergic alveolitis	1.75144e-05	1224
DOID:319	spinal cord disease	DOID:12705	friedreich ataxia	1.74717e-05	1225
DOID:769	neuroblastoma	DOID:11714	gestational diabetes	1.74443e-05	1226
DOID:161	keratosis	DOID:3138	acanthosis nigricans	1.74222e-05	1227
DOID:8670	eating disorder	DOID:900	hepatopulmonary syndrome	1.73875e-05	1228
DOID:10603	glucose intolerance	DOID:13372	alpha 1-antitrypsin deficiency	1.73196e-05	1229
DOID:1307	dementia	DOID:3385	bacterial vaginosis	1.73064e-05	1230
DOID:1289	neurodegenerative disease	DOID:13372	alpha 1-antitrypsin deficiency	1.72656e-05	1231
DOID:7147	ankylosing spondylitis	DOID:3385	bacterial vaginosis	1.72447e-05	1232
DOID:10459	common cold	DOID:0050156	idiopathic pulmonary fibrosis	1.72332e-05	1233
DOID:1176	bronchial disease	DOID:853	polymyalgia rheumatica	1.72141e-05	1234
DOID:2841	asthma	DOID:853	polymyalgia rheumatica	1.72088e-05	1235
DOID:0050589	inflammatory bowel disease	DOID:3111	cystadenocarcinoma	1.71975e-05	1236
DOID:750	peptic ulcer	DOID:3385	bacterial vaginosis	1.71591e-05	1237
DOID:11123	henoch-schoenlein purpura	DOID:614	lymphopenia	1.71298e-05	1238
DOID:331	central nervous system disease	DOID:0050328	congenital hypothyroidism	1.71203e-05	1239
DOID:893	wilson disease	DOID:13372	alpha 1-antitrypsin deficiency	1.71123e-05	1240
DOID:7188	autoimmune thyroiditis	DOID:0050120	hemophagocytic lymphohistiocytosis	1.71019e-05	1241
DOID:75	lymphatic system disease	DOID:9808	goodpasture syndrome	1.70932e-05	1242
DOID:13141	uveitis	DOID:5723	optic atrophy	1.70863e-05	1243
DOID:4194	glucose metabolism disease	DOID:841	extrinsic allergic alveolitis	1.70788e-05	1244
DOID:10322	berylliosis	DOID:0050156	idiopathic pulmonary fibrosis	1.70683e-05	1245
DOID:1883	hepatitis c	DOID:2047	hepatitis d	1.70596e-05	1246
DOID:2044	drug-induced hepatitis	DOID:11714	gestational diabetes	1.70528e-05	1247
DOID:2234	focal epilepsy	DOID:900	hepatopulmonary syndrome	1.7042e-05	1248
DOID:11123	henoch-schoenlein purpura	DOID:900	hepatopulmonary syndrome	1.7036e-05	1249
DOID:674	cleft palate	DOID:3111	cystadenocarcinoma	1.70096e-05	1250
DOID:50	thyroid gland disease	DOID:841	extrinsic allergic alveolitis	1.70028e-05	1251
DOID:9540	vascular skin disease	DOID:3385	bacterial vaginosis	1.6999e-05	1252
DOID:971	tendinitis	DOID:0050214	lambert-eaton myasthenic syndrome	1.69548e-05	1253
DOID:10608	celiac disease	DOID:841	extrinsic allergic alveolitis	1.69466e-05	1254
DOID:9351	diabetes mellitus	DOID:841	extrinsic allergic alveolitis	1.69454e-05	1255
DOID:0080001	bone disease	DOID:13372	alpha 1-antitrypsin deficiency	1.69403e-05	1256
DOID:1485	cystic fibrosis	DOID:900	hepatopulmonary syndrome	1.69255e-05	1257
DOID:526	human immunodeficiency virus infectious disease	DOID:3385	bacterial vaginosis	1.69194e-05	1258
DOID:332	amyotrophic lateral sclerosis	DOID:11714	gestational diabetes	1.69046e-05	1259
DOID:9452	fatty liver disease	DOID:900	hepatopulmonary syndrome	1.68879e-05	1260
DOID:5158	pleural neoplasm	DOID:3111	cystadenocarcinoma	1.68741e-05	1261
DOID:3119	gastrointestinal system cancer	DOID:13372	alpha 1-antitrypsin deficiency	1.68318e-05	1262
DOID:1826	epilepsy syndrome	DOID:2352	hemochromatosis	1.68226e-05	1263
DOID:363	uterine cancer	DOID:2352	hemochromatosis	1.68154e-05	1264
DOID:2403	aneurysm disease	DOID:3385	bacterial vaginosis	1.68121e-05	1265
DOID:3044	food allergy	DOID:614	lymphopenia	1.67803e-05	1266
DOID:4085	trophoblastic neoplasm	DOID:3111	cystadenocarcinoma	1.67434e-05	1267
DOID:331	central nervous system disease	DOID:0050156	idiopathic pulmonary fibrosis	1.67211e-05	1268
DOID:3042	allergic contact dermatitis	DOID:900	hepatopulmonary syndrome	1.67206e-05	1269
DOID:679	basal ganglia disease	DOID:5723	optic atrophy	1.66797e-05	1270
DOID:3953	adrenal gland cancer	DOID:3111	cystadenocarcinoma	1.66769e-05	1271
DOID:2213	hemorrhagic disease	DOID:3385	bacterial vaginosis	1.6675e-05	1272
DOID:12858	huntington's disease	DOID:12705	friedreich ataxia	1.66742e-05	1273
DOID:10952	nephritis	DOID:841	extrinsic allergic alveolitis	1.66189e-05	1274
DOID:5844	myocardial infarction	DOID:841	extrinsic allergic alveolitis	1.66041e-05	1275
DOID:1285	rectal disease	DOID:3385	bacterial vaginosis	1.65819e-05	1276
DOID:12449	aplastic anemia	DOID:0050120	hemophagocytic lymphohistiocytosis	1.65808e-05	1277
DOID:13378	kawasaki disease	DOID:2917	cryoglobulinemia	1.65791e-05	1278
DOID:865	vasculitis	DOID:841	extrinsic allergic alveolitis	1.65695e-05	1279
DOID:9080	macroglobulinemia	DOID:900	hepatopulmonary syndrome	1.65567e-05	1280
DOID:9296	cleft lip	DOID:3111	cystadenocarcinoma	1.65517e-05	1281
DOID:5353	colonic disease	DOID:3385	bacterial vaginosis	1.65175e-05	1282
DOID:615	leukopenia	DOID:9808	goodpasture syndrome	1.6457e-05	1283
DOID:1920	hyperuricemia	DOID:2352	hemochromatosis	1.64499e-05	1284
DOID:1091	tooth disease	DOID:2352	hemochromatosis	1.64485e-05	1285
DOID:1882	atrial heart septal defect	DOID:13714	anodontia	1.64445e-05	1286
DOID:437	myasthenia gravis	DOID:0050120	hemophagocytic lymphohistiocytosis	1.64242e-05	1287
DOID:326	ischemia	DOID:841	extrinsic allergic alveolitis	1.64221e-05	1288
DOID:418	systemic scleroderma	DOID:13533	osteopetrosis	1.63821e-05	1289
DOID:3455	cerebrovascular accident	DOID:3111	cystadenocarcinoma	1.63803e-05	1290
DOID:114	heart disease	DOID:13372	alpha 1-antitrypsin deficiency	1.6348e-05	1291
DOID:8692	myeloid leukemia	DOID:3385	bacterial vaginosis	1.63162e-05	1292
DOID:11162	respiratory failure	DOID:3385	bacterial vaginosis	1.63046e-05	1293
DOID:10941	intracranial aneurysm	DOID:397	restrictive cardiomyopathy	1.62977e-05	1294
DOID:2921	glomerulonephritis	DOID:841	extrinsic allergic alveolitis	1.62973e-05	1295
DOID:526	human immunodeficiency virus infectious disease	DOID:2047	hepatitis d	1.62801e-05	1296
DOID:14330	parkinson's disease	DOID:5723	optic atrophy	1.62689e-05	1297
DOID:3213	demyelinating disease	DOID:614	lymphopenia	1.62488e-05	1298
DOID:850	lung disease	DOID:13372	alpha 1-antitrypsin deficiency	1.62038e-05	1299
DOID:1273	respiratory syncytial virus infectious disease	DOID:11714	gestational diabetes	1.61585e-05	1300
DOID:2377	multiple sclerosis	DOID:614	lymphopenia	1.61009e-05	1301
DOID:2044	drug-induced hepatitis	DOID:3385	bacterial vaginosis	1.60995e-05	1302
DOID:2213	hemorrhagic disease	DOID:9808	goodpasture syndrome	1.6099e-05	1303
DOID:936	brain disease	DOID:614	lymphopenia	1.60857e-05	1304
DOID:3044	food allergy	DOID:2917	cryoglobulinemia	1.60783e-05	1305
DOID:4079	heart valve disease	DOID:9775	diastolic heart failure	1.60502e-05	1306
DOID:3454	brain infarction	DOID:3385	bacterial vaginosis	1.60196e-05	1307
DOID:13375	temporal arteritis	DOID:900	hepatopulmonary syndrome	1.60174e-05	1308
DOID:0050169	cutaneous lupus erythematosus	DOID:2917	cryoglobulinemia	1.6015e-05	1309
DOID:9074	systemic lupus erythematosus	DOID:3111	cystadenocarcinoma	1.6013e-05	1310
DOID:12365	malaria	DOID:11714	gestational diabetes	1.60005e-05	1311
DOID:3008	invasive ductal carcinoma	DOID:900	hepatopulmonary syndrome	1.59826e-05	1312
DOID:75	lymphatic system disease	DOID:11714	gestational diabetes	1.59619e-05	1313
DOID:9500	leukocyte disease	DOID:11714	gestational diabetes	1.59597e-05	1314
DOID:4961	bone marrow disease	DOID:2352	hemochromatosis	1.59039e-05	1315
DOID:409	liver disease	DOID:614	lymphopenia	1.58981e-05	1316
DOID:11202	primary hyperparathyroidism	DOID:0050328	congenital hypothyroidism	1.58817e-05	1317
DOID:171	neuroectodermal tumor	DOID:900	hepatopulmonary syndrome	1.58809e-05	1318
DOID:854	collagen disease	DOID:841	extrinsic allergic alveolitis	1.5856e-05	1319
DOID:3310	atopic dermatitis	DOID:11714	gestational diabetes	1.58416e-05	1320
DOID:11383	cryptorchidism	DOID:13714	anodontia	1.58064e-05	1321
DOID:2789	parasitic protozoa infectious disease	DOID:2352	hemochromatosis	1.58024e-05	1322
DOID:37	skin disease	DOID:614	lymphopenia	1.57952e-05	1323
DOID:12930	dilated cardiomyopathy	DOID:9775	diastolic heart failure	1.57922e-05	1324
DOID:5093	thoracic cancer	DOID:13372	alpha 1-antitrypsin deficiency	1.57629e-05	1325
DOID:7188	autoimmune thyroiditis	DOID:900	hepatopulmonary syndrome	1.57512e-05	1326
DOID:936	brain disease	DOID:853	polymyalgia rheumatica	1.57305e-05	1327
DOID:4248	coronary stenosis	DOID:3385	bacterial vaginosis	1.57222e-05	1328
DOID:1612	breast cancer	DOID:13372	alpha 1-antitrypsin deficiency	1.5679e-05	1329
DOID:2531	hematologic cancer	DOID:13372	alpha 1-antitrypsin deficiency	1.56758e-05	1330
DOID:12987	agranulocytosis	DOID:9808	goodpasture syndrome	1.56647e-05	1331
DOID:2747	glycogen storage disease	DOID:905	zellweger syndrome	1.56505e-05	1332
DOID:10575	calcium metabolism disease	DOID:0050336	hypophosphatemia	1.56463e-05	1333
DOID:74	hematopoietic system disease	DOID:853	polymyalgia rheumatica	1.55969e-05	1334
DOID:699	mitochondrial myopathy	DOID:11714	gestational diabetes	1.55656e-05	1335
DOID:557	kidney disease	DOID:13372	alpha 1-antitrypsin deficiency	1.55039e-05	1336
DOID:3388	periodontal disease	DOID:2352	hemochromatosis	1.54986e-05	1337
DOID:12129	bulimia nervosa	DOID:900	hepatopulmonary syndrome	1.54983e-05	1338
DOID:2213	hemorrhagic disease	DOID:2917	cryoglobulinemia	1.54867e-05	1339
DOID:6050	esophageal disease	DOID:11714	gestational diabetes	1.54588e-05	1340
DOID:1094	attention deficit hyperactivity disorder	DOID:11714	gestational diabetes	1.5456e-05	1341
DOID:26	pancreas disease	DOID:3111	cystadenocarcinoma	1.54419e-05	1342
DOID:440	neuromuscular disease	DOID:3385	bacterial vaginosis	1.54384e-05	1343
DOID:1019	osteomyelitis	DOID:853	polymyalgia rheumatica	1.54281e-05	1344
DOID:2218	blood platelet disease	DOID:3385	bacterial vaginosis	1.54107e-05	1345
DOID:3044	food allergy	DOID:9808	goodpasture syndrome	1.54086e-05	1346
DOID:10763	hypertension	DOID:853	polymyalgia rheumatica	1.54e-05	1347
DOID:5353	colonic disease	DOID:11714	gestational diabetes	1.53953e-05	1348
DOID:615	leukopenia	DOID:2917	cryoglobulinemia	1.53799e-05	1349
DOID:4961	bone marrow disease	DOID:3385	bacterial vaginosis	1.53323e-05	1350
DOID:936	brain disease	DOID:13372	alpha 1-antitrypsin deficiency	1.53312e-05	1351
DOID:4989	pancreatitis	DOID:3385	bacterial vaginosis	1.52895e-05	1352
DOID:679	basal ganglia disease	DOID:12705	friedreich ataxia	1.52559e-05	1353
DOID:13378	kawasaki disease	DOID:9808	goodpasture syndrome	1.52543e-05	1354
DOID:12849	autistic disorder	DOID:2352	hemochromatosis	1.52512e-05	1355
DOID:8986	narcolepsy	DOID:11714	gestational diabetes	1.52465e-05	1356
DOID:680	tauopathy	DOID:614	lymphopenia	1.52451e-05	1357
DOID:10652	alzheimer's disease	DOID:614	lymphopenia	1.52447e-05	1358
DOID:4481	allergic rhinitis	DOID:3385	bacterial vaginosis	1.52287e-05	1359
DOID:13241	behcet's disease	DOID:11714	gestational diabetes	1.51968e-05	1360
DOID:3407	carotid artery disease	DOID:2352	hemochromatosis	1.51942e-05	1361
DOID:3071	gliosarcoma	DOID:3111	cystadenocarcinoma	1.51904e-05	1362
DOID:178	vascular disease	DOID:0050156	idiopathic pulmonary fibrosis	1.51715e-05	1363
DOID:9540	vascular skin disease	DOID:397	restrictive cardiomyopathy	1.51675e-05	1364
DOID:11713	diabetic angiopathy	DOID:11714	gestational diabetes	1.51504e-05	1365
DOID:1247	blood coagulation disease	DOID:841	extrinsic allergic alveolitis	1.51413e-05	1366
DOID:7998	hyperthyroidism	DOID:841	extrinsic allergic alveolitis	1.51256e-05	1367
DOID:3454	brain infarction	DOID:11714	gestational diabetes	1.51117e-05	1368
DOID:50	thyroid gland disease	DOID:2352	hemochromatosis	1.50488e-05	1369
DOID:11119	gilles de la tourette syndrome	DOID:900	hepatopulmonary syndrome	1.50374e-05	1370
DOID:12236	primary biliary cirrhosis	DOID:3385	bacterial vaginosis	1.5032e-05	1371
DOID:4248	coronary stenosis	DOID:9775	diastolic heart failure	1.50305e-05	1372
DOID:5844	myocardial infarction	DOID:3111	cystadenocarcinoma	1.49984e-05	1373
DOID:12678	hypercalcemia	DOID:0050336	hypophosphatemia	1.49793e-05	1374
DOID:417	hypersensitivity reaction type ii disease	DOID:13372	alpha 1-antitrypsin deficiency	1.496e-05	1375
DOID:1837	diabetic ketoacidosis	DOID:3111	cystadenocarcinoma	1.49426e-05	1376
DOID:3093	nervous system cancer	DOID:3385	bacterial vaginosis	1.49303e-05	1377
DOID:326	ischemia	DOID:3111	cystadenocarcinoma	1.49155e-05	1378
DOID:10763	hypertension	DOID:614	lymphopenia	1.49102e-05	1379
DOID:2043	hepatitis b	DOID:2352	hemochromatosis	1.48672e-05	1380
DOID:1470	major depressive disorder	DOID:900	hepatopulmonary syndrome	1.48354e-05	1381
DOID:2320	obstructive lung disease	DOID:13372	alpha 1-antitrypsin deficiency	1.48191e-05	1382
DOID:6364	migraine	DOID:11714	gestational diabetes	1.48101e-05	1383
DOID:2977	primary hyperoxaluria	DOID:13372	alpha 1-antitrypsin deficiency	1.48072e-05	1384
DOID:8466	retinal degeneration	DOID:841	extrinsic allergic alveolitis	1.48059e-05	1385
DOID:986	alopecia areata	DOID:0050120	hemophagocytic lymphohistiocytosis	1.47849e-05	1386
DOID:2043	hepatitis b	DOID:2047	hepatitis d	1.47828e-05	1387
DOID:9675	pulmonary emphysema	DOID:900	hepatopulmonary syndrome	1.47738e-05	1388
DOID:2048	autoimmune hepatitis	DOID:0050120	hemophagocytic lymphohistiocytosis	1.47547e-05	1389
DOID:2452	thrombophilia	DOID:9808	goodpasture syndrome	1.47492e-05	1390
DOID:12987	agranulocytosis	DOID:2917	cryoglobulinemia	1.47252e-05	1391
DOID:1091	tooth disease	DOID:841	extrinsic allergic alveolitis	1.4713e-05	1392
DOID:1682	congenital heart defect	DOID:2352	hemochromatosis	1.47111e-05	1393
DOID:12129	bulimia nervosa	DOID:11714	gestational diabetes	1.4709e-05	1394
DOID:4483	rhinitis	DOID:11714	gestational diabetes	1.46792e-05	1395
DOID:4961	bone marrow disease	DOID:2917	cryoglobulinemia	1.46739e-05	1396
DOID:5773	oral submucous fibrosis	DOID:1762	cheilitis	1.46592e-05	1397
DOID:381	arthropathy	DOID:11714	gestational diabetes	1.46563e-05	1398
DOID:11054	urinary bladder cancer	DOID:3385	bacterial vaginosis	1.46336e-05	1399
DOID:12375	bronchopneumonia	DOID:841	extrinsic allergic alveolitis	1.46213e-05	1400
DOID:4247	coronary restenosis	DOID:9775	diastolic heart failure	1.45931e-05	1401
DOID:331	central nervous system disease	DOID:397	restrictive cardiomyopathy	1.45775e-05	1402
DOID:4079	heart valve disease	DOID:3385	bacterial vaginosis	1.45556e-05	1403
DOID:2030	anxiety disorder	DOID:11714	gestational diabetes	1.45208e-05	1404
DOID:11335	sarcoidosis	DOID:11714	gestational diabetes	1.45196e-05	1405
DOID:48	male reproductive system disease	DOID:2352	hemochromatosis	1.45078e-05	1406
DOID:8538	reticulosarcoma	DOID:3385	bacterial vaginosis	1.44977e-05	1407
DOID:341	peripheral vascular disease	DOID:841	extrinsic allergic alveolitis	1.44969e-05	1408
DOID:13089	intracranial arterial disease	DOID:3385	bacterial vaginosis	1.4485e-05	1409
DOID:1588	thrombocytopenia	DOID:3385	bacterial vaginosis	1.44699e-05	1410
DOID:2394	ovarian cancer	DOID:3385	bacterial vaginosis	1.44187e-05	1411
DOID:6039	intraocular melanoma	DOID:3111	cystadenocarcinoma	1.43221e-05	1412
DOID:2218	blood platelet disease	DOID:2917	cryoglobulinemia	1.43028e-05	1413
DOID:3527	cerebral arterial disease	DOID:3385	bacterial vaginosis	1.42959e-05	1414
DOID:3388	periodontal disease	DOID:841	extrinsic allergic alveolitis	1.42916e-05	1415
DOID:4193	intracranial thrombosis	DOID:900	hepatopulmonary syndrome	1.42769e-05	1416
DOID:3310	atopic dermatitis	DOID:841	extrinsic allergic alveolitis	1.42662e-05	1417
DOID:1074	kidney failure	DOID:853	polymyalgia rheumatica	1.42612e-05	1418
DOID:1826	epilepsy syndrome	DOID:12705	friedreich ataxia	1.42453e-05	1419
DOID:10763	hypertension	DOID:13372	alpha 1-antitrypsin deficiency	1.42415e-05	1420
DOID:26	pancreas disease	DOID:841	extrinsic allergic alveolitis	1.42126e-05	1421
DOID:799	varicose veins	DOID:900	hepatopulmonary syndrome	1.41939e-05	1422
DOID:2513	basal cell carcinoma	DOID:900	hepatopulmonary syndrome	1.41928e-05	1423
DOID:9741	biliary tract disease	DOID:3385	bacterial vaginosis	1.41911e-05	1424
DOID:576	proteinuria	DOID:2352	hemochromatosis	1.4172e-05	1425
DOID:4138	bile duct disease	DOID:3385	bacterial vaginosis	1.4166e-05	1426
DOID:9970	obesity	DOID:3385	bacterial vaginosis	1.41574e-05	1427
DOID:399	tuberculosis	DOID:2352	hemochromatosis	1.41535e-05	1428
DOID:2868	arterial occlusive disease	DOID:853	polymyalgia rheumatica	1.41456e-05	1429
DOID:332	amyotrophic lateral sclerosis	DOID:3385	bacterial vaginosis	1.41409e-05	1430
DOID:615	leukopenia	DOID:3385	bacterial vaginosis	1.4134e-05	1431
DOID:615	leukopenia	DOID:0050120	hemophagocytic lymphohistiocytosis	1.41006e-05	1432
DOID:8398	osteoarthritis	DOID:2352	hemochromatosis	1.40888e-05	1433
DOID:2316	brain ischemia	DOID:841	extrinsic allergic alveolitis	1.40836e-05	1434
DOID:3345	xanthomatosis	DOID:2352	hemochromatosis	1.4046e-05	1435
DOID:10591	pre-eclampsia	DOID:3111	cystadenocarcinoma	1.40336e-05	1436
DOID:2723	dermatitis	DOID:3111	cystadenocarcinoma	1.39955e-05	1437
DOID:2349	arteriosclerosis	DOID:853	polymyalgia rheumatica	1.39755e-05	1438
DOID:2218	blood platelet disease	DOID:9808	goodpasture syndrome	1.39576e-05	1439
DOID:5295	intestinal disease	DOID:853	polymyalgia rheumatica	1.39509e-05	1440
DOID:11713	diabetic angiopathy	DOID:397	restrictive cardiomyopathy	1.39426e-05	1441
DOID:5614	eye disease	DOID:614	lymphopenia	1.39195e-05	1442
DOID:3083	chronic obstructive pulmonary disease	DOID:614	lymphopenia	1.39181e-05	1443
DOID:9119	acute myeloid leukemia	DOID:3385	bacterial vaginosis	1.39046e-05	1444
DOID:3393	coronary heart disease	DOID:853	polymyalgia rheumatica	1.38927e-05	1445
DOID:10159	osteonecrosis	DOID:853	polymyalgia rheumatica	1.38843e-05	1446
DOID:9810	polyarteritis nodosa	DOID:3385	bacterial vaginosis	1.38786e-05	1447
DOID:13378	kawasaki disease	DOID:3385	bacterial vaginosis	1.38786e-05	1448
DOID:1588	thrombocytopenia	DOID:9808	goodpasture syndrome	1.3822e-05	1449
DOID:2742	auditory system disease	DOID:2352	hemochromatosis	1.38063e-05	1450
DOID:3762	cytochrome-c oxidase deficiency	DOID:2352	hemochromatosis	1.37941e-05	1451
DOID:1936	atherosclerosis	DOID:853	polymyalgia rheumatica	1.37921e-05	1452
DOID:13543	hyperparathyroidism	DOID:3385	bacterial vaginosis	1.37843e-05	1453
DOID:9261	nasopharynx carcinoma	DOID:11714	gestational diabetes	1.37836e-05	1454
DOID:12894	sjogren's syndrome	DOID:0050120	hemophagocytic lymphohistiocytosis	1.37758e-05	1455
DOID:1727	retinal vein occlusion	DOID:8463	corneal ulcer	1.37523e-05	1456
DOID:2957	pulmonary tuberculosis	DOID:900	hepatopulmonary syndrome	1.3747e-05	1457
DOID:1289	neurodegenerative disease	DOID:0050156	idiopathic pulmonary fibrosis	1.37429e-05	1458
DOID:331	central nervous system disease	DOID:13533	osteopetrosis	1.37428e-05	1459
DOID:229	female reproductive system disease	DOID:853	polymyalgia rheumatica	1.37378e-05	1460
DOID:170	endocrine gland cancer	DOID:3385	bacterial vaginosis	1.3737e-05	1461
DOID:1307	dementia	DOID:13372	alpha 1-antitrypsin deficiency	1.37123e-05	1462
DOID:1686	glaucoma	DOID:11714	gestational diabetes	1.36944e-05	1463
DOID:3342	bone inflammation disease	DOID:13372	alpha 1-antitrypsin deficiency	1.3686e-05	1464
DOID:2871	endometrial carcinoma	DOID:2352	hemochromatosis	1.3684e-05	1465
DOID:13089	intracranial arterial disease	DOID:11714	gestational diabetes	1.36832e-05	1466
DOID:1686	glaucoma	DOID:3385	bacterial vaginosis	1.36454e-05	1467
DOID:409	liver disease	DOID:853	polymyalgia rheumatica	1.36415e-05	1468
DOID:0050127	sinusitis	DOID:900	hepatopulmonary syndrome	1.3641e-05	1469
DOID:750	peptic ulcer	DOID:11714	gestational diabetes	1.36286e-05	1470
DOID:3324	mood disorder	DOID:3111	cystadenocarcinoma	1.36186e-05	1471
DOID:3145	hyperlipoproteinemia type iii	DOID:13372	alpha 1-antitrypsin deficiency	1.36061e-05	1472
DOID:13241	behcet's disease	DOID:841	extrinsic allergic alveolitis	1.36061e-05	1473
DOID:12554	hemolytic-uremic syndrome	DOID:900	hepatopulmonary syndrome	1.35843e-05	1474
DOID:2531	hematologic cancer	DOID:841	extrinsic allergic alveolitis	1.35826e-05	1475
DOID:2237	hepatitis	DOID:841	extrinsic allergic alveolitis	1.35328e-05	1476
DOID:3328	temporal lobe epilepsy	DOID:900	hepatopulmonary syndrome	1.3507e-05	1477
DOID:4960	bone marrow cancer	DOID:3385	bacterial vaginosis	1.35058e-05	1478
DOID:47	prostate disease	DOID:12215	oligohydramnios	1.35047e-05	1479
DOID:676	juvenile rheumatoid arthritis	DOID:11714	gestational diabetes	1.34938e-05	1480
DOID:409	liver disease	DOID:13372	alpha 1-antitrypsin deficiency	1.3484e-05	1481
DOID:8947	diabetic retinopathy	DOID:3385	bacterial vaginosis	1.34632e-05	1482
DOID:1588	thrombocytopenia	DOID:2917	cryoglobulinemia	1.3457e-05	1483
DOID:680	tauopathy	DOID:13372	alpha 1-antitrypsin deficiency	1.34562e-05	1484
DOID:10652	alzheimer's disease	DOID:13372	alpha 1-antitrypsin deficiency	1.34556e-05	1485
DOID:11963	esophagitis	DOID:3385	bacterial vaginosis	1.34531e-05	1486
DOID:1073	renal hypertension	DOID:900	hepatopulmonary syndrome	1.34314e-05	1487
DOID:12217	lewy body dementia	DOID:900	hepatopulmonary syndrome	1.34298e-05	1488
DOID:3627	aortic aneurysm	DOID:3385	bacterial vaginosis	1.34172e-05	1489
DOID:3910	lung adenocarcinoma	DOID:900	hepatopulmonary syndrome	1.33841e-05	1490
DOID:3527	cerebral arterial disease	DOID:11714	gestational diabetes	1.33736e-05	1491
DOID:2403	aneurysm disease	DOID:2352	hemochromatosis	1.33621e-05	1492
DOID:3119	gastrointestinal system cancer	DOID:841	extrinsic allergic alveolitis	1.33475e-05	1493
DOID:4029	gastritis	DOID:11714	gestational diabetes	1.3345e-05	1494
DOID:1417	choroid disease	DOID:900	hepatopulmonary syndrome	1.33424e-05	1495
DOID:9540	vascular skin disease	DOID:3138	acanthosis nigricans	1.33357e-05	1496
DOID:0050589	inflammatory bowel disease	DOID:853	polymyalgia rheumatica	1.33278e-05	1497
DOID:319	spinal cord disease	DOID:11714	gestational diabetes	1.33181e-05	1498
DOID:2213	hemorrhagic disease	DOID:0050120	hemophagocytic lymphohistiocytosis	1.33145e-05	1499
DOID:437	myasthenia gravis	DOID:900	hepatopulmonary syndrome	1.33135e-05	1500
DOID:12336	male infertility	DOID:11714	gestational diabetes	1.32943e-05	1501
DOID:1387	hypolipoproteinemia	DOID:905	zellweger syndrome	1.32937e-05	1502
DOID:1240	leukemia	DOID:13372	alpha 1-antitrypsin deficiency	1.32877e-05	1503
DOID:0060061	cutaneous t cell lymphoma	DOID:3111	cystadenocarcinoma	1.32692e-05	1504
DOID:332	amyotrophic lateral sclerosis	DOID:2352	hemochromatosis	1.32441e-05	1505
DOID:2825	nose disease	DOID:2352	hemochromatosis	1.32399e-05	1506
DOID:824	periodontitis	DOID:841	extrinsic allergic alveolitis	1.32311e-05	1507
DOID:1289	neurodegenerative disease	DOID:0050328	congenital hypothyroidism	1.32213e-05	1508
DOID:3319	lymphangioleiomyomatosis	DOID:0050156	idiopathic pulmonary fibrosis	1.32189e-05	1509
DOID:1273	respiratory syncytial virus infectious disease	DOID:3385	bacterial vaginosis	1.32166e-05	1510
DOID:2583	agammaglobulinemia	DOID:0050120	hemophagocytic lymphohistiocytosis	1.32113e-05	1511
DOID:229	female reproductive system disease	DOID:614	lymphopenia	1.32054e-05	1512
DOID:13241	behcet's disease	DOID:397	restrictive cardiomyopathy	1.31721e-05	1513
DOID:418	systemic scleroderma	DOID:2352	hemochromatosis	1.3172e-05	1514
DOID:5223	infertility	DOID:11714	gestational diabetes	1.31628e-05	1515
DOID:2237	hepatitis	DOID:2352	hemochromatosis	1.31492e-05	1516
DOID:10603	glucose intolerance	DOID:900	hepatopulmonary syndrome	1.31219e-05	1517
DOID:7147	ankylosing spondylitis	DOID:841	extrinsic allergic alveolitis	1.31189e-05	1518
DOID:2868	arterial occlusive disease	DOID:614	lymphopenia	1.31142e-05	1519
DOID:1883	hepatitis c	DOID:3385	bacterial vaginosis	1.31129e-05	1520
DOID:13001	carotid stenosis	DOID:3385	bacterial vaginosis	1.31122e-05	1521
DOID:0050445	x-linked hypophosphatemia	DOID:905	zellweger syndrome	1.30877e-05	1522
DOID:824	periodontitis	DOID:2352	hemochromatosis	1.30815e-05	1523
DOID:421	hair disease	DOID:11714	gestational diabetes	1.30774e-05	1524
DOID:418	systemic scleroderma	DOID:841	extrinsic allergic alveolitis	1.30744e-05	1525
DOID:2986	iga glomerulonephritis	DOID:2352	hemochromatosis	1.30611e-05	1526
DOID:2987	familial mediterranean fever	DOID:900	hepatopulmonary syndrome	1.30584e-05	1527
DOID:2868	arterial occlusive disease	DOID:13372	alpha 1-antitrypsin deficiency	1.3057e-05	1528
DOID:11335	sarcoidosis	DOID:841	extrinsic allergic alveolitis	1.30383e-05	1529
DOID:780	placenta disease	DOID:3111	cystadenocarcinoma	1.30303e-05	1530
DOID:2723	dermatitis	DOID:853	polymyalgia rheumatica	1.29963e-05	1531
DOID:11613	hyperandrogenism	DOID:900	hepatopulmonary syndrome	1.29891e-05	1532
DOID:13141	uveitis	DOID:900	hepatopulmonary syndrome	1.29821e-05	1533
DOID:2355	anemia	DOID:2917	cryoglobulinemia	1.29552e-05	1534
DOID:1247	blood coagulation disease	DOID:3111	cystadenocarcinoma	1.29538e-05	1535
DOID:3620	central nervous system cancer	DOID:3385	bacterial vaginosis	1.29502e-05	1536
DOID:5295	intestinal disease	DOID:614	lymphopenia	1.29492e-05	1537
DOID:0080001	bone disease	DOID:0050156	idiopathic pulmonary fibrosis	1.29446e-05	1538
DOID:848	arthritis	DOID:13372	alpha 1-antitrypsin deficiency	1.29311e-05	1539
DOID:2349	arteriosclerosis	DOID:614	lymphopenia	1.29284e-05	1540
DOID:680	tauopathy	DOID:853	polymyalgia rheumatica	1.29209e-05	1541
DOID:10652	alzheimer's disease	DOID:853	polymyalgia rheumatica	1.29206e-05	1542
DOID:8924	autoimmune thrombocytopenic purpura	DOID:0050120	hemophagocytic lymphohistiocytosis	1.28917e-05	1543
DOID:12030	panuveitis	DOID:8463	corneal ulcer	1.289e-05	1544
DOID:37	skin disease	DOID:13372	alpha 1-antitrypsin deficiency	1.28488e-05	1545
DOID:3319	lymphangioleiomyomatosis	DOID:841	extrinsic allergic alveolitis	1.28459e-05	1546
DOID:1749	squamous cell carcinoma	DOID:3385	bacterial vaginosis	1.28385e-05	1547
DOID:65	connective tissue disease	DOID:13372	alpha 1-antitrypsin deficiency	1.28375e-05	1548
DOID:381	arthropathy	DOID:841	extrinsic allergic alveolitis	1.28357e-05	1549
DOID:12365	malaria	DOID:2352	hemochromatosis	1.28244e-05	1550
DOID:12466	secondary hyperparathyroidism	DOID:3385	bacterial vaginosis	1.27996e-05	1551
DOID:229	female reproductive system disease	DOID:13372	alpha 1-antitrypsin deficiency	1.27767e-05	1552
DOID:2218	blood platelet disease	DOID:0050120	hemophagocytic lymphohistiocytosis	1.27431e-05	1553
DOID:2349	arteriosclerosis	DOID:13372	alpha 1-antitrypsin deficiency	1.27191e-05	1554
DOID:3213	demyelinating disease	DOID:853	polymyalgia rheumatica	1.27157e-05	1555
DOID:2378	relapsing-remitting multiple sclerosis	DOID:3385	bacterial vaginosis	1.26966e-05	1556
DOID:2377	multiple sclerosis	DOID:853	polymyalgia rheumatica	1.26923e-05	1557
DOID:0080001	bone disease	DOID:0050328	congenital hypothyroidism	1.26854e-05	1558
DOID:1074	kidney failure	DOID:13372	alpha 1-antitrypsin deficiency	1.26798e-05	1559
DOID:178	vascular disease	DOID:9775	diastolic heart failure	1.26789e-05	1560
DOID:1909	melanoma	DOID:3385	bacterial vaginosis	1.26528e-05	1561
DOID:3363	coronary arteriosclerosis	DOID:853	polymyalgia rheumatica	1.26318e-05	1562
DOID:1936	atherosclerosis	DOID:614	lymphopenia	1.26088e-05	1563
DOID:440	neuromuscular disease	DOID:841	extrinsic allergic alveolitis	1.26023e-05	1564
DOID:4247	coronary restenosis	DOID:3385	bacterial vaginosis	1.25882e-05	1565
DOID:74	hematopoietic system disease	DOID:13372	alpha 1-antitrypsin deficiency	1.25868e-05	1566
DOID:178	vascular disease	DOID:0050328	congenital hypothyroidism	1.25776e-05	1567
DOID:9741	biliary tract disease	DOID:11714	gestational diabetes	1.25417e-05	1568
DOID:1123	spondyloarthropathy	DOID:13533	osteopetrosis	1.25256e-05	1569
DOID:3393	coronary heart disease	DOID:13372	alpha 1-antitrypsin deficiency	1.25239e-05	1570
DOID:6713	cerebrovascular disease	DOID:12705	friedreich ataxia	1.25151e-05	1571
DOID:6000	congestive heart failure	DOID:2352	hemochromatosis	1.25139e-05	1572
DOID:4989	pancreatitis	DOID:11714	gestational diabetes	1.25138e-05	1573
DOID:216	dental caries	DOID:900	hepatopulmonary syndrome	1.25087e-05	1574
DOID:2527	nephrosis	DOID:3385	bacterial vaginosis	1.25056e-05	1575
DOID:4138	bile duct disease	DOID:11714	gestational diabetes	1.25007e-05	1576
DOID:1574	alcohol abuse	DOID:3111	cystadenocarcinoma	1.24973e-05	1577
DOID:5419	schizophrenia	DOID:3385	bacterial vaginosis	1.24697e-05	1578
DOID:1936	atherosclerosis	DOID:13372	alpha 1-antitrypsin deficiency	1.24663e-05	1579
DOID:381	arthropathy	DOID:2352	hemochromatosis	1.24645e-05	1580
DOID:2773	contact dermatitis	DOID:3385	bacterial vaginosis	1.24599e-05	1581
DOID:8778	crohn's disease	DOID:3111	cystadenocarcinoma	1.2454e-05	1582
DOID:12205	dengue disease	DOID:900	hepatopulmonary syndrome	1.24428e-05	1583
DOID:2355	anemia	DOID:841	extrinsic allergic alveolitis	1.2436e-05	1584
DOID:1883	hepatitis c	DOID:3111	cystadenocarcinoma	1.2395e-05	1585
DOID:76	stomach disease	DOID:841	extrinsic allergic alveolitis	1.23903e-05	1586
DOID:13241	behcet's disease	DOID:2352	hemochromatosis	1.23811e-05	1587
DOID:1227	neutropenia	DOID:9808	goodpasture syndrome	1.23704e-05	1588
DOID:2986	iga glomerulonephritis	DOID:841	extrinsic allergic alveolitis	1.23304e-05	1589
DOID:896	metal metabolism disorder	DOID:14692	smith-lemli-opitz syndrome	1.23103e-05	1590
DOID:440	neuromuscular disease	DOID:2352	hemochromatosis	1.23019e-05	1591
DOID:8466	retinal degeneration	DOID:3111	cystadenocarcinoma	1.22737e-05	1592
DOID:13832	patent ductus arteriosus	DOID:11714	gestational diabetes	1.22586e-05	1593
DOID:811	lipodystrophy	DOID:900	hepatopulmonary syndrome	1.22546e-05	1594
DOID:11123	henoch-schoenlein purpura	DOID:9808	goodpasture syndrome	1.22379e-05	1595
DOID:2213	hemorrhagic disease	DOID:11714	gestational diabetes	1.22334e-05	1596
DOID:5409	lung small cell carcinoma	DOID:11714	gestational diabetes	1.22188e-05	1597
DOID:2452	thrombophilia	DOID:841	extrinsic allergic alveolitis	1.2217e-05	1598
DOID:1123	spondyloarthropathy	DOID:853	polymyalgia rheumatica	1.22019e-05	1599
DOID:11465	autonomic nervous system disease	DOID:11714	gestational diabetes	1.22011e-05	1600
DOID:635	acquired immunodeficiency syndrome	DOID:3111	cystadenocarcinoma	1.21973e-05	1601
DOID:2316	brain ischemia	DOID:3111	cystadenocarcinoma	1.21918e-05	1602
DOID:8398	osteoarthritis	DOID:841	extrinsic allergic alveolitis	1.2186e-05	1603
DOID:75	lymphatic system disease	DOID:841	extrinsic allergic alveolitis	1.2186e-05	1604
DOID:2018	hyperinsulinism	DOID:3111	cystadenocarcinoma	1.21649e-05	1605
DOID:6713	cerebrovascular disease	DOID:853	polymyalgia rheumatica	1.2159e-05	1606
DOID:9540	vascular skin disease	DOID:11714	gestational diabetes	1.2158e-05	1607
DOID:5394	prolactinoma	DOID:3111	cystadenocarcinoma	1.21474e-05	1608
DOID:1176	bronchial disease	DOID:13372	alpha 1-antitrypsin deficiency	1.21453e-05	1609
DOID:76	stomach disease	DOID:2352	hemochromatosis	1.21396e-05	1610
DOID:12930	dilated cardiomyopathy	DOID:11714	gestational diabetes	1.21232e-05	1611
DOID:2957	pulmonary tuberculosis	DOID:11714	gestational diabetes	1.2107e-05	1612
DOID:3687	melas syndrome	DOID:2352	hemochromatosis	1.21043e-05	1613
DOID:114	heart disease	DOID:0050156	idiopathic pulmonary fibrosis	1.21033e-05	1614
DOID:7693	abdominal aortic aneurysm	DOID:3385	bacterial vaginosis	1.20926e-05	1615
DOID:1289	neurodegenerative disease	DOID:397	restrictive cardiomyopathy	1.20846e-05	1616
DOID:1407	anterior uveitis	DOID:8463	corneal ulcer	1.20604e-05	1617
DOID:10575	calcium metabolism disease	DOID:3111	cystadenocarcinoma	1.2058e-05	1618
DOID:120	female reproductive organ cancer	DOID:13372	alpha 1-antitrypsin deficiency	1.20539e-05	1619
DOID:2841	asthma	DOID:13372	alpha 1-antitrypsin deficiency	1.2023e-05	1620
DOID:3463	breast disease	DOID:900	hepatopulmonary syndrome	1.20153e-05	1621
DOID:2403	aneurysm disease	DOID:841	extrinsic allergic alveolitis	1.2012e-05	1622
DOID:7147	ankylosing spondylitis	DOID:11714	gestational diabetes	1.20019e-05	1623
DOID:3310	atopic dermatitis	DOID:2352	hemochromatosis	1.19958e-05	1624
DOID:5614	eye disease	DOID:853	polymyalgia rheumatica	1.19926e-05	1625
DOID:9553	adrenal gland disease	DOID:11714	gestational diabetes	1.19915e-05	1626
DOID:3393	coronary heart disease	DOID:614	lymphopenia	1.19509e-05	1627
DOID:2527	nephrosis	DOID:11714	gestational diabetes	1.1948e-05	1628
DOID:417	hypersensitivity reaction type ii disease	DOID:0050156	idiopathic pulmonary fibrosis	1.19235e-05	1629
DOID:1240	leukemia	DOID:841	extrinsic allergic alveolitis	1.19214e-05	1630
DOID:10923	sickle cell anemia	DOID:11714	gestational diabetes	1.192e-05	1631
DOID:0080001	bone disease	DOID:397	restrictive cardiomyopathy	1.19164e-05	1632
DOID:769	neuroblastoma	DOID:2352	hemochromatosis	1.1913e-05	1633
DOID:8577	ulcerative colitis	DOID:3111	cystadenocarcinoma	1.1894e-05	1634
DOID:7997	thyrotoxicosis	DOID:900	hepatopulmonary syndrome	1.18794e-05	1635
DOID:1529	penile disease	DOID:900	hepatopulmonary syndrome	1.18496e-05	1636
DOID:0050589	inflammatory bowel disease	DOID:614	lymphopenia	1.18441e-05	1637
DOID:2723	dermatitis	DOID:614	lymphopenia	1.1841e-05	1638
DOID:7148	rheumatoid arthritis	DOID:13372	alpha 1-antitrypsin deficiency	1.18407e-05	1639
DOID:182	calcinosis	DOID:3111	cystadenocarcinoma	1.18334e-05	1640
DOID:1227	neutropenia	DOID:2917	cryoglobulinemia	1.18187e-05	1641
DOID:3394	ischemic heart disease	DOID:614	lymphopenia	1.18137e-05	1642
DOID:14250	down syndrome	DOID:900	hepatopulmonary syndrome	1.17986e-05	1643
DOID:8616	peyronie's disease	DOID:3385	bacterial vaginosis	1.17682e-05	1644
DOID:3083	chronic obstructive pulmonary disease	DOID:853	polymyalgia rheumatica	1.17578e-05	1645
DOID:2773	contact dermatitis	DOID:3138	acanthosis nigricans	1.17376e-05	1646
DOID:8584	burkitt's lymphoma	DOID:3111	cystadenocarcinoma	1.1736e-05	1647
DOID:10952	nephritis	DOID:3111	cystadenocarcinoma	1.1734e-05	1648
DOID:1289	neurodegenerative disease	DOID:13533	osteopetrosis	1.17271e-05	1649
DOID:1485	cystic fibrosis	DOID:11714	gestational diabetes	1.17084e-05	1650
DOID:3156	incontinentia pigmenti achromians	DOID:420	hypertrichosis	1.16868e-05	1651
DOID:2355	anemia	DOID:9808	goodpasture syndrome	1.16695e-05	1652
DOID:1205	hypersensitivity reaction type i disease	DOID:853	polymyalgia rheumatica	1.16679e-05	1653
DOID:1273	respiratory syncytial virus infectious disease	DOID:2352	hemochromatosis	1.16598e-05	1654
DOID:3042	allergic contact dermatitis	DOID:3138	acanthosis nigricans	1.16514e-05	1655
DOID:10923	sickle cell anemia	DOID:2352	hemochromatosis	1.1631e-05	1656
DOID:557	kidney disease	DOID:0050156	idiopathic pulmonary fibrosis	1.16293e-05	1657
DOID:9538	multiple myeloma	DOID:3385	bacterial vaginosis	1.16276e-05	1658
DOID:48	male reproductive system disease	DOID:3111	cystadenocarcinoma	1.16108e-05	1659
DOID:417	hypersensitivity reaction type ii disease	DOID:0050328	congenital hypothyroidism	1.15968e-05	1660
DOID:1837	diabetic ketoacidosis	DOID:3385	bacterial vaginosis	1.15803e-05	1661
DOID:8805	intermediate coronary syndrome	DOID:9775	diastolic heart failure	1.15658e-05	1662
DOID:6713	cerebrovascular disease	DOID:13372	alpha 1-antitrypsin deficiency	1.15423e-05	1663
DOID:1459	hypothyroidism	DOID:900	hepatopulmonary syndrome	1.15368e-05	1664
DOID:14221	metabolic syndrome x	DOID:3385	bacterial vaginosis	1.15197e-05	1665
DOID:5082	liver cirrhosis	DOID:853	polymyalgia rheumatica	1.15175e-05	1666
DOID:6432	pulmonary hypertension	DOID:397	restrictive cardiomyopathy	1.14924e-05	1667
DOID:224	transient cerebral ischemia	DOID:900	hepatopulmonary syndrome	1.14883e-05	1668
DOID:3394	ischemic heart disease	DOID:853	polymyalgia rheumatica	1.14877e-05	1669
DOID:8886	chorioretinitis	DOID:8463	corneal ulcer	1.14754e-05	1670
DOID:4248	coronary stenosis	DOID:11714	gestational diabetes	1.14684e-05	1671
DOID:3627	aortic aneurysm	DOID:11714	gestational diabetes	1.14625e-05	1672
DOID:1826	epilepsy syndrome	DOID:3111	cystadenocarcinoma	1.14597e-05	1673
DOID:3213	demyelinating disease	DOID:5723	optic atrophy	1.14591e-05	1674
DOID:1019	osteomyelitis	DOID:13533	osteopetrosis	1.14576e-05	1675
DOID:1826	epilepsy syndrome	DOID:841	extrinsic allergic alveolitis	1.14494e-05	1676
DOID:679	basal ganglia disease	DOID:3111	cystadenocarcinoma	1.14364e-05	1677
DOID:5353	colonic disease	DOID:2352	hemochromatosis	1.14193e-05	1678
DOID:1184	nephrotic syndrome	DOID:3385	bacterial vaginosis	1.14138e-05	1679
DOID:676	juvenile rheumatoid arthritis	DOID:841	extrinsic allergic alveolitis	1.14092e-05	1680
DOID:11335	sarcoidosis	DOID:2352	hemochromatosis	1.14087e-05	1681
DOID:3908	non-small cell lung carcinoma	DOID:3385	bacterial vaginosis	1.14022e-05	1682
DOID:2355	anemia	DOID:3111	cystadenocarcinoma	1.13957e-05	1683
DOID:1205	hypersensitivity reaction type i disease	DOID:3111	cystadenocarcinoma	1.1394e-05	1684
DOID:7998	hyperthyroidism	DOID:2352	hemochromatosis	1.13715e-05	1685
DOID:1555	urticaria	DOID:900	hepatopulmonary syndrome	1.13615e-05	1686
DOID:1067	open-angle glaucoma	DOID:3385	bacterial vaginosis	1.13534e-05	1687
DOID:1059	intellectual disability	DOID:11714	gestational diabetes	1.1345e-05	1688
DOID:615	leukopenia	DOID:11714	gestational diabetes	1.13207e-05	1689
DOID:5082	liver cirrhosis	DOID:614	lymphopenia	1.13114e-05	1690
DOID:1555	urticaria	DOID:3138	acanthosis nigricans	1.13058e-05	1691
DOID:10591	pre-eclampsia	DOID:853	polymyalgia rheumatica	1.12865e-05	1692
DOID:2988	antiphospholipid syndrome	DOID:900	hepatopulmonary syndrome	1.12844e-05	1693
DOID:1724	duodenal ulcer	DOID:3385	bacterial vaginosis	1.12608e-05	1694
DOID:14330	parkinson's disease	DOID:3111	cystadenocarcinoma	1.12399e-05	1695
DOID:3083	chronic obstructive pulmonary disease	DOID:13372	alpha 1-antitrypsin deficiency	1.12352e-05	1696
DOID:850	lung disease	DOID:0050328	congenital hypothyroidism	1.1228e-05	1697
DOID:679	basal ganglia disease	DOID:841	extrinsic allergic alveolitis	1.12194e-05	1698
DOID:6000	congestive heart failure	DOID:841	extrinsic allergic alveolitis	1.12169e-05	1699
DOID:12236	primary biliary cirrhosis	DOID:11714	gestational diabetes	1.12097e-05	1700
DOID:12849	autistic disorder	DOID:3111	cystadenocarcinoma	1.12078e-05	1701
DOID:3363	coronary arteriosclerosis	DOID:13372	alpha 1-antitrypsin deficiency	1.12048e-05	1702
DOID:5679	retinal disease	DOID:614	lymphopenia	1.11912e-05	1703
DOID:4194	glucose metabolism disease	DOID:614	lymphopenia	1.11901e-05	1704
DOID:184	bone cancer	DOID:900	hepatopulmonary syndrome	1.11876e-05	1705
DOID:5614	eye disease	DOID:12705	friedreich ataxia	1.11749e-05	1706
DOID:11984	hypertrophic cardiomyopathy	DOID:9775	diastolic heart failure	1.11597e-05	1707
DOID:2377	multiple sclerosis	DOID:5723	optic atrophy	1.1157e-05	1708
DOID:14503	neuronal ceroid-lipofuscinosis	DOID:13372	alpha 1-antitrypsin deficiency	1.11566e-05	1709
DOID:13189	gout	DOID:853	polymyalgia rheumatica	1.11555e-05	1710
DOID:4029	gastritis	DOID:841	extrinsic allergic alveolitis	1.11437e-05	1711
DOID:12987	agranulocytosis	DOID:3385	bacterial vaginosis	1.11365e-05	1712
DOID:12205	dengue disease	DOID:11714	gestational diabetes	1.11285e-05	1713
DOID:2048	autoimmune hepatitis	DOID:900	hepatopulmonary syndrome	1.11222e-05	1714
DOID:12930	dilated cardiomyopathy	DOID:3385	bacterial vaginosis	1.11004e-05	1715
DOID:1682	congenital heart defect	DOID:0050665	fetal alcohol syndrome	1.10988e-05	1716
DOID:2921	glomerulonephritis	DOID:3111	cystadenocarcinoma	1.10933e-05	1717
DOID:9351	diabetes mellitus	DOID:614	lymphopenia	1.10891e-05	1718
DOID:121	vaginal disease	DOID:900	hepatopulmonary syndrome	1.10609e-05	1719
DOID:2942	bronchiolitis	DOID:10320	asbestosis	1.10456e-05	1720
DOID:896	metal metabolism disorder	DOID:900	hepatopulmonary syndrome	1.10396e-05	1721
DOID:10608	celiac disease	DOID:3111	cystadenocarcinoma	1.10161e-05	1722
DOID:440	neuromuscular disease	DOID:13533	osteopetrosis	1.10101e-05	1723
DOID:3454	brain infarction	DOID:2352	hemochromatosis	1.10015e-05	1724
DOID:6432	pulmonary hypertension	DOID:3385	bacterial vaginosis	1.09901e-05	1725
DOID:3426	vestibular disease	DOID:5723	optic atrophy	1.09847e-05	1726
DOID:2531	hematologic cancer	DOID:614	lymphopenia	1.09783e-05	1727
DOID:5093	thoracic cancer	DOID:841	extrinsic allergic alveolitis	1.09548e-05	1728
DOID:421	hair disease	DOID:3385	bacterial vaginosis	1.0942e-05	1729
DOID:10575	calcium metabolism disease	DOID:3385	bacterial vaginosis	1.09347e-05	1730
DOID:13543	hyperparathyroidism	DOID:11714	gestational diabetes	1.09335e-05	1731
DOID:5082	liver cirrhosis	DOID:13372	alpha 1-antitrypsin deficiency	1.09307e-05	1732
DOID:50	thyroid gland disease	DOID:3111	cystadenocarcinoma	1.09226e-05	1733
DOID:65	connective tissue disease	DOID:0050156	idiopathic pulmonary fibrosis	1.09107e-05	1734
DOID:1612	breast cancer	DOID:841	extrinsic allergic alveolitis	1.08918e-05	1735
DOID:5614	eye disease	DOID:13372	alpha 1-antitrypsin deficiency	1.08784e-05	1736
DOID:11476	osteoporosis	DOID:614	lymphopenia	1.08672e-05	1737
DOID:13810	familial hypercholesterolemia	DOID:905	zellweger syndrome	1.08603e-05	1738
DOID:14330	parkinson's disease	DOID:841	extrinsic allergic alveolitis	1.08541e-05	1739
DOID:12987	agranulocytosis	DOID:0050120	hemophagocytic lymphohistiocytosis	1.08524e-05	1740
DOID:3363	coronary arteriosclerosis	DOID:614	lymphopenia	1.08489e-05	1741
DOID:4961	bone marrow disease	DOID:9808	goodpasture syndrome	1.08149e-05	1742
DOID:2174	ocular cancer	DOID:900	hepatopulmonary syndrome	1.08025e-05	1743
DOID:4961	bone marrow disease	DOID:3111	cystadenocarcinoma	1.08022e-05	1744
DOID:10241	thalassemia	DOID:900	hepatopulmonary syndrome	1.07858e-05	1745
DOID:37	skin disease	DOID:0050156	idiopathic pulmonary fibrosis	1.07792e-05	1746
DOID:11465	autonomic nervous system disease	DOID:3385	bacterial vaginosis	1.07724e-05	1747
DOID:557	kidney disease	DOID:397	restrictive cardiomyopathy	1.07715e-05	1748
DOID:4961	bone marrow disease	DOID:841	extrinsic allergic alveolitis	1.07688e-05	1749
DOID:12132	wegener's granulomatosis	DOID:0050120	hemophagocytic lymphohistiocytosis	1.07447e-05	1750
DOID:3394	ischemic heart disease	DOID:13372	alpha 1-antitrypsin deficiency	1.07442e-05	1751
DOID:2213	hemorrhagic disease	DOID:2352	hemochromatosis	1.07345e-05	1752
DOID:9500	leukocyte disease	DOID:841	extrinsic allergic alveolitis	1.07318e-05	1753
DOID:11832	visual epilepsy	DOID:11714	gestational diabetes	1.07281e-05	1754
DOID:1659	supratentorial cancer	DOID:3111	cystadenocarcinoma	1.07265e-05	1755
DOID:6713	cerebrovascular disease	DOID:614	lymphopenia	1.07255e-05	1756
DOID:120	female reproductive organ cancer	DOID:841	extrinsic allergic alveolitis	1.07216e-05	1757
DOID:331	central nervous system disease	DOID:0050120	hemophagocytic lymphohistiocytosis	1.0718e-05	1758
DOID:114	heart disease	DOID:0050328	congenital hypothyroidism	1.07019e-05	1759
DOID:4988	alcoholic pancreatitis	DOID:900	hepatopulmonary syndrome	1.07008e-05	1760
DOID:526	human immunodeficiency virus infectious disease	DOID:13372	alpha 1-antitrypsin deficiency	1.06906e-05	1761
DOID:182	calcinosis	DOID:3385	bacterial vaginosis	1.06904e-05	1762
DOID:319	spinal cord disease	DOID:3385	bacterial vaginosis	1.06701e-05	1763
DOID:403	mouth disease	DOID:853	polymyalgia rheumatica	1.06541e-05	1764
DOID:1100	ovarian disease	DOID:3111	cystadenocarcinoma	1.06472e-05	1765
DOID:5409	lung small cell carcinoma	DOID:2352	hemochromatosis	1.06429e-05	1766
DOID:8649	tongue cancer	DOID:3111	cystadenocarcinoma	1.06304e-05	1767
DOID:2170	vaginitis	DOID:900	hepatopulmonary syndrome	1.05641e-05	1768
DOID:10591	pre-eclampsia	DOID:614	lymphopenia	1.05626e-05	1769
DOID:11847	coronary thrombosis	DOID:9775	diastolic heart failure	1.05585e-05	1770
DOID:12894	sjogren's syndrome	DOID:3385	bacterial vaginosis	1.05533e-05	1771
DOID:9993	hypoglycemia	DOID:900	hepatopulmonary syndrome	1.05347e-05	1772
DOID:1614	male breast cancer	DOID:3111	cystadenocarcinoma	1.05179e-05	1773
DOID:11476	osteoporosis	DOID:13372	alpha 1-antitrypsin deficiency	1.05121e-05	1774
DOID:6432	pulmonary hypertension	DOID:2352	hemochromatosis	1.05053e-05	1775
DOID:9500	leukocyte disease	DOID:2352	hemochromatosis	1.05034e-05	1776
DOID:9261	nasopharynx carcinoma	DOID:2352	hemochromatosis	1.05015e-05	1777
DOID:11260	rabies	DOID:900	hepatopulmonary syndrome	1.04982e-05	1778
DOID:8506	bullous pemphigoid	DOID:0050120	hemophagocytic lymphohistiocytosis	1.04926e-05	1779
DOID:854	collagen disease	DOID:3111	cystadenocarcinoma	1.04665e-05	1780
DOID:5295	intestinal disease	DOID:13372	alpha 1-antitrypsin deficiency	1.04487e-05	1781
DOID:8778	crohn's disease	DOID:853	polymyalgia rheumatica	1.04481e-05	1782
DOID:2044	drug-induced hepatitis	DOID:2352	hemochromatosis	1.04161e-05	1783
DOID:4483	rhinitis	DOID:2352	hemochromatosis	1.04123e-05	1784
DOID:1227	neutropenia	DOID:3385	bacterial vaginosis	1.0402e-05	1785
DOID:526	human immunodeficiency virus infectious disease	DOID:841	extrinsic allergic alveolitis	1.03838e-05	1786
DOID:14018	alcoholic liver cirrhosis	DOID:3385	bacterial vaginosis	1.03497e-05	1787
DOID:2044	drug-induced hepatitis	DOID:841	extrinsic allergic alveolitis	1.03204e-05	1788
DOID:2218	blood platelet disease	DOID:11714	gestational diabetes	1.03035e-05	1789
DOID:9182	pemphigus	DOID:900	hepatopulmonary syndrome	1.03013e-05	1790
DOID:1485	cystic fibrosis	DOID:2352	hemochromatosis	1.02931e-05	1791
DOID:2452	thrombophilia	DOID:3111	cystadenocarcinoma	1.02891e-05	1792
DOID:13832	patent ductus arteriosus	DOID:0050665	fetal alcohol syndrome	1.02772e-05	1793
DOID:13089	intracranial arterial disease	DOID:397	restrictive cardiomyopathy	1.02706e-05	1794
DOID:3347	osteosarcoma	DOID:11714	gestational diabetes	1.02615e-05	1795
DOID:1557	hypersensitivity reaction type iii disease	DOID:0050120	hemophagocytic lymphohistiocytosis	1.02441e-05	1796
DOID:3455	cerebrovascular accident	DOID:853	polymyalgia rheumatica	1.02309e-05	1797
DOID:731	urinary system benign neoplasm	DOID:3111	cystadenocarcinoma	1.02305e-05	1798
DOID:8924	autoimmune thrombocytopenic purpura	DOID:900	hepatopulmonary syndrome	1.02234e-05	1799
DOID:0080001	bone disease	DOID:0050214	lambert-eaton myasthenic syndrome	1.02217e-05	1800
DOID:936	brain disease	DOID:0050156	idiopathic pulmonary fibrosis	1.02076e-05	1801
DOID:11713	diabetic angiopathy	DOID:3385	bacterial vaginosis	1.01883e-05	1802
DOID:660	adrenal cortex cancer	DOID:3111	cystadenocarcinoma	1.01591e-05	1803
DOID:3342	bone inflammation disease	DOID:0050156	idiopathic pulmonary fibrosis	1.0159e-05	1804
DOID:1749	squamous cell carcinoma	DOID:13372	alpha 1-antitrypsin deficiency	1.01567e-05	1805
DOID:9201	lichen planus	DOID:900	hepatopulmonary syndrome	1.01512e-05	1806
DOID:75	lymphatic system disease	DOID:2352	hemochromatosis	1.01486e-05	1807
DOID:4989	pancreatitis	DOID:841	extrinsic allergic alveolitis	1.01397e-05	1808
DOID:8947	diabetic retinopathy	DOID:2352	hemochromatosis	1.01193e-05	1809
DOID:557	kidney disease	DOID:0050328	congenital hypothyroidism	1.01157e-05	1810
DOID:0080001	bone disease	DOID:0050120	hemophagocytic lymphohistiocytosis	1.00941e-05	1811
DOID:319	spinal cord disease	DOID:2352	hemochromatosis	1.00934e-05	1812
DOID:7693	abdominal aortic aneurysm	DOID:11714	gestational diabetes	1.00841e-05	1813
DOID:4964	neurotic disorder	DOID:900	hepatopulmonary syndrome	1.008e-05	1814
DOID:2449	acromegaly	DOID:13714	anodontia	1.00694e-05	1815
DOID:848	arthritis	DOID:0050156	idiopathic pulmonary fibrosis	1.0059e-05	1816
DOID:8577	ulcerative colitis	DOID:853	polymyalgia rheumatica	1.00539e-05	1817
DOID:3342	bone inflammation disease	DOID:0050328	congenital hypothyroidism	1.00534e-05	1818
DOID:1588	thrombocytopenia	DOID:0050120	hemophagocytic lymphohistiocytosis	1.0048e-05	1819
DOID:2394	ovarian cancer	DOID:13372	alpha 1-antitrypsin deficiency	1.00461e-05	1820
DOID:13025	retinopathy of prematurity	DOID:8463	corneal ulcer	1.00321e-05	1821
DOID:583	hemolytic anemia	DOID:11714	gestational diabetes	1.00317e-05	1822
DOID:12842	guillain-barre syndrome	DOID:614	lymphopenia	1.00216e-05	1823
DOID:1682	congenital heart defect	DOID:3111	cystadenocarcinoma	1.00112e-05	1824
DOID:9540	vascular skin disease	DOID:841	extrinsic allergic alveolitis	1.00061e-05	1825
DOID:1240	leukemia	DOID:614	lymphopenia	9.9995e-06	1826
DOID:780	placenta disease	DOID:853	polymyalgia rheumatica	9.99578e-06	1827
DOID:9563	bronchiectasis	DOID:10320	asbestosis	9.98985e-06	1828
DOID:9477	pulmonary embolism	DOID:397	restrictive cardiomyopathy	9.97426e-06	1829
DOID:850	lung disease	DOID:397	restrictive cardiomyopathy	9.96717e-06	1830
DOID:9655	oral mucosa leukoplakia	DOID:1762	cheilitis	9.95753e-06	1831
DOID:1227	neutropenia	DOID:0050120	hemophagocytic lymphohistiocytosis	9.95385e-06	1832
DOID:2671	transitional cell carcinoma	DOID:11714	gestational diabetes	9.95053e-06	1833
DOID:12678	hypercalcemia	DOID:11714	gestational diabetes	9.94325e-06	1834
DOID:12783	migraine without aura	DOID:900	hepatopulmonary syndrome	9.94255e-06	1835
DOID:10124	corneal disease	DOID:3385	bacterial vaginosis	9.93932e-06	1836
DOID:699	mitochondrial myopathy	DOID:905	zellweger syndrome	9.92884e-06	1837
DOID:3312	bipolar disorder	DOID:2352	hemochromatosis	9.90247e-06	1838
DOID:11088	asphyxia neonatorum	DOID:0050156	idiopathic pulmonary fibrosis	9.89232e-06	1839
DOID:403	mouth disease	DOID:614	lymphopenia	9.88803e-06	1840
DOID:12449	aplastic anemia	DOID:2917	cryoglobulinemia	9.87522e-06	1841
DOID:331	central nervous system disease	DOID:10320	asbestosis	9.86861e-06	1842
DOID:12466	secondary hyperparathyroidism	DOID:11714	gestational diabetes	9.86572e-06	1843
DOID:2059	vulvar disease	DOID:12215	oligohydramnios	9.86127e-06	1844
DOID:2868	arterial occlusive disease	DOID:0050156	idiopathic pulmonary fibrosis	9.85811e-06	1845
DOID:576	proteinuria	DOID:841	extrinsic allergic alveolitis	9.85752e-06	1846
DOID:4079	heart valve disease	DOID:11714	gestational diabetes	9.84584e-06	1847
DOID:6432	pulmonary hypertension	DOID:11714	gestational diabetes	9.84506e-06	1848
DOID:74	hematopoietic system disease	DOID:0050328	congenital hypothyroidism	9.83007e-06	1849
DOID:8947	diabetic retinopathy	DOID:841	extrinsic allergic alveolitis	9.82293e-06	1850
DOID:12306	vitiligo	DOID:11714	gestational diabetes	9.81758e-06	1851
DOID:326	ischemia	DOID:853	polymyalgia rheumatica	9.80917e-06	1852
DOID:161	keratosis	DOID:900	hepatopulmonary syndrome	9.80514e-06	1853
DOID:6364	migraine	DOID:2352	hemochromatosis	9.79405e-06	1854
DOID:680	tauopathy	DOID:0050156	idiopathic pulmonary fibrosis	9.77815e-06	1855
DOID:10652	alzheimer's disease	DOID:0050156	idiopathic pulmonary fibrosis	9.7779e-06	1856
DOID:1184	nephrotic syndrome	DOID:11714	gestational diabetes	9.75443e-06	1857
DOID:83	cataract	DOID:900	hepatopulmonary syndrome	9.72336e-06	1858
DOID:9810	polyarteritis nodosa	DOID:397	restrictive cardiomyopathy	9.7212e-06	1859
DOID:13378	kawasaki disease	DOID:397	restrictive cardiomyopathy	9.7212e-06	1860
DOID:3119	gastrointestinal system cancer	DOID:614	lymphopenia	9.71401e-06	1861
DOID:9970	obesity	DOID:905	zellweger syndrome	9.674e-06	1862
DOID:0060058	lymphoma	DOID:13372	alpha 1-antitrypsin deficiency	9.66993e-06	1863
DOID:4535	hypotrichosis	DOID:3385	bacterial vaginosis	9.65657e-06	1864
DOID:3342	bone inflammation disease	DOID:0050214	lambert-eaton myasthenic syndrome	9.6537e-06	1865
DOID:5679	retinal disease	DOID:853	polymyalgia rheumatica	9.65334e-06	1866
DOID:2349	arteriosclerosis	DOID:0050156	idiopathic pulmonary fibrosis	9.64172e-06	1867
DOID:4500	hypokalemia	DOID:11714	gestational diabetes	9.63634e-06	1868
DOID:1091	tooth disease	DOID:3111	cystadenocarcinoma	9.63122e-06	1869
DOID:3455	cerebrovascular accident	DOID:13372	alpha 1-antitrypsin deficiency	9.62542e-06	1870
DOID:2957	pulmonary tuberculosis	DOID:2352	hemochromatosis	9.62448e-06	1871
DOID:1936	atherosclerosis	DOID:0050156	idiopathic pulmonary fibrosis	9.59949e-06	1872
DOID:48	male reproductive system disease	DOID:841	extrinsic allergic alveolitis	9.59327e-06	1873
DOID:8778	crohn's disease	DOID:614	lymphopenia	9.58596e-06	1874
DOID:0050127	sinusitis	DOID:3385	bacterial vaginosis	9.57104e-06	1875
DOID:1210	optic neuritis	DOID:8463	corneal ulcer	9.56804e-06	1876
DOID:11396	pulmonary edema	DOID:10320	asbestosis	9.55844e-06	1877
DOID:326	ischemia	DOID:614	lymphopenia	9.53757e-06	1878
DOID:7188	autoimmune thyroiditis	DOID:3385	bacterial vaginosis	9.53616e-06	1879
DOID:3371	chondrosarcoma	DOID:3111	cystadenocarcinoma	9.52913e-06	1880
DOID:7997	thyrotoxicosis	DOID:3385	bacterial vaginosis	9.52625e-06	1881
DOID:2789	parasitic protozoa infectious disease	DOID:3385	bacterial vaginosis	9.51744e-06	1882
DOID:2326	gastroenteritis	DOID:3385	bacterial vaginosis	9.51627e-06	1883
DOID:8577	ulcerative colitis	DOID:614	lymphopenia	9.51486e-06	1884
DOID:10952	nephritis	DOID:853	polymyalgia rheumatica	9.51239e-06	1885
DOID:13001	carotid stenosis	DOID:11714	gestational diabetes	9.50992e-06	1886
DOID:11123	henoch-schoenlein purpura	DOID:0050120	hemophagocytic lymphohistiocytosis	9.50002e-06	1887
DOID:8432	polycythemia	DOID:900	hepatopulmonary syndrome	9.49299e-06	1888
DOID:399	tuberculosis	DOID:3385	bacterial vaginosis	9.49133e-06	1889
DOID:14067	plasmodium falciparum malaria	DOID:900	hepatopulmonary syndrome	9.4896e-06	1890
DOID:12297	vogt-koyanagi-harada disease	DOID:614	lymphopenia	9.48477e-06	1891
DOID:5844	myocardial infarction	DOID:853	polymyalgia rheumatica	9.47356e-06	1892
DOID:65	connective tissue disease	DOID:0050214	lambert-eaton myasthenic syndrome	9.46915e-06	1893
DOID:178	vascular disease	DOID:13533	osteopetrosis	9.46289e-06	1894
DOID:403	mouth disease	DOID:13372	alpha 1-antitrypsin deficiency	9.43131e-06	1895
DOID:11847	coronary thrombosis	DOID:900	hepatopulmonary syndrome	9.43104e-06	1896
DOID:6050	esophageal disease	DOID:2352	hemochromatosis	9.42673e-06	1897
DOID:3627	aortic aneurysm	DOID:841	extrinsic allergic alveolitis	9.42227e-06	1898
DOID:10573	osteomalacia	DOID:13533	osteopetrosis	9.418e-06	1899
DOID:2320	obstructive lung disease	DOID:0050328	congenital hypothyroidism	9.38678e-06	1900
DOID:4989	pancreatitis	DOID:2352	hemochromatosis	9.37951e-06	1901
DOID:10763	hypertension	DOID:9775	diastolic heart failure	9.36184e-06	1902
DOID:2998	testicular cancer	DOID:900	hepatopulmonary syndrome	9.35629e-06	1903
DOID:2868	arterial occlusive disease	DOID:9775	diastolic heart failure	9.34603e-06	1904
DOID:1289	neurodegenerative disease	DOID:0050120	hemophagocytic lymphohistiocytosis	9.33236e-06	1905
DOID:9553	adrenal gland disease	DOID:3385	bacterial vaginosis	9.32783e-06	1906
DOID:10808	gastric ulcer	DOID:3385	bacterial vaginosis	9.324e-06	1907
DOID:848	arthritis	DOID:0050214	lambert-eaton myasthenic syndrome	9.31914e-06	1908
DOID:13832	patent ductus arteriosus	DOID:2352	hemochromatosis	9.31462e-06	1909
DOID:2742	auditory system disease	DOID:841	extrinsic allergic alveolitis	9.30732e-06	1910
DOID:6050	esophageal disease	DOID:841	extrinsic allergic alveolitis	9.28846e-06	1911
DOID:2786	cerebellar disease	DOID:12705	friedreich ataxia	9.28319e-06	1912
DOID:936	brain disease	DOID:397	restrictive cardiomyopathy	9.27393e-06	1913
DOID:1342	congenital hypoplastic anemia	DOID:900	hepatopulmonary syndrome	9.26935e-06	1914
DOID:11162	respiratory failure	DOID:11714	gestational diabetes	9.26138e-06	1915
DOID:2513	basal cell carcinoma	DOID:11714	gestational diabetes	9.24905e-06	1916
DOID:557	kidney disease	DOID:13533	osteopetrosis	9.24764e-06	1917
DOID:9074	systemic lupus erythematosus	DOID:0050214	lambert-eaton myasthenic syndrome	9.2363e-06	1918
DOID:5353	colonic disease	DOID:841	extrinsic allergic alveolitis	9.23327e-06	1919
DOID:3008	invasive ductal carcinoma	DOID:11714	gestational diabetes	9.22469e-06	1920
DOID:2921	glomerulonephritis	DOID:853	polymyalgia rheumatica	9.21549e-06	1921
DOID:3393	coronary heart disease	DOID:0050156	idiopathic pulmonary fibrosis	9.21436e-06	1922
DOID:750	peptic ulcer	DOID:841	extrinsic allergic alveolitis	9.20925e-06	1923
DOID:178	vascular disease	DOID:10320	asbestosis	9.1962e-06	1924
DOID:2237	hepatitis	DOID:3111	cystadenocarcinoma	9.19269e-06	1925
DOID:865	vasculitis	DOID:853	polymyalgia rheumatica	9.18277e-06	1926
DOID:987	alopecia	DOID:3385	bacterial vaginosis	9.17715e-06	1927
DOID:12306	vitiligo	DOID:3385	bacterial vaginosis	9.17496e-06	1928
DOID:13375	temporal arteritis	DOID:3385	bacterial vaginosis	9.16989e-06	1929
DOID:3627	aortic aneurysm	DOID:397	restrictive cardiomyopathy	9.16738e-06	1930
DOID:3369	peripheral primitive neuroectodermal tumor	DOID:3111	cystadenocarcinoma	9.16168e-06	1931
DOID:3620	central nervous system cancer	DOID:4163	ganglioneuroblastoma	9.12561e-06	1932
DOID:4752	multiple system atrophy	DOID:900	hepatopulmonary syndrome	9.12163e-06	1933
DOID:26	pancreas disease	DOID:614	lymphopenia	9.12087e-06	1934
DOID:13641	exfoliation syndrome	DOID:900	hepatopulmonary syndrome	9.11751e-06	1935
DOID:9540	vascular skin disease	DOID:2352	hemochromatosis	9.11691e-06	1936
DOID:583	hemolytic anemia	DOID:2352	hemochromatosis	9.10243e-06	1937
DOID:2043	hepatitis b	DOID:3385	bacterial vaginosis	9.09317e-06	1938
DOID:780	placenta disease	DOID:614	lymphopenia	9.09186e-06	1939
DOID:1686	glaucoma	DOID:2352	hemochromatosis	9.08422e-06	1940
DOID:7148	rheumatoid arthritis	DOID:0050214	lambert-eaton myasthenic syndrome	9.07098e-06	1941
DOID:5844	myocardial infarction	DOID:13372	alpha 1-antitrypsin deficiency	9.0631e-06	1942
DOID:11054	urinary bladder cancer	DOID:13372	alpha 1-antitrypsin deficiency	9.05182e-06	1943
DOID:3527	cerebral arterial disease	DOID:397	restrictive cardiomyopathy	9.04657e-06	1944
DOID:12894	sjogren's syndrome	DOID:841	extrinsic allergic alveolitis	9.04573e-06	1945
DOID:1100	ovarian disease	DOID:841	extrinsic allergic alveolitis	9.04487e-06	1946
DOID:4236	carcinosarcoma	DOID:3111	cystadenocarcinoma	9.03757e-06	1947
DOID:13810	familial hypercholesterolemia	DOID:900	hepatopulmonary syndrome	9.03735e-06	1948
DOID:3021	acute kidney failure	DOID:11714	gestational diabetes	9.03673e-06	1949
DOID:3602	toxic encephalopathy	DOID:3385	bacterial vaginosis	9.03002e-06	1950
DOID:6713	cerebrovascular disease	DOID:5723	optic atrophy	9.01886e-06	1951
DOID:2018	hyperinsulinism	DOID:841	extrinsic allergic alveolitis	9.01588e-06	1952
DOID:1588	thrombocytopenia	DOID:11714	gestational diabetes	9.00837e-06	1953
DOID:74	hematopoietic system disease	DOID:0050156	idiopathic pulmonary fibrosis	9.00675e-06	1954
DOID:2048	autoimmune hepatitis	DOID:3385	bacterial vaginosis	9.00176e-06	1955
DOID:170	endocrine gland cancer	DOID:13372	alpha 1-antitrypsin deficiency	8.99149e-06	1956
DOID:1067	open-angle glaucoma	DOID:11714	gestational diabetes	8.98921e-06	1957
DOID:3093	nervous system cancer	DOID:13372	alpha 1-antitrypsin deficiency	8.98767e-06	1958
DOID:1074	kidney failure	DOID:0050156	idiopathic pulmonary fibrosis	8.96442e-06	1959
DOID:0060058	lymphoma	DOID:841	extrinsic allergic alveolitis	8.96324e-06	1960
DOID:8924	autoimmune thrombocytopenic purpura	DOID:3385	bacterial vaginosis	8.95863e-06	1961
DOID:2349	arteriosclerosis	DOID:9775	diastolic heart failure	8.95805e-06	1962
DOID:936	brain disease	DOID:0050328	congenital hypothyroidism	8.95797e-06	1963
DOID:0050589	inflammatory bowel disease	DOID:13372	alpha 1-antitrypsin deficiency	8.95537e-06	1964
DOID:848	arthritis	DOID:0050328	congenital hypothyroidism	8.95294e-06	1965
DOID:9741	biliary tract disease	DOID:2352	hemochromatosis	8.94483e-06	1966
DOID:171	neuroectodermal tumor	DOID:11714	gestational diabetes	8.94199e-06	1967
DOID:12205	dengue disease	DOID:2047	hepatitis d	8.93763e-06	1968
DOID:9279	hyperhomocysteinemia	DOID:14692	smith-lemli-opitz syndrome	8.93011e-06	1969
DOID:1247	blood coagulation disease	DOID:13372	alpha 1-antitrypsin deficiency	8.92924e-06	1970
DOID:4138	bile duct disease	DOID:2352	hemochromatosis	8.91981e-06	1971
DOID:583	hemolytic anemia	DOID:0050120	hemophagocytic lymphohistiocytosis	8.91536e-06	1972
DOID:10763	hypertension	DOID:0050156	idiopathic pulmonary fibrosis	8.89233e-06	1973
DOID:229	female reproductive system disease	DOID:0050156	idiopathic pulmonary fibrosis	8.88799e-06	1974
DOID:3324	mood disorder	DOID:3385	bacterial vaginosis	8.8876e-06	1975
DOID:50	thyroid gland disease	DOID:614	lymphopenia	8.87664e-06	1976
DOID:10608	celiac disease	DOID:853	polymyalgia rheumatica	8.87235e-06	1977
DOID:2527	nephrosis	DOID:2352	hemochromatosis	8.86901e-06	1978
DOID:3082	interstitial lung disease	DOID:853	polymyalgia rheumatica	8.8685e-06	1979
DOID:7148	rheumatoid arthritis	DOID:0050156	idiopathic pulmonary fibrosis	8.86402e-06	1980
DOID:9588	encephalitis	DOID:900	hepatopulmonary syndrome	8.85842e-06	1981
DOID:6713	cerebrovascular disease	DOID:9775	diastolic heart failure	8.85193e-06	1982
DOID:2987	familial mediterranean fever	DOID:0050120	hemophagocytic lymphohistiocytosis	8.84887e-06	1983
DOID:3388	periodontal disease	DOID:3111	cystadenocarcinoma	8.83642e-06	1984
DOID:2583	agammaglobulinemia	DOID:2917	cryoglobulinemia	8.82772e-06	1985
DOID:5679	retinal disease	DOID:13372	alpha 1-antitrypsin deficiency	8.82515e-06	1986
DOID:3042	allergic contact dermatitis	DOID:3385	bacterial vaginosis	8.82463e-06	1987
DOID:9741	biliary tract disease	DOID:841	extrinsic allergic alveolitis	8.81254e-06	1988
DOID:4029	gastritis	DOID:2352	hemochromatosis	8.81143e-06	1989
DOID:3407	carotid artery disease	DOID:841	extrinsic allergic alveolitis	8.80247e-06	1990
DOID:4138	bile duct disease	DOID:841	extrinsic allergic alveolitis	8.80202e-06	1991
DOID:2789	parasitic protozoa infectious disease	DOID:2047	hepatitis d	8.80057e-06	1992
DOID:10241	thalassemia	DOID:2352	hemochromatosis	8.7941e-06	1993
DOID:114	heart disease	DOID:13533	osteopetrosis	8.78874e-06	1994
DOID:12236	primary biliary cirrhosis	DOID:841	extrinsic allergic alveolitis	8.78497e-06	1995
DOID:417	hypersensitivity reaction type ii disease	DOID:397	restrictive cardiomyopathy	8.77116e-06	1996
DOID:1936	atherosclerosis	DOID:9775	diastolic heart failure	8.77064e-06	1997
DOID:2316	brain ischemia	DOID:853	polymyalgia rheumatica	8.76195e-06	1998
DOID:13089	intracranial arterial disease	DOID:2352	hemochromatosis	8.75659e-06	1999
[truncated: 38,241 more rows]

## Sheet: 44 Disease_without_PTC_in_CTD
Disease Name	DOID
gestational diabetes	DOID:11714
idiopathic pulmonary fibrosis	DOID:0050156
lymphopenia	DOID:614
hemochromatosis	DOID:2352
scrapie	DOID:5434
optic atrophy	DOID:5723
bacterial vaginosis	DOID:3385
diastolic heart failure	DOID:9775
fetal alcohol syndrome	DOID:0050665
osteopetrosis	DOID:13533
hypophosphatemia	DOID:0050336
cystadenoma	DOID:2634
hemoglobinuria	DOID:582
oligohydramnios	DOID:12215
cystadenocarcinoma	DOID:3111
cryoglobulinemia	DOID:2917
polymyalgia rheumatica	DOID:853
asbestosis	DOID:10320
congenital hypothyroidism	DOID:0050328
corneal edema	DOID:11030
acanthosis nigricans	DOID:3138
friedreich ataxia	DOID:12705
hypersplenism	DOID:6376
cheilitis	DOID:1762
alpha 1-antitrypsin deficiency	DOID:13372
hypertrichosis	DOID:420
restrictive cardiomyopathy	DOID:397
aortitis	DOID:519
corneal ulcer	DOID:8463
hepatitis d	DOID:2047
hemophagocytic lymphohistiocytosis	DOID:0050120
dental fluorosis	DOID:13711
parotitis	DOID:10301
kernicterus	DOID:2382
goodpasture syndrome	DOID:9808
lambert-eaton myasthenic syndrome	DOID:0050214
hepatopulmonary syndrome	DOID:900
smith-lemli-opitz syndrome	DOID:14692
ganglioneuroblastoma	DOID:4163
zellweger syndrome	DOID:905
leydig cell tumor	DOID:2696
angioid streaks	DOID:13401
anodontia	DOID:13714
extrinsic allergic alveolitis	DOID:841
